# Supplementary material for: A Cryptochrome adopts distinct moon- and sunlight states and functions as sun- versus moonlight interpreter in monthly oscillator entrainment
Source: Nat Commun. 2022 Sep 5;13:5220. doi: 10.1038/s41467-022-32562-z (PMC9445029; doi:10.1038/s41467-022-32562-z)
Supplement: Supplementary file 4 — Supplementary Data 1 [file 41467_2022_32562_MOESM4_ESM.xlsx]

## Sheet: NM ZT24
Counting of the signal localization of L-CRY protein in one posterior oval-shaped region in the Platynereis dumerilii brain. At least 30 nuclei were selected using one-layer single-channel images of Hoechst and marked as regions of interest (ROI). ROI were subsequently overlayed with the corresponding Cy3 single-channel images (representing L-CRY signal, cf. Suppl. Fig. 8a'-c'') and signal inside…
BR1					BR2					BR3					BR4					Legend:
ROI	nucleus	cytoplasm	nucleus + cytoplasm		ROI	nucleus	cytoplasm	nucleus + cytoplasm		ROI	nucleus	cytoplasm	nucleus + cytoplasm		ROI	nucleus	cytoplasm	nucleus + cytoplasm		signal inside ROI		1
1	1	2	3		1	0	0	0		1	0	0	0		1	0	0	0		signal outside ROI		2
2	1	2	3		2	0	0	0		2	1	2	3		2	1	0	1
3	0	2	2		3	1	2	3		3	1	2	3		3	0	0	0
4	1	2	3		4	0	2	2		4	1	2	3		4	0	2	2
5	1	2	3		5	1	2	3		5	0	2	2		5	1	2	3
6	1	2	3		6	0	2	2		6	0	2	2		6	0	0	0
7	1	2	3		7	0	2	2		7	1	2	3		7	0	0	0
8	1	2	3		8	0	2	2		8	0	2	2		8	1	2	3
9	0	2	2		9	1	2	3		9	1	2	3		9	1	2	3
10	0	2	2		10	1	2	3		10	0	2	2		10	1	2	3
11	0	2	2		11	1	2	3		11	0	2	2		11	1	2	3
12	1	2	3		12	1	2	3		12	0	0	0		12	1	2	3
13	1	2	3		13	1	2	3		13	0	2	2		13	1	2	3
14	1	2	3		14	1	2	3		14	0	0	0		14	1	2	3
15	1	2	3		15	0	0	0		15	1	2	3		15	1	2	3
16	1	2	3		16	0	2	2		16	0	2	2		16	0	0	0
17	1	2	3		17	1	2	3		17	1	2	3		17	0	0	0
18	1	2	3		18	0	2	2		18	0	0	0		18	1	0	1
19	1	2	3		19	0	2	2		19	1	2	3		19	1	2	3
20	1	2	3		20	1	2	3		20	1	2	3		20	1	0	1
21	1	2	3		21	0	2	2		21	1	2	3		21	1	2	3
22	1	2	3		22	1	2	3		22	1	2	3		22	0	0	0
23	1	2	3		23	0	2	2		23	1	2	3		23	0	0	0
24	1	2	3		24	1	2	3		24	1	0	1		24	0	0	0
25	1	2	3		25	1	2	3		25	0	0	0		25	0	2	2
26	0	2	2		26	1	2	3		26	0	0	0		26	1	2	3
27	1	2	3		27	1	2	3		27	0	0	0		27	1	2	3
28	0	2	2		28	1	2	3		28	0	0	0		28	1	2	3
29	1	2	3		29	1	2	3		29	0	0	0		29	0	0	0
30	0	2	2		30	0	2	2		30	0	0	0		30	0	0	0
31	1	0	1		cells without L-CRY			3		31	1	0	1		cells without L-CRY			11
cells without L-CRY			0							32	0	0	0
										cells without L-CRY			11
nucleus+cytoplasm			0.741935		nucleus+cytoplasm			0.62963		nucleus+cytoplasm			0.571429		nucleus+cytoplasm			0.736842
cytoplasm			0.225806		cytoplasm			0.37037		cytoplasm			0.333333		cytoplasm			0.105263
nucleus			0.0322581		nucleus			0		nucleus			0.0952381		nucleus			0.157895
total			1		total			1		total			1		total			1

## Sheet: NM ZT0
Counting of the signal localization of L-CRY protein in one posterior oval-shaped region in the Platynereis dumerilii brain. At least 30 nuclei were selected using one-layer single-channel images of Hoechst and marked as regions of interest (ROI). ROI were subsequently overlayed with the corresponding Cy3 single-channel images (representing L-CRY signal, cf. Suppl. Fig. 8a'-c'') and signal inside…
BR1					BR2					BR3					BR4					Legend:
ROI	nucleus	cytoplasm	nucleus + cytoplasm		ROI	nucleus	cytoplasm	nucleus + cytoplasm		ROI	nucleus	cytoplasm	nucleus + cytoplasm		ROI	nucleus	cytoplasm	nucleus + cytoplasm		signal inside ROI		1
1	1	2	3		1	0	2	2		1	1	2	3		1	0	2	2		signal outside ROI		2
2	1	2	3		2	0	2	2		2	1	2	3		2	0	2	2
3	1	2	3		3	1	2	3		3	1	2	3		3	0	2	2
4	1	2	3		4	1	2	3		4	1	2	3		4	0	2	2
5	1	2	3		5	1	2	3		5	1	2	3		5	0	0	0
6	1	2	3		6	1	2	3		6	1	2	3		6	0	2	2
7	0	2	2		7	0	2	2		7	1	2	3		7	0	0	0
8	1	2	3		8	1	2	3		8	0	2	2		8	0	2	2
9	1	2	3		9	1	2	3		9	0	2	2		9	0	2	2
10	1	2	3		10	1	2	3		10	1	2	3		10	0	2	2
11	1	2	3		11	0	2	2		11	1	2	3		11	1	2	3
12	1	2	3		12	0	2	2		12	0	2	2		12	0	2	2
13	1	2	3		13	0	0	0		13	0	2	2		13	1	2	3
14	1	2	3		14	0	2	2		14	0	2	2		14	1	2	3
15	0	2	2		15	0	0	0		15	0	2	2		15	1	2	3
16	1	2	3		16	0	2	2		16	1	2	3		16	1	2	3
17	1	2	3		17	0	0	0		17	1	2	3		17	1	2	3
18	1	2	3		18	0	2	2		18	1	2	3		18	1	2	3
19	1	2	3		19	0	2	2		19	1	2	3		19	1	2	3
20	1	2	3		20	0	2	2		20	1	2	3		20	0	2	2
21	1	2	3		21	0	0	0		21	1	2	3		21	1	2	3
22	0	2	2		22	0	2	2		22	1	2	3		22	0	2	2
23	0	2	2		23	0	2	2		23	1	2	3		23	0	0	0
24	0	2	2		24	0	2	2		24	0	2	2		24	0	0	0
25	1	2	3		25	0	2	2		25	0	0	0		25	0	0	0
26	0	2	2		26	0	0	0		26	0	2	2		26	0	0	0
27	0	2	2		27	0	2	2		27	0	2	2		27	0	0	0
28	0	0	0		28	1	2	3		28	1	2	3		28	0	0	0
29	1	2	3		29	1	2	3		29	0	2	2		29	1	2	3
30	1	2	3		30	0	0	0		30	0	2	2		30	1	2	3
cells without L-CRY			1		cells without L-CRY			6		31	0	2	2		31	0	2	2
										32	0	2	2		cells without L-CRY			8
										33	0	2	2
										34	1	2	3
										35	1	2	3
										36	0	0	0
										37	0	0	0
										38	1	2	3
										39	1	2	3
										40	0	0	0
										41	1	2	3
										42	1	2	3
										43	1	2	3
										cells without L-CRY			4
nucleus+cytoplasm			0.758621		nucleus+cytoplasm			0.375		nucleus+cytoplasm			0.641026		nucleus+cytoplasm			0.478261
cytoplasm			0.241379		cytoplasm			0.625		cytoplasm			0.358974		cytoplasm			0.521739
nucleus			0		nucleus			0		nucleus			0		nucleus			0
total			1		total			1		total			1		total			1

## Sheet: FM 7th day ZT24
Counting of the signal localization of L-CRY protein in one posterior oval-shaped region in the Platynereis dumerilii brain. At least 30 nuclei were selected using one-layer single-channel images of Hoechst and marked as regions of interest (ROI). ROI were subsequently overlayed with the corresponding Cy3 single-channel images (representing L-CRY signal, cf. Suppl. Fig. 8a'-c'') and signal inside…
BR1					BR2					BR3					BR4					Legend:
ROI	nucleus	cytoplasm	nucleus + cytoplasm		ROI	nucleus	cytoplasm	nucleus + cytoplasm		ROI	nucleus	cytoplasm	nucleus + cytoplasm		ROI	nucleus	cytoplasm	nucleus + cytoplasm		signal inside ROI		1
1	1	0	1		1	0	0	0		1	0	0	0		1	0	0	0		signal outside ROI		2
2	1	0	1		2	0	2	2		2	1	2	3		2	0	0	0
3	1	0	1		3	0	2	2		3	1	0	1		3	0	0	0
4	1	2	3		4	0	0	0		4	0	0	0		4	0	0	0
5	1	2	3		5	1	2	3		5	1	2	3		5	0	0	0
6	0	2	2		6	1	2	3		6	0	0	0		6	0	0	0
7	1	2	3		7	1	2	3		7	0	2	2		7	1	2	3
8	1	2	3		8	1	2	3		8	0	2	2		8	0	0	0
9	1	0	1		9	1	2	3		9	1	2	3		9	1	0	1
10	1	2	3		10	1	0	1		10	1	2	3		10	0	0	0
11	1	2	3		11	1	0	1		11	0	2	2		11	0	0	0
12	1	0	1		12	1	0	1		12	0	0	0		12	0	0	0
13	1	0	1		13	1	2	3		13	1	2	3		13	1	0	1
14	1	2	3		14	1	2	3		14	1	2	3		14	1	2	3
15	1	2	3		15	1	2	3		15	1	0	1		15	1	2	3
16	1	2	3		16	1	2	3		16	1	2	3		16	1	2	3
17	1	2	3		17	1	2	3		17	1	2	3		17	1	2	3
18	1	2	3		18	0	2	2		18	1	2	3		18	1	2	3
19	0	2	2		19	1	2	3		19	0	2	2		19	1	2	3
20	0	0	0		20	1	2	3		20	1	2	3		20	1	2	3
21	0	2	2		21	1	2	3		21	1	2	3		21	1	2	3
22	0	0	0		22	1	2	3		22	1	2	3		22	1	2	3
23	0	2	2		23	1	2	3		23	1	2	3		23	0	2	2
24	1	0	1		24	0	2	2		24	0	2	2		24	1	2	3
25	0	0	0		25	1	2	3		25	1	2	3		25	1	2	3
26	1	0	1		26	0	0	0		26	1	2	3		26	1	2	3
27	1	0	1		27	0	0	0		27	1	2	3		27	1	2	3
28	0	2	2		28	0	0	0		28	1	2	3		28	1	2	3
29	0	2	2		29	1	2	3		29	1	2	3		29	1	0	1
30	0	2	2		30	1	2	3		30	1	2	3		30	1	0	1
cells without L-CRY			3		cells without L-CRY			5		cells without L-CRY			4		cells without L-CRY			10
nucleus+cytoplasm			0.407407		nucleus+cytoplasm			0.72		nucleus+cytoplasm			0.730769		nucleus+cytoplasm			0.75
cytoplasm			0.259259		cytoplasm			0.16		cytoplasm			0.192308		cytoplasm			0.05
nucleus			0.333333		nucleus			0.12		nucleus			0.0769231		nucleus			0.2
total			1		total			1		total			1		total			1
