# Supplementary material for: A Cryptochrome adopts distinct moon- and sunlight states and functions as sun- versus moonlight interpreter in monthly oscillator entrainment
Source: Nat Commun. 2022 Sep 5;13:5220. doi: 10.1038/s41467-022-32562-z (PMC9445029; doi:10.1038/s41467-022-32562-z)
Supplement: Supplementary file 6 — Source Data [file 41467_2022_32562_MOESM6_ESM.zip]

Archive with 100 entries (98 files):
- Source_Data_PoehnKrishnanetal/
- __MACOSX/._Source_Data_PoehnKrishnanetal
- Source_Data_PoehnKrishnanetal/Poehn_Krishnan_2022_Fig_5b.opju
- __MACOSX/Source_Data_PoehnKrishnanetal/._Poehn_Krishnan_2022_Fig_5b.opju
- Source_Data_PoehnKrishnanetal/Poehn_Krishnan_2022_Fig_S5j.opju
- __MACOSX/Source_Data_PoehnKrishnanetal/._Poehn_Krishnan_2022_Fig_S5j.opju
- Source_Data_PoehnKrishnanetal/Poehn_Krishnan_2022_Fig_S5k.opju
- __MACOSX/Source_Data_PoehnKrishnanetal/._Poehn_Krishnan_2022_Fig_S5k.opju
- Source_Data_PoehnKrishnanetal/Poehn_Krishnan_2022_Fig_5c.opju
- __MACOSX/Source_Data_PoehnKrishnanetal/._Poehn_Krishnan_2022_Fig_5c.opju
- Source_Data_PoehnKrishnanetal/.DS_Store
- __MACOSX/Source_Data_PoehnKrishnanetal/._.DS_Store
- Source_Data_PoehnKrishnanetal/Poehn_Krishnan_2022_Fig_S6a.opju
- __MACOSX/Source_Data_PoehnKrishnanetal/._Poehn_Krishnan_2022_Fig_S6a.opju
- Source_Data_PoehnKrishnanetal/Poehn_Krishnan_2022_Fig.1b_right.pdf
- __MACOSX/Source_Data_PoehnKrishnanetal/._Poehn_Krishnan_2022_Fig.1b_right.pdf
- Source_Data_PoehnKrishnanetal/Poehn_Krishnan_2022_Fig_S5g.opju
- __MACOSX/Source_Data_PoehnKrishnanetal/._Poehn_Krishnan_2022_Fig_S5g.opju
- Source_Data_PoehnKrishnanetal/Poehn_Krishnan_2022_Fig.6h/
- __MACOSX/Source_Data_PoehnKrishnanetal/._Poehn_Krishnan_2022_Fig.6h
- Source_Data_PoehnKrishnanetal/Poehn_Krishnan_2022_Fig_S6f.opju
- __MACOSX/Source_Data_PoehnKrishnanetal/._Poehn_Krishnan_2022_Fig_S6f.opju
- Source_Data_PoehnKrishnanetal/Poehn_Krishnan_2022_Fig_5d.opju
- __MACOSX/Source_Data_PoehnKrishnanetal/._Poehn_Krishnan_2022_Fig_5d.opju
- Source_Data_PoehnKrishnanetal/Poehn_Krishnan_2022_Fig.1b_left.pdf
- __MACOSX/Source_Data_PoehnKrishnanetal/._Poehn_Krishnan_2022_Fig.1b_left.pdf
- Source_Data_PoehnKrishnanetal/Poehn_Krishnan_2022_Fig_5h.opju
- __MACOSX/Source_Data_PoehnKrishnanetal/._Poehn_Krishnan_2022_Fig_5h.opju
- Source_Data_PoehnKrishnanetal/Poehn_Krishnan_2022_Fig6c_Suppl.fig.7_page1.pdf
- __MACOSX/Source_Data_PoehnKrishnanetal/._Poehn_Krishnan_2022_Fig6c_Suppl.fig.7_page1.pdf
- Source_Data_PoehnKrishnanetal/Poehn_Krishnan_2022_Fig_S5a.opju
- __MACOSX/Source_Data_PoehnKrishnanetal/._Poehn_Krishnan_2022_Fig_S5a.opju
- Source_Data_PoehnKrishnanetal/Poehn_Krishnan_2022_Fig_5i.opju
- __MACOSX/Source_Data_PoehnKrishnanetal/._Poehn_Krishnan_2022_Fig_5i.opju
- Source_Data_PoehnKrishnanetal/Poehn_Krishnan_2022_Suppl.Fig.1.xlsx
- __MACOSX/Source_Data_PoehnKrishnanetal/._Poehn_Krishnan_2022_Suppl.Fig.1.xlsx
- Source_Data_PoehnKrishnanetal/Poehn_Krishnan_2022_Fig6c_Suppl.fig.7_page2.pdf
- __MACOSX/Source_Data_PoehnKrishnanetal/._Poehn_Krishnan_2022_Fig6c_Suppl.fig.7_page2.pdf
- Source_Data_PoehnKrishnanetal/Poehn_Krishnan_2022_Fig_5e.opju
- __MACOSX/Source_Data_PoehnKrishnanetal/._Poehn_Krishnan_2022_Fig_5e.opju
- Source_Data_PoehnKrishnanetal/Poehn_Krishnan_2022_Fig.2_3_4_Suppl.Figs.2_3_4.xlsx
- __MACOSX/Source_Data_PoehnKrishnanetal/._Poehn_Krishnan_2022_Fig.2_3_4_Suppl.Figs.2_3_4.xlsx
- Source_Data_PoehnKrishnanetal/Poehn_Krishnan_2022_Fig_S6g.opju
- __MACOSX/Source_Data_PoehnKrishnanetal/._Poehn_Krishnan_2022_Fig_S6g.opju
- Source_Data_PoehnKrishnanetal/Poehn_Krishnan_2022_Fig6c_Suppl.fig.7_page3.pdf
- __MACOSX/Source_Data_PoehnKrishnanetal/._Poehn_Krishnan_2022_Fig6c_Suppl.fig.7_page3.pdf
- Source_Data_PoehnKrishnanetal/Poehn_Krishnan_2022_Fig_5f.opju
- __MACOSX/Source_Data_PoehnKrishnanetal/._Poehn_Krishnan_2022_Fig_5f.opju
- Source_Data_PoehnKrishnanetal/Poehn_Krishnan_2022_Fig__S5h.opju
- __MACOSX/Source_Data_PoehnKrishnanetal/._Poehn_Krishnan_2022_Fig__S5h.opju
- Source_Data_PoehnKrishnanetal/Poehn_Krishnan_2022_Fig_S6d.opju
- __MACOSX/Source_Data_PoehnKrishnanetal/._Poehn_Krishnan_2022_Fig_S6d.opju
- Source_Data_PoehnKrishnanetal/Poehn_Krishnan_2022_Fig_S6h.opju
- __MACOSX/Source_Data_PoehnKrishnanetal/._Poehn_Krishnan_2022_Fig_S6h.opju
- Source_Data_PoehnKrishnanetal/Poehn_Krishnan_2022_Fig_S6e.opju
- __MACOSX/Source_Data_PoehnKrishnanetal/._Poehn_Krishnan_2022_Fig_S6e.opju
- Source_Data_PoehnKrishnanetal/Poehn_Krishnan_2022_Fig_5g.opju
- __MACOSX/Source_Data_PoehnKrishnanetal/._Poehn_Krishnan_2022_Fig_5g.opju
- Source_Data_PoehnKrishnanetal/README.txt
- __MACOSX/Source_Data_PoehnKrishnanetal/._README.txt
- Source_Data_PoehnKrishnanetal/Poehn_Krishnan_2022_Fig_S5d.opju
- __MACOSX/Source_Data_PoehnKrishnanetal/._Poehn_Krishnan_2022_Fig_S5d.opju
- Source_Data_PoehnKrishnanetal/Poehn_Krishnan_2022-Fig_S5f.opju
- __MACOSX/Source_Data_PoehnKrishnanetal/._Poehn_Krishnan_2022-Fig_S5f.opju
- Source_Data_PoehnKrishnanetal/Poehn_Krishnan_2022_Fig_S6b.opju
- __MACOSX/Source_Data_PoehnKrishnanetal/._Poehn_Krishnan_2022_Fig_S6b.opju
- Source_Data_PoehnKrishnanetal/Poehn_Krishnan_2022_Fig.6b.csv
- __MACOSX/Source_Data_PoehnKrishnanetal/._Poehn_Krishnan_2022_Fig.6b.csv
- Source_Data_PoehnKrishnanetal/Poehn_Krishnan_2022_Fig_S6c.opju
- __MACOSX/Source_Data_PoehnKrishnanetal/._Poehn_Krishnan_2022_Fig_S6c.opju
- Source_Data_PoehnKrishnanetal/Poehn_Krishnan_2022_Fig_S5i.opju
- __MACOSX/Source_Data_PoehnKrishnanetal/._Poehn_Krishnan_2022_Fig_S5i.opju
- Source_Data_PoehnKrishnanetal/Poehn_Krishnan_2022_Fig_5a.xlsx
- __MACOSX/Source_Data_PoehnKrishnanetal/._Poehn_Krishnan_2022_Fig_5a.xlsx
- Source_Data_PoehnKrishnanetal/Poehn_Krishnan_2022_Fig_S5e.opju
- __MACOSX/Source_Data_PoehnKrishnanetal/._Poehn_Krishnan_2022_Fig_S5e.opju
- Source_Data_PoehnKrishnanetal/Poehn_Krishnan_2022_Fig.6h/CTCFnormalization_exp1.xlsx
- __MACOSX/Source_Data_PoehnKrishnanetal/Poehn_Krishnan_2022_Fig.6h/._CTCFnormalization_exp1.xlsx
- Source_Data_PoehnKrishnanetal/Poehn_Krishnan_2022_Fig.6h/Graphs_exp1-4.pzfx
- __MACOSX/Source_Data_PoehnKrishnanetal/Poehn_Krishnan_2022_Fig.6h/._Graphs_exp1-4.pzfx
- Source_Data_PoehnKrishnanetal/Poehn_Krishnan_2022_Fig.6h/Quantification_exp4.xlsx
- __MACOSX/Source_Data_PoehnKrishnanetal/Poehn_Krishnan_2022_Fig.6h/._Quantification_exp4.xlsx
- Source_Data_PoehnKrishnanetal/Poehn_Krishnan_2022_Fig.6h/Decipher_exp2.xlsx
- __MACOSX/Source_Data_PoehnKrishnanetal/Poehn_Krishnan_2022_Fig.6h/._Decipher_exp2.xlsx
- Source_Data_PoehnKrishnanetal/Poehn_Krishnan_2022_Fig.6h/Quantification_exp2.xlsx
- __MACOSX/Source_Data_PoehnKrishnanetal/Poehn_Krishnan_2022_Fig.6h/._Quantification_exp2.xlsx
- Source_Data_PoehnKrishnanetal/Poehn_Krishnan_2022_Fig.6h/Quantification_exp3.xlsx
- __MACOSX/Source_Data_PoehnKrishnanetal/Poehn_Krishnan_2022_Fig.6h/._Quantification_exp3.xlsx
- Source_Data_PoehnKrishnanetal/Poehn_Krishnan_2022_Fig.6h/Decipher_exp4.xlsx
- __MACOSX/Source_Data_PoehnKrishnanetal/Poehn_Krishnan_2022_Fig.6h/._Decipher_exp4.xlsx
- Source_Data_PoehnKrishnanetal/Poehn_Krishnan_2022_Fig.6h/CTCFnormalization_exp4.xlsx
- __MACOSX/Source_Data_PoehnKrishnanetal/Poehn_Krishnan_2022_Fig.6h/._CTCFnormalization_exp4.xlsx
- Source_Data_PoehnKrishnanetal/Poehn_Krishnan_2022_Fig.6h/Quantification_exp1.xlsx
- __MACOSX/Source_Data_PoehnKrishnanetal/Poehn_Krishnan_2022_Fig.6h/._Quantification_exp1.xlsx
- Source_Data_PoehnKrishnanetal/Poehn_Krishnan_2022_Fig.6h/README.txt
- __MACOSX/Source_Data_PoehnKrishnanetal/Poehn_Krishnan_2022_Fig.6h/._README.txt
- Source_Data_PoehnKrishnanetal/Poehn_Krishnan_2022_Fig.6h/CTCFnormalization_exp3.xlsx
- __MACOSX/Source_Data_PoehnKrishnanetal/Poehn_Krishnan_2022_Fig.6h/._CTCFnormalization_exp3.xlsx
- Source_Data_PoehnKrishnanetal/Poehn_Krishnan_2022_Fig.6h/CTCFnormalization_exp2.xlsx
- __MACOSX/Source_Data_PoehnKrishnanetal/Poehn_Krishnan_2022_Fig.6h/._CTCFnormalization_exp2.xlsx
