# Supplementary material for: A Cryptochrome adopts distinct moon- and sunlight states and functions as sun- versus moonlight interpreter in monthly oscillator entrainment
Source: Nat Commun. 2022 Sep 5;13:5220. doi: 10.1038/s41467-022-32562-z (PMC9445029; doi:10.1038/s41467-022-32562-z)
Supplement: Supplementary file 6 — Source Data [file 41467_2022_32562_MOESM6_ESM.zip › Source_Data_PoehnKrishnanetal/Poehn_Krishnan_2022_Suppl.Fig.1.xlsx]

## Sheet: Sheet1
wavelength (nm)	full moon in the sea (5m depth) [photons/cm2/s]	sunlight in the sea (5m depth) [photons/cm2/s]		wavelength (nm)	full moon on land [photons/cm2/s]	naturalistic moonlight [photons/cm2/s]	artificial moonlight [photons/cm2/s]	naturalistic sunlight [photons/cm2/s]	artificial sunlight [photons/cm2/s]	blue LED [photons/cm2/s]
351.9		3660000000000		350	20500000	3794001			8700000000
355.3		3910000000000		351	21600000	0			9970000000
358.7		4330000000000		352	23200000	2.92147e+06			8400000000
362		5210000000000		353	25200000	2.92147e+06			3800000000
365.4		6180000000000		354	26600000	2.92147e+06			8850000000
368.8		6690000000000		355	26900000	2.92147e+06			11600000000
372.1		6890000000000		356	26100000	7.77931e+06			3390000000
375.5		7260000000000		357	26000000	4.56472e+06			10400000000
378.9	-54505000	7250000000000		358	27200000	12896539			12000000000
382.3	-22451000	6910000000000		359	29400000	23852763			13800000000
385.6	5826300	7110000000000		360	32000000	26829707			16700000000
389	28952000	7450000000000		361	34200000	22264991			18700000000
392.4	18703000	7600000000000		362	36000000	27813004			14400000000
395.8	21473000	8650000000000		363	38400000	19481181			17100000000
399.1	33187000	10400000000000		364	41600000	14681891	430000000		28100000000
402.5	65681000	11500000000000		365	45100000	11704947	389000000		165000000000
405.9	73982000	11700000000000		366	47700000	12069678	898000000		496000000000
409.3	76168000	12000000000000		367	48800000	6.30421e+06	441000000		346000000000
412.6	55634000	12400000000000		368	49800000	6.30421e+06	49978080		79600000000
416	45559000	12700000000000		369	51800000	2.91003e+06	425000000		38900000000
419.4	73873000	12900000000000		370	52800000	4.21541e+06	0		16200000000
422.8	85468000	13100000000000		371	52200000	4.39023e+06	416000000		15000000000
426.1	130980000	13000000000000		372	50500000	6.30078e+06	0		13400000000
429.5	119090000	13300000000000		373	49000000	6.30078e+06	37523800		5330000000
432.9	168410000	14500000000000		374	49300000	3.79989e+06	0		14300000000
436.3	120600000	16000000000000		375	52600000	2787373	206000000		12400000000
439.7	133660000	17400000000000		376	57600000	2.24783e+06	297000000		11800000000
443	151670000	18800000000000		377	61100000	554732	0		12300000000
446.4	269620000	20100000000000		378	62600000	1.23673e+06	0	20900000000	12600000000
449.8	284190000	21200000000000		379	62200000	974859	0	29500000000	19700000000
453.2	334630000	21900000000000		380	60300000	681997	0	58600000000	15500000000	5830000000000
456.6	220360000	22500000000000		381	56700000	681997	0	70400000000	21500000000	5840000000000
459.9	264890000	23000000000000		382	53300000	681997	0	77400000000	18300000000	5900000000000
463.3	227530000	23300000000000		383	53000000	6.47656e+06	0	101000000000	22700000000	5980000000000
466.7	289970000	23400000000000		384	56600000	13786778	0	140000000000	15200000000	6220000000000
470.1	252960000	23500000000000		385	60900000	16191820	0	169000000000	15100000000	6520000000000
473.5	241110000	23500000000000		386	64900000	21585968	0	230000000000	15900000000	6140000000000
476.8	204920000	23600000000000		387	68100000	21585968	0	300000000000	17400000000	5670000000000
480.2	288290000	23200000000000		388	72900000	15109412	0	421000000000	12600000000	5810000000000
483.6	284270000	22400000000000		389	79500000	7.79919e+06	0	497000000000	9490000000	5950000000000
487	358220000	21700000000000		390	82600000	7.55725e+06	0	664000000000	15000000000	6010000000000
490.4	250040000	21700000000000		391	80600000	4.17381e+06	0	855000000000	21900000000	6110000000000
493.7	256060000	21800000000000		392	74700000	8.30046e+06	0	940000000000	18100000000	6330000000000
497.1	198850000	21400000000000		393	71700000	8702528	0	1160000000000	20300000000	6240000000000
500.5	357760000	20900000000000		394	74400000	8.95711e+06	0	1370000000000	13900000000	5670000000000
503.9	357440000	20600000000000		395	78900000	28562691	0	1500000000000	11900000000	5330000000000
507.3	375250000	20500000000000		396	85700000	40624789	0	1690000000000	16900000000	5230000000000
510.7	225680000	20200000000000		397	95200000	57553519	37941290	1860000000000	12200000000	5490000000000
514	216490000	19600000000000		398	109000000	75430883	0	1950000000000	20800000000	5960000000000
517.4	171760000	19300000000000		399	125000000	107562163	0	2080000000000	22800000000	6070000000000
520.8	213740000	19600000000000		400	139000000	117387869	0	2210000000000	32100000000	6070000000000
524.2	182650000	20000000000000		401	148000000	137989094	0	2330000000000	43200000000	6080000000000
527.6	257340000	20200000000000		402	153000000	175242340	0	2380000000000	42100000000	6090000000000
531	281820000	20400000000000		403	154000000	184920075	0	2420000000000	75500000000	6530000000000
534.3	368510000	20400000000000		404	154000000	206705150	339000000	2500000000000	280000000000	6980000000000
537.7	346540000	20200000000000		405	154000000	236883204	0	2540000000000	1490000000000	7490000000000
541.1	344170000	20100000000000		406	154000000	258515835	6100000000	2430000000000	2340000000000	8030000000000
544.5	282100000	20000000000000		407	157000000	262885783	426000000	2360000000000	341000000000	8600000000000
547.9	240720000	20000000000000		408	159000000	290841347	220000000	2300000000000	245000000000	9460000000000
551.3	247340000	19900000000000		409	161000000	293765414	362000000	2290000000000	443000000000	10700000000000
554.6	298450000	19700000000000		410	163000000	291952846	0	2190000000000	149000000000	11700000000000
558	314700000	19500000000000		411	168000000	288759758	0	2220000000000	143000000000	12300000000000
561.4	289370000	19300000000000		412	173000000	276151688	0	2240000000000	159000000000	13900000000000
564.8	270190000	19000000000000		413	176000000	274587998	0	2320000000000	176000000000	16000000000000
568.2	284810000	18700000000000		414	179000000	261409070	0	2460000000000	202000000000	18900000000000
571.5	279790000	18200000000000		415	181000000	244208613	461000000	2550000000000	207000000000	22100000000000
574.9	313650000	17700000000000		416	185000000	228369712	0	2740000000000	234000000000	26100000000000
578.3	316870000	17300000000000		417	187000000	221274938	0	2830000000000	266000000000	30300000000000
581.7	324140000	16600000000000		418	187000000	214088125	0	3000000000000	281000000000	36200000000000
585.1	222890000	15700000000000		419	188000000	207917235	0	3150000000000	313000000000	42500000000000
588.5	235250000	14300000000000		420	188000000	202936142	0	3170000000000	336000000000	50500000000000
591.8	181600000	13000000000000		421	185000000	199676809	0	3230000000000	352000000000	59600000000000
595.2	247890000	11800000000000		422	186000000	202813270	310000000	3270000000000	391000000000	70800000000000
598.6	243340000	10500000000000		423	188000000	203135651	0	3280000000000	420000000000	83600000000000
602	254380000	9380000000000		424	190000000	210750199	0	3280000000000	458000000000	98300000000000
605.4	178840000	8620000000000		425	191000000	224385871	0	3240000000000	474000000000	116000000000000
608.7	113590000	8160000000000		426	189000000	259113640	64283400	3170000000000	536000000000	136000000000000
612.1	122540000	7860000000000		427	186000000	285467584	223000000	2970000000000	546000000000	161000000000000
615.5	177170000	7600000000000		428	182000000	309074550	495000000	3020000000000	573000000000	187000000000000
618.9	162560000	7380000000000		429	177000000	346563092	462000000	2920000000000	612000000000	221000000000000
622.2	167860000	7110000000000		430	178000000	390108734	0	2890000000000	654000000000	257000000000000
625.6	112280000	6820000000000		431	187000000	415083630	293000000	2780000000000	654000000000	302000000000000
629	141930000	6510000000000		432	199000000	436482197	0	2840000000000	726000000000	349000000000000
632.4	122940000	6310000000000		433	209000000	462897376	407000000	2790000000000	765000000000	407000000000000
635.8	210370000	6170000000000		434	217000000	488162750	367000000	2800000000000	895000000000	469000000000000
639.1	204150000	6070000000000		435	222000000	489332055	899000000	2870000000000	1130000000000	540000000000000
642.5	156720000	5870000000000		436	226000000	498920456	22700000000	2980000000000	6900000000000	619000000000000
645.9	44026000	5630000000000		437	227000000	497990974	29100000000	3150000000000	8220000000000	706000000000000
649.3	47446000	5320000000000		438	229000000	489576647	5530000000	3180000000000	2260000000000	803000000000000
652.6	74771000	4980000000000		439	236000000	461236583	135000000	3440000000000	984000000000	907000000000000
656	149740000	4520000000000		440	242000000	444328050	90741200	3820000000000	936000000000	1020000000000000
659.4	132480000	4130000000000		441	251000000	418878622	0	4240000000000	921000000000	1140000000000000
662.8	61476000	3850000000000		442	259000000	410898111	0	4550000000000	947000000000	1280000000000000
666.1	-7459000	3690000000000		443	264000000	412280051	0	4920000000000	928000000000	1410000000000000
669.5	-13574000	3560000000000		444	268000000	425203190	0	5490000000000	939000000000	1540000000000000
672.9	58968000	3490000000000		445	272000000	459913306	0	5590000000000	915000000000	1670000000000000
676.2	177920000	3370000000000		446	276000000	482537082	0	6310000000000	918000000000	1780000000000000
679.6	164660000	3250000000000		447	284000000	504349213	0	7090000000000	950000000000	1850000000000000
683	154410000	3000000000000		448	293000000	532909493	119000000	7180000000000	936000000000	1840000000000000
686.4	66186000	2650000000000		449	303000000	565443676	0	7870000000000	962000000000	1840000000000000
689.7	136290000	2270000000000		450	309000000	582445990	0	7800000000000	915000000000	1830000000000000
693.1	110750000	2020000000000		451	311000000	623295789	513000000	8080000000000	908000000000	1830000000000000
696.5	111360000	1760000000000		452	310000000	665164245	0	8450000000000	948000000000	1830000000000000
699.8	23085000	1500000000000		453	311000000	694836319	0	8470000000000	934000000000	1830000000000000
703.2	-39062000	1190000000000		454	315000000	717429692	0	8340000000000	930000000000	1830000000000000
706.6	-106250000	940000000000		455	319000000	744879330	352000000	8390000000000	912000000000	1840000000000000
709.9	-74375000	681000000000		456	324000000	772497432	0	8100000000000	892000000000	1840000000000000
713.3	-7398000	478000000000		457	328000000	791900985	570000000	8280000000000	904000000000	1850000000000000
716.7	97384000	282000000000		458	332000000	824537306	0	8310000000000	900000000000	1850000000000000
720	75274000	177000000000		459	335000000	852152408	0	8210000000000	871000000000	1810000000000000
723.4	-7779600	96600000000		460	339000000	859788412	0	8660000000000	890000000000	1750000000000000
726.7	-83584000	79800000000		461	345000000	852095405	151000000	8570000000000	855000000000	1620000000000000
730.1	-14759000	47200000000		462	348000000	856896463	0	8630000000000	842000000000	1500000000000000
733.5	87206000	56200000000		463	348000000	849127033	0	8860000000000	833000000000	1380000000000000
736.8	86945000	33500000000		464	349000000	852814877	448000000	9090000000000	813000000000	1270000000000000
740.2	22792000	50600000000		465	350000000	865444859	0	9320000000000	807000000000	1160000000000000
743.5	-70936000	29100000000		466	352000000	875472780	0	9630000000000	786000000000	1060000000000000
746.9	-42997000	46600000000		467	353000000	872209536	0	10400000000000	795000000000	961000000000000
750.3	-31017000	27100000000		468	356000000	867403282	9416160	10800000000000	785000000000	879000000000000
753.6	-4431300	42300000000		469	358000000	850904912	0	11100000000000	764000000000	798000000000000
757	-164800000	22600000000		470	361000000	837240899	151000000	11800000000000	755000000000	730000000000000
760.3	-177350000	39100000000		471	367000000	821953354	0	12300000000000	730000000000	664000000000000
763.7	-280820000	15900000000		472	372000000	798963908	0	12900000000000	731000000000	605000000000000
767	-205170000	42700000000		473	374000000	767041192	397000000	13500000000000	716000000000	550000000000000
770.4	-404450000	12800000000		474	377000000	731306340	19073760	14100000000000	705000000000	500000000000000
773.7	-368230000	39800000000		475	382000000	690019805	246000000	14100000000000	692000000000	454000000000000
777.1	-328400000	14000000000		476	384000000	647391966	0	14600000000000	678000000000	411000000000000
780.4	-169690000	36600000000		477	391000000	608661847	511000000	14500000000000	654000000000	373000000000000
783.8	-72557000	9820000000		478	395000000	570140425	601000000	14400000000000	650000000000	337000000000000
787.1	6136500	37700000000		479	398000000	536002211	571000000	14100000000000	636000000000	306000000000000
790.5	99485000	10500000000		480	404000000	495569431	208000000	13700000000000	647000000000	276000000000000
793.8	131910000	38300000000		481	407000000	466518922	675000000	12900000000000	674000000000	252000000000000
797.2	-24174000	9690000000		482	408000000	438201492	696000000	12200000000000	690000000000	229000000000000
800.5	-133280000	47200000000		483	403000000	414424563	1930000000	11500000000000	823000000000	209000000000000
				484	394000000	401094477	4280000000	10600000000000	1070000000000	190000000000000
SUM photons/cm2/s [380nm-750nm]	5.78648e+10	4358884900000000		485	388000000	395344276	6160000000	9830000000000	1410000000000	174000000000000
				486	385000000	384805233	7750000000	9380000000000	1590000000000	159000000000000
				487	387000000	377492547	10600000000	8670000000000	2000000000000	146000000000000
				488	396000000	372105149	10800000000	8210000000000	2020000000000	134000000000000
				489	404000000	364136477	9680000000	7940000000000	1890000000000	122000000000000
				490	411000000	354995205	8070000000	7630000000000	1630000000000	111000000000000
				491	415000000	356213344	6970000000	7420000000000	1430000000000	101000000000000
				492	418000000	358261905	6690000000	7150000000000	1340000000000	93000000000000
				493	425000000	366008432	6160000000	7170000000000	1280000000000	84900000000000
				494	431000000	370735290	5230000000	7090000000000	1110000000000	77600000000000
				495	434000000	386367476	4490000000	6980000000000	986000000000	71000000000000
				496	437000000	396212576	4140000000	7020000000000	941000000000	65500000000000
				497	436000000	406534913	3620000000	6900000000000	855000000000	60100000000000
				498	435000000	415923750	3490000000	6880000000000	781000000000	54900000000000
				499	434000000	431923749	2160000000	6820000000000	706000000000	50100000000000
				500	431000000	447802697	2070000000	6770000000000	657000000000	45400000000000
				501	430000000	462680803	1820000000	6750000000000	608000000000	42000000000000
				502	431000000	484656977	1200000000	6670000000000	568000000000	38700000000000
				503	435000000	508949421	977000000	6660000000000	550000000000	35900000000000
				504	440000000	528248933	885000000	6540000000000	543000000000	33100000000000
				505	447000000	544671818	508000000	6480000000000	540000000000	30400000000000
				506	452000000	562223747	392000000	6430000000000	556000000000	28100000000000
				507	453000000	572375290	288000000	6390000000000	568000000000	26100000000000
				508	456000000	585014058	240000000	6310000000000	586000000000	24600000000000
				509	460000000	593137692	243000000	6310000000000	623000000000	23300000000000
				510	461000000	596725969	616000000	6290000000000	643000000000	21400000000000
				511	462000000	598471114	419000000	6310000000000	670000000000	19500000000000
				512	463000000	604519320	15452160	6280000000000	691000000000	18500000000000
				513	460000000	605548074	20643120	6300000000000	703000000000	17500000000000
				514	455000000	611334973	0	6370000000000	710000000000	16100000000000
				515	446000000	615358699	142000000	6410000000000	706000000000	14900000000000
				516	441000000	621319687	0	6460000000000	694000000000	14100000000000
				517	437000000	618954959	0	6480000000000	684000000000	13500000000000
				518	440000000	614143883	279000000	6590000000000	674000000000	13100000000000
				519	449000000	612832901	211000000	6660000000000	642000000000	12100000000000
				520	458000000	609836509	0	6780000000000	623000000000	11000000000000
				521	467000000	603701835	57653860	6790000000000	605000000000	10900000000000
				522	474000000	596804964	0	6870000000000	582000000000	10600000000000
				523	479000000	593439180	0	6900000000000	546000000000	9840000000000
				524	480000000	578764708	0	6990000000000	541000000000	9320000000000
				525	477000000	562587621	309000000	7000000000000	521000000000	9230000000000
				526	478000000	558900848	235000000	6960000000000	490000000000	8760000000000
				527	481000000	546961462	164000000	6920000000000	471000000000	8050000000000
				528	486000000	537816654	0	6970000000000	475000000000	8120000000000
				529	493000000	527861593	157000000	6890000000000	452000000000	8380000000000
				530	498000000	517739864	192000000	6870000000000	437000000000	7770000000000
				531	501000000	492645498	449000000	6820000000000	430000000000	7250000000000
				532	500000000	479143948	559000000	6710000000000	418000000000	7080000000000
				533	503000000	464832869	1040000000	6660000000000	447000000000	7030000000000
				534	506000000	452718081	2470000000	6550000000000	555000000000	7140000000000
				535	511000000	442459337	2160000000	6510000000000	522000000000	6810000000000
				536	514000000	430679815	1950000000	6420000000000	531000000000	6200000000000
				537	513000000	419881714	3040000000	6340000000000	672000000000	6200000000000
				538	512000000	400554237	4640000000	6260000000000	861000000000	6290000000000
				539	511000000	392760859	8440000000	6190000000000	1320000000000	5780000000000
				540	510000000	388479415	12400000000	6090000000000	1940000000000	5470000000000
				541	513000000	382908821	28900000000	6020000000000	4020000000000	5770000000000
				542	514000000	376456159	45000000000	6000000000000	6160000000000	6080000000000
				543	519000000	371922998	56200000000	5940000000000	8000000000000	6390000000000
				544	522000000	362741947	43200000000	5920000000000	6330000000000	6150000000000
				545	527000000	347875842	44500000000	5930000000000	6380000000000	5620000000000
				546	528000000	339003859	49700000000	5830000000000	7340000000000	5500000000000
				547	531000000	334404722	90900000000	5810000000000	16000000000000	5430000000000
				548	532000000	328273182	36900000000	5820000000000	5190000000000	5450000000000
				549	533000000	322187153	31300000000	5800000000000	4320000000000	5500000000000
				550	536000000	325799725	23500000000	5760000000000	3280000000000	5610000000000
				551	539000000	322960359	17500000000	5720000000000	2380000000000	5370000000000
				552	540000000	313561316	12100000000	5680000000000	1700000000000	4800000000000
				553	543000000	307366290	10100000000	5670000000000	1470000000000	4600000000000
				554	544000000	303094276	7470000000	5680000000000	1080000000000	4510000000000
				555	543000000	292810967	5160000000	5620000000000	745000000000	5000000000000
				556	540000000	289924670	4170000000	5620000000000	609000000000	5340000000000
				557	536000000	292743491	3240000000	5630000000000	448000000000	5060000000000
				558	535000000	289441728	3430000000	5590000000000	362000000000	5070000000000
				559	536000000	285307800	1880000000	5610000000000	301000000000	5480000000000
				560	537000000	287248463	1290000000	5580000000000	273000000000	5570000000000
				561	540000000	282324935	1330000000	5550000000000	233000000000	5480000000000
				562	543000000	283115232	1400000000	5530000000000	212000000000	5040000000000
				563	542000000	284240419	1420000000	5520000000000	202000000000	4610000000000
				564	543000000	284298707	953000000	5510000000000	183000000000	4710000000000
				565	544000000	274220293	980000000	5500000000000	159000000000	4730000000000
				566	543000000	269550009	828000000	5480000000000	140000000000	4630000000000
				567	542000000	261870422	1120000000	5500000000000	130000000000	4650000000000
				568	540000000	253754369	594000000	5530000000000	134000000000	4760000000000
				569	539000000	248956258	1060000000	5440000000000	127000000000	4780000000000
				570	540000000	250718493	533000000	5470000000000	119000000000	4770000000000
				571	541000000	252312131	730000000	5450000000000	107000000000	4580000000000
				572	544000000	244703422	319000000	5400000000000	97800000000	4300000000000
				573	547000000	248927997	755000000	5430000000000	100000000000	3810000000000
				574	548000000	245919578	520000000	5410000000000	102000000000	3850000000000
				575	547000000	244119038	1170000000	5390000000000	119000000000	4370000000000
				576	548000000	243224808	1270000000	5380000000000	170000000000	4340000000000
				577	549000000	248736229	6910000000	5340000000000	1460000000000	4150000000000
				578	552000000	247014630	10300000000	5350000000000	2260000000000	3440000000000
				579	558000000	249191019	4210000000	5350000000000	823000000000	3060000000000
				580	565000000	241442750	10500000000	5320000000000	2150000000000	3600000000000
				581	573000000	239447924	11900000000	5320000000000	1090000000000	3760000000000
				582	579000000	235364355	9470000000	5320000000000	910000000000	3570000000000
				583	582000000	232555606	12200000000	5290000000000	1220000000000	3370000000000
				584	583000000	227949692	14000000000	5270000000000	1630000000000	3190000000000
				585	582000000	231995276	13000000000	5280000000000	1640000000000	3630000000000
				586	578000000	231518254	12200000000	5190000000000	1430000000000	3870000000000
				587	570000000	228288145	13600000000	5190000000000	1410000000000	3560000000000
				588	564000000	234464286	29300000000	5150000000000	2180000000000	3710000000000
				589	560000000	230389798	19600000000	5140000000000	1620000000000	4270000000000
				590	561000000	225950660	8370000000	5110000000000	922000000000	3890000000000
				591	567000000	222758241	8080000000	5120000000000	874000000000	3270000000000
				592	575000000	228472413	11400000000	5060000000000	997000000000	3180000000000
				593	578000000	220641239	14900000000	5090000000000	1180000000000	3180000000000
				594	581000000	217401219	23600000000	5050000000000	1610000000000	3420000000000
				595	582000000	215199195	12000000000	4990000000000	861000000000	3410000000000
				596	583000000	218674056	8460000000	4980000000000	653000000000	3200000000000
				597	584000000	211898637	7710000000	4960000000000	566000000000	3080000000000
				598	583000000	210164448	7900000000	4940000000000	562000000000	2970000000000
				599	584000000	207411523	10400000000	4890000000000	779000000000	2870000000000
				600	585000000	209972118	14700000000	4870000000000	961000000000	2810000000000
				601	583000000	207813248	13500000000	4810000000000	864000000000	2810000000000
				602	587000000	200675133	7740000000	4780000000000	527000000000	3190000000000
				603	592000000	194465375	5250000000	4770000000000	378000000000	3780000000000
				604	596000000	194161155	4850000000	4730000000000	358000000000	3410000000000
				605	599000000	189539409	5690000000	4650000000000	406000000000	3080000000000
				606	600000000	181833384	6460000000	4640000000000	457000000000	3310000000000
				607	601000000	188437527	8700000000	4560000000000	575000000000	3220000000000
				608	600000000	191645536	10100000000	4550000000000	687000000000	2750000000000
				609	598000000	187845267	16900000000	4470000000000	1110000000000	2710000000000
				610	599000000	179649709	37100000000	4470000000000	2380000000000	2820000000000
				611	598000000	176851889	65400000000	4420000000000	4170000000000	2700000000000
				612	599000000	166175000	259000000000	4320000000000	15700000000000	2620000000000
				613	600000000	160979531	150000000000	4310000000000	9010000000000	2630000000000
				614	598000000	164125126	79600000000	4260000000000	4810000000000	2770000000000
				615	597000000	165293896	71600000000	4210000000000	4360000000000	3010000000000
				616	598000000	163918786	54500000000	4200000000000	3410000000000	2840000000000
				617	601000000	159479326	28600000000	4110000000000	1940000000000	2650000000000
				618	607000000	156801565	17500000000	4070000000000	1330000000000	2660000000000
				619	613000000	146669630	14600000000	3990000000000	1190000000000	2780000000000
				620	614000000	152818528	13300000000	3920000000000	1160000000000	3020000000000
				621	615000000	149363972	13500000000	3850000000000	1320000000000	3280000000000
				622	614000000	150682266	15600000000	3840000000000	1380000000000	3500000000000
				623	610000000	146902088	14200000000	3820000000000	1310000000000	3020000000000
				624	608000000	145556926	12300000000	3730000000000	1330000000000	2700000000000
				625	604000000	132972964	15700000000	3730000000000	1380000000000	2710000000000
				626	600000000	133983851	15800000000	3650000000000	1380000000000	2630000000000
				627	599000000	128748710	16000000000	3640000000000	1360000000000	2520000000000
				628	597000000	137527072	16900000000	3520000000000	1260000000000	2750000000000
				629	598000000	142478834	15400000000	3500000000000	1140000000000	2950000000000
				630	599000000	150241674	15600000000	3460000000000	1120000000000	2960000000000
				631	603000000	141260749	21800000000	3400000000000	1450000000000	2970000000000
				632	609000000	147792915	31100000000	3310000000000	1920000000000	2970000000000
				633	615000000	135189774	13500000000	3260000000000	874000000000	3090000000000
				634	620000000	129739614	9640000000	3230000000000	622000000000	3190000000000
				635	626000000	122589419	6610000000	3130000000000	435000000000	3080000000000
				636	632000000	123785190	5520000000	3090000000000	397000000000	2960000000000
				637	636000000	117802398	6560000000	3060000000000	384000000000	2850000000000
				638	639000000	122328460	5280000000	3000000000000	368000000000	2740000000000
				639	638000000	135865476	4290000000	2970000000000	280000000000	2630000000000
				640	639000000	125021998	2940000000	2910000000000	235000000000	2650000000000
				641	640000000	117983531	1630000000	2850000000000	221000000000	2780000000000
				642	641000000	110644193	2520000000	2850000000000	208000000000	3070000000000
				643	642000000	104940575	2320000000	2770000000000	211000000000	3060000000000
				644	643000000	91379665	2470000000	2700000000000	200000000000	2950000000000
				645	641000000	95598320	3150000000	2640000000000	208000000000	2830000000000
				646	640000000	103132453	2200000000	2640000000000	212000000000	2870000000000
				647	636000000	102943150	2470000000	2570000000000	203000000000	3170000000000
				648	634000000	91488902	2000000000	2510000000000	202000000000	2680000000000
				649	635000000	88595212	2770000000	2480000000000	214000000000	1900000000000
				650	639000000	91113375	3220000000	2410000000000	280000000000	2480000000000
				651	642000000	81409925	9740000000	2370000000000	580000000000	3010000000000
				652	646000000	86418850	6890000000	2330000000000	426000000000	3450000000000
				653	639000000	91734592	4530000000	2320000000000	344000000000	3500000000000
				654	625000000	90744278	4330000000	2260000000000	357000000000	3380000000000
				655	613000000	82000283	3020000000	2170000000000	271000000000	3110000000000
				656	606000000	77486114	2860000000	2160000000000	255000000000	2940000000000
				657	617000000	66682415	2960000000	2120000000000	251000000000	2960000000000
				658	634000000	61611774	3390000000	2070000000000	264000000000	3390000000000
				659	647000000	54672472	3030000000	2020000000000	247000000000	3940000000000
				660	659000000	60990101	1960000000	1970000000000	188000000000	3210000000000
				661	665000000	68588952	1820000000	1890000000000	180000000000	2940000000000
				662	666000000	75014158	2320000000	1880000000000	196000000000	3420000000000
				663	667000000	76135059	6510000000	1820000000000	419000000000	3330000000000
				664	671000000	71978711	3620000000	1780000000000	284000000000	3070000000000
				665	672000000	62238669	2870000000	1750000000000	216000000000	3240000000000
				666	673000000	49713317	1780000000	1700000000000	183000000000	3000000000000
				667	674000000	44388708	1750000000	1660000000000	178000000000	2230000000000
				668	675000000	51878482	1650000000	1640000000000	185000000000	2440000000000
				669	676000000	56843128	1320000000	1620000000000	184000000000	2850000000000
				670	674000000	60167580	1490000000	1560000000000	167000000000	2860000000000
				671	675000000	65750898	1300000000	1530000000000	152000000000	2710000000000
				672	676000000	59911550	1780000000	1460000000000	165000000000	2400000000000
				673	677000000	48237114	1620000000	1450000000000	155000000000	2640000000000
				674	678000000	35583372	1840000000	1430000000000	139000000000	2800000000000
				675	679000000	36979617	1410000000	1390000000000	124000000000	2330000000000
				676	680000000	38740700	748000000	1340000000000	130000000000	2520000000000
				677	684000000	39306736	392000000	1320000000000	128000000000	3190000000000
				678	682000000	34324223	375000000	1300000000000	116000000000	2610000000000
				679	683000000	43007384	1250000000	1260000000000	137000000000	2390000000000
				680	684000000	33388607	1610000000	1210000000000	163000000000	3080000000000
				681	682000000	26886737	2230000000	1170000000000	176000000000	3430000000000
				682	681000000	37372903	1360000000	1130000000000	176000000000	3590000000000
				683	679000000	43784367	1550000000	1130000000000	151000000000	3270000000000
				684	664000000	48001067	1480000000	1090000000000	143000000000	3400000000000
				685	630000000	49907068	879000000	1060000000000	137000000000	4120000000000
				686	586000000	51251855	1590000000	1060000000000	162000000000	4130000000000
				687	546000000	49082082	3030000000	982000000000	233000000000	3970000000000
				688	539000000	39136879	6290000000	976000000000	426000000000	3810000000000
				689	553000000	26237019	6930000000	959000000000	401000000000	3750000000000
				690	578000000	20570340	2340000000	970000000000	186000000000	3760000000000
				691	603000000	14545921	716000000	950000000000	155000000000	4470000000000
				692	621000000	4.92546e+06	1260000000	903000000000	92100000000	4630000000000
				693	630000000	14420102	1040000000	898000000000	82400000000	3730000000000
				694	639000000	24636872	4580000000	842000000000	290000000000	3920000000000
				695	645000000	24451506	2710000000	800000000000	208000000000	4330000000000
				696	654000000	24173055	606000000	811000000000	77900000000	3790000000000
				697	660000000	19711415	3505910	797000000000	61700000000	3550000000000
				698	659000000	10216769	678000000	743000000000	48300000000	3560000000000
				699	654000000	2.29088e+06	345000000	750000000000	43200000000	3400000000000
				700	650000000	6.97319e+06	0	777000000000	45400000000	3530000000000
				701	648000000	15710887	673000000	726000000000	56300000000	4300000000000
				702	651000000	18841320	583000000	757000000000	56800000000	4520000000000
				703	661000000	18841320	1200000000	706000000000	83900000000	4460000000000
				704	664000000	16550444	2230000000	661000000000	144000000000	3900000000000
				705	668000000	19291985	2900000000	633000000000	186000000000	3960000000000
				706	669000000	10554285	5050000000	647000000000	327000000000	4540000000000
				707	670000000	15229551	15300000000	617000000000	830000000000	3850000000000
				708	674000000	17283577	14200000000	563000000000	864000000000	3650000000000
				709	675000000	29453680	12100000000	602000000000	760000000000	4420000000000
				710	673000000	22525709	20900000000	599000000000	1160000000000	4900000000000
				711	674000000	22525709	5420000000	560000000000	333000000000	5220000000000
				712	672000000	14720009	11500000000	480000000000	658000000000	5230000000000
				713	670000000	12665983	18600000000	516000000000	1020000000000	4640000000000
				714	663000000	495881	8640000000	509000000000	478000000000	3700000000000
				715	644000000	0	1350000000	535000000000	105000000000	3710000000000
				716	609000000	2.34678e+06	0	483000000000	50200000000	3810000000000
				717	570000000	11880402	97375770	475000000000	49000000000	4010000000000
				718	540000000	61292741	43338480	458000000000	26800000000	3690000000000
				719	535000000	61292741	0	478000000000	44900000000	3750000000000
				720	556000000	63534463	159000000	459000000000	49200000000	4760000000000
				721	582000000	63300773	185000000	420000000000	31400000000	4270000000000
				722	591000000	53767152	1500000000	393000000000	20700000000	3590000000000
				723	584000000	4.35481e+06	615000000	384000000000	34700000000	4210000000000
				724	570000000	4.49094e+06	0	392000000000	19900000000	4850000000000
				725	565000000	11651748	0	401000000000	38000000000	5380000000000
				726	569000000	14398217	208000000	426000000000	30600000000	4370000000000
				727	573000000	14398217	0	382000000000	32800000000	4310000000000
				728	573000000	14398217	491000000	344000000000	31200000000	5170000000000
				729	580000000	14262086	7333740	334000000000	32600000000	4440000000000
				730	589000000	5.10924e+06	151000000	331000000000	27900000000	4130000000000
				731	604000000	9.36583e+06	0	354000000000	25400000000	4580000000000
				732	622000000	12590337	0	305000000000	16400000000	4850000000000
				733	640000000	17433691	383000000	313000000000	24800000000	4620000000000
				734	647000000	31273775	845000000	340000000000	32300000000	3340000000000
				735	648000000	39920774	0	331000000000	26500000000	3550000000000
				736	649000000	34587780	0	265000000000	17500000000	4240000000000
				737	649000000	31363270	0	316000000000	16100000000	4920000000000
				738	650000000	26519916	939000000	316000000000	16100000000	5010000000000
				739	651000000	16451172	0	278000000000	21200000000	4910000000000
				740	652000000	6.88988e+06	0	306000000000	17800000000	5390000000000
				741	656000000	12569577	1030000000	254000000000	18900000000	4460000000000
				742	660000000	12569577	638000000	268000000000	26500000000	2930000000000
				743	660000000	13786912	0	281000000000	55500000000	4340000000000
				744	664000000	10015572	666000000	272000000000	44300000000	5370000000000
				745	668000000	13831298	0	233000000000	26000000000	6050000000000
				746	669000000	23975099	0	256000000000	14400000000	5380000000000
				747	670000000	37517928	128000000	252000000000	35700000000	4570000000000
				748	668000000	37084113	1280000000	252000000000	22500000000	3640000000000
				749	666000000	42576060	1480000000	189000000000	18200000000	4380000000000
				750	664000000	52022784	0	236000000000	3060000000	4660000000000
				751	662000000	36019035	453000000	168000000000	20700000000	4440000000000
				752	660000000	22476207	0	272000000000	33700000000	4220000000000
				753	661000000	30004822	0	221000000000	19500000000	3990000000000
				754	661000000	24512875	0	219000000000	10200000000	3760000000000
				755	659000000	25710253	596000000	222000000000	13500000000	3770000000000
				756	660000000	21857669	0	234000000000	3060000000	4010000000000
				757	632000000	26289896	1590000000	231000000000	22900000000	4530000000000
				758	529000000	17977762	0	244000000000	17600000000	5540000000000
				759	379000000	36364936	12200000000	267000000000	62500000000	5670000000000
				760	249000000	48925941	26400000000	231000000000	140000000000	4680000000000
				761	199000000	94626354	85100000000	157000000000	423000000000	4890000000000
				762	214000000	91462972	2450000000	190000000000	49000000000	4810000000000
				763	249000000	91462972	933000000	203000000000	17300000000	4320000000000
				764	310000000	72049857	3300000000	173000000000	43900000000	4570000000000
				765	394000000	56811948	1010000000	198000000000	31800000000	4610000000000
				766	484000000	13539078	1060000000	126000000000	0	4360000000000
				767	556000000	12270233	0	158000000000	22100000000	4110000000000
				768	602000000	15054739	0	211000000000	28200000000	4140000000000
				769	627000000	16080681	8180000000	190000000000	45000000000	4450000000000
				770	639000000	5.21205e+06	16200000000	153000000000	80600000000	5300000000000
				771	646000000	15498198	869000000	179000000000	6570000000	5220000000000
				772	653000000	15498198	870000000	196000000000	8690000000	4610000000000
				773	654000000	12713691	3050000000	129000000000	32100000000	6040000000000
				774	655000000	19115994	0	165000000000	7770000000	5390000000000
				775	653000000	23008116	1360000000	145000000000	23200000000	4170000000000
				776	654000000	17880284	0	193000000000	33600000000	7060000000000
				777	654000000	22825777	0	159000000000	13200000000	7410000000000
				778	655000000	32457840	0	170000000000	18800000000	6790000000000
				779	656000000	26055537	0	120000000000	9070000000	6840000000000
				780	654000000	75516494	1220000000	175000000000	5560000000	5970000000000
				781	652000000	67930635	0	198000000000	25300000000
				782	652000000	62985142	366000000	152000000000	21300000000
				783	653000000	67630942	0	137000000000	5190000000
				784	654000000	89106602	0	95900000000	10500000000
				785	652000000	53693756	0	217000000000	8500000000
				786	647000000	53693756	13500000000	185000000000	77900000000
				787	644000000	53693756	79172200	211000000000	17900000000
				788	639000000	83305291	0	182000000000	7060000000
				789	634000000	61829632	0	197000000000	0
				790	631000000	59015901	0	112000000000	0
				791	629000000	69849360	0	139000000000	6940000000
				792	624000000	89012606	1270000000	157000000000	18200000000
				793	618000000	69953936	0	130000000000	1470000000
				794	622000000	11637069	0	73000000000	3390000000
				795	623000000	0	27991950	156000000000	39800000000
				796	627000000	0	0	164000000000	6450000000
				797	631000000	0	0	132000000000	20800000000
				798	628000000	0	0	180000000000	12300000000
				799	623000000	24113213	768000000	205000000000	7940000000
				800	618000000	44011306	0	172000000000	35000000000
				SUM photons/cm2/s [380nm-750nm]	177354000000	9.65008e+10	2456854758850	1545169400000000	322773250000000	6.20956e+16
