# Supplementary material for: A Cryptochrome adopts distinct moon- and sunlight states and functions as sun- versus moonlight interpreter in monthly oscillator entrainment
Source: Nat Commun. 2022 Sep 5;13:5220. doi: 10.1038/s41467-022-32562-z (PMC9445029; doi:10.1038/s41467-022-32562-z)
Supplement: Supplementary file 6 — Source Data [file 41467_2022_32562_MOESM6_ESM.zip › Source_Data_PoehnKrishnanetal/Poehn_Krishnan_2022_Fig.2_3_4_Suppl.Figs.2_3_4.xlsx]

## Sheet: Fig.2
	Fig. 2a,e					Fig. 2b,f					Fig. 2c,g					Fig. 2d,h					Fig. 2j,k
	l-cry +/+					l-cry +/-					l-cry -/-					Sea (Naples)					l-cry +/+ naturalistic
	lunar day	# of worms	percent			lunar day	# of worms	percent			lunar day	# of worms	percent			lunar day	# of worms	percent			lunar day	# of worms	percent
	1	4	1.5444			1	7	2			1	0	0			1	4	0.0667668			1	1	1.16279
	2	2	0.772201			2	10	2.85714			2	0	0			2	49	0.817894			2	2	2.32558
	3	2	0.772201			3	4	1.14286			3	0	0			3	0	0			3	0	0
	4	3	1.1583			4	5	1.42857			4	0	0			4	10	0.166917			4	1	1.16279
	5	1	0.3861			5	2	0.571429			5	1	0.568182			5	23	0.383909			5	0	0
	6	2	0.772201			6	0	0			6	0	0			6	1	0.0166917			6	0	0
	7	0	0			7	0	0			7	0	0			7	14	0.233684			7	0	0
	8	1	0.3861			8	4	1.14286			8	0	0			8	150	2.50376			8	3	3.48837
	9	2	0.772201			9	5	1.42857			9	3	1.70455			9	329	5.49157			9	10	11.6279
	10	5	1.9305			10	7	2			10	4	2.27273			10	714	11.9179			10	14	16.2791
	11	9	3.4749			11	16	4.57143			11	17	9.65909			11	865	14.4383			11	9	10.4651
	12	13	5.01931			12	16	4.57143			12	22	12.5			12	1201	20.0467			12	10	11.6279
	13	11	4.2471			13	29	8.28571			13	24	13.6364			13	396	6.60991			13	2	2.32558
	14	19	7.33591			14	28	8			14	24	13.6364			14	384	6.40961			14	6	6.97674
	15	25	9.65251			15	14	4			15	14	7.95455			15	314	5.2412			15	2	2.32558
	16	13	5.01931			16	10	2.85714			16	10	5.68182			16	118	1.96962			16	0	0
	17	12	4.6332			17	10	2.85714			17	7	3.97727			17	247	4.12285			17	2	2.32558
	18	7	2.7027			18	17	4.85714			18	5	2.84091			18	200	3.33834			18	1	1.16279
	19	5	1.9305			19	10	2.85714			19	9	5.11364			19	162	2.70406			19	1	1.16279
	20	14	5.40541			20	13	3.71429			20	2	1.13636			20	18	0.300451			20	2	2.32558
	21	10	3.861			21	10	2.85714			21	4	2.27273			21	114	1.90285			21	3	3.48837
	22	10	3.861			22	11	3.14286			22	6	3.40909			22	16	0.267067			22	2	2.32558
	23	10	3.861			23	13	3.71429			23	3	1.70455			23	234	3.90586			23	0	0
	24	12	4.6332			24	16	4.57143			24	6	3.40909			24	71	1.18511			24	3	3.48837
	25	8	3.0888			25	18	5.14286			25	5	2.84091			25	115	1.91955			25	2	2.32558
	26	10	3.861			26	17	4.85714			26	6	3.40909			26	73	1.21849			26	4	4.65116
	27	14	5.40541			27	19	5.42857			27	3	1.70455			27	27	0.450676			27	3	3.48837
	28	8	3.0888			28	12	3.42857			28	1	0.568182			28	24	0.400601			28	3	3.48837
	29	21	8.10811			29	17	4.85714			29	0	0			29	21	0.350526			29	0	0
	30	6	2.3166			30	10	2.85714			30	0	0			30	97	1.6191			30	0	0
total		259	100				350	100				176	100				5991	100				86	100

## Sheet: Fig.3
date	# of worms (l-cry +/+ or +/-)	# of worms (l-cry -/-)	month_IP	lunar_day_IP	month_OP	lunar_day_OP
2017-11-01	2	0	1	1
2017-11-02	2	0	1	2
2017-11-03	0	0	1	3
2017-11-04	0	0	1	4
2017-11-05	0	0	1	5
2017-11-06	0	0	1	6
2017-11-07	0	0	1	7
2017-11-08	1	0	1	8
2017-11-09	2	0	1	9
2017-11-10	4	1	1	10
2017-11-11	11	3	1	11
2017-11-12	6	5	1	12
2017-11-13	10	1	1	13
2017-11-14	9	3	1	14
2017-11-15	6	0	1	15
2017-11-16	6	2	1	16
2017-11-17	2	0	1	17
2017-11-18	3	0	1	18
2017-11-19	1	0	1	19
2017-11-20	6	0	1	20
2017-11-21	3	0	1	21
2017-11-22	3	0	1	22
2017-11-23	4	0	1	23
2017-11-24	3	1	1	24
2017-11-25	5	0	1	25
2017-11-26	2	1	1	26
2017-11-27	5	0	1	27
2017-11-28	1	0	1	28
2017-11-29	6	0	1	29
2017-11-30	0	0	2	1
2017-12-01	0	0	2	2
2017-12-02	0	0	2	3
2017-12-03	0	0	2	4
2017-12-04	0	0	2	5
2017-12-05	0	0	2	6
2017-12-06	0	0	2	7
2017-12-07	0	0	2	8
2017-12-08	0	0	2	9
2017-12-09	0	0	2	10
2017-12-10	0	0	2	11
2017-12-11	1	1	2	12
2017-12-12	2	3	2	13
2017-12-13	3	3	2	14
2017-12-14	4	2	2	15
2017-12-15	1	2	2	16	A	1
2017-12-16	0	1	2	17	A	2
2017-12-17	1	0	2	18	A	3
2017-12-18	7	2	2	19	A	4
2017-12-19	1	1	2	20	A	5
2017-12-20	2	0	2	21	A	6
2017-12-21	5	1	2	22	A	7
2017-12-22	4	0	2	23	A	8
2017-12-23	0	1	2	24	A	9
2017-12-24	0	0	2	25	A	10
2017-12-25	5	0	2	26	A	11
2017-12-26	1	1	2	27	A	12
2017-12-27	5	0	2	28	A	13
2017-12-28	0	0	2	29	A	14
2017-12-29	0	0	2	30	A	15
2017-12-30	0	0	3	1	A	16
2017-12-31	1	0	3	2	A	17
2018-01-01	0	0	3	3	A	18
2018-01-02	0	0	3	4	A	19
2018-01-03	0	0	3	5	A	20
2018-01-04	0	0	3	6	A	21
2018-01-05	0	0	3	7	A	22
2018-01-06	0	0	3	8	A	23
2018-01-07	0	1	3	9	A	24
2018-01-08	0	3	3	10	A	25
2018-01-09	0	2	3	11	A	26
2018-01-10	2	3	3	12	A	27
2018-01-11	5	1	3	13	A	28
2018-01-12	6	2	3	14	A	29
2018-01-13	3	0	3	15	A	30
2018-01-14	7	0	3	16	B	1
2018-01-15	6	0	3	17	B	2
2018-01-16	1	1	3	18	B	3
2018-01-17	3	4	3	19	B	4
2018-01-18	8	1	3	20	B	5
2018-01-19	1	0	3	21	B	6
2018-01-20	2	0	3	22	B	7
2018-01-21	7	2	3	23	B	8
2018-01-22	8	0	3	24	B	9
2018-01-23	3	0	3	25	B	10
2018-01-24	0	2	3	26	B	11
2018-01-25	5	3	3	27	B	12
2018-01-26	5	2	3	28	B	13
2018-01-27	0	0	3	29	B	14
2018-01-28	1	1	4	1	B	15
2018-01-29	3	3	4	2	B	16
2018-01-30	0	1	4	3	B	17
2018-01-31	3	0	4	4	B	18
2018-02-01	1	0	4	5	B	19
2018-02-02	2	1	4	6	B	20
2018-02-03	0	0	4	7	B	21
2018-02-04	1	2	4	8	B	22
2018-02-05	1	3	4	9	B	23
2018-02-06	1	1	4	10	B	24
2018-02-07	1	1	4	11	B	25
2018-02-08	2	1	4	12	B	26
2018-02-09	0	0	4	13	B	27
2018-02-10	2	0	4	14	B	28
2018-02-11	0	0	4	15	B	29
2018-02-12	3	1	4	16	C	1
2018-02-13	1	0	4	17	C	2
2018-02-14	0	0	4	18	C	3
2018-02-15	1	0	4	19	C	4
2018-02-16	0	0	4	20	C	5
2018-02-17	0	0	4	21	C	6
2018-02-18	2	0	4	22	C	7
2018-02-19	0	0	4	23	C	8
2018-02-20	0	0	4	24	C	9
2018-02-21	0	0	4	25	C	10
2018-02-22	0	1	4	26	C	11
2018-02-23	0	0	4	27	C	12
2018-02-24	0	0	4	28	C	13
2018-02-25	0	0	4	29	C	14
2018-02-26	0	4	4	30	C	15
2018-02-27	1	1	5	1	C	16
2018-02-28	3	1	5	2	C	17
2018-03-01	3	2	5	3	C	18
2018-03-02	6	0	5	4	C	19
2018-03-03	7	1	5	5	C	20
2018-03-04	6	2	5	6	C	21
2018-03-05	6	1	5	7	C	22
2018-03-06	2	0	5	8	C	23
2018-03-07	0	1	5	9	C	24
2018-03-08	4	0	5	10	C	25
2018-03-09	3	0	5	11	C	26
2018-03-10	0	0	5	12	C	27
2018-03-11	3	0	5	13	C	28
2018-03-12	5	1	5	14	C	29
2018-03-13	3	1	5	15	C	30
2018-03-14	0	0	5	16	D	1
2018-03-15	1	0	5	17	D	2
2018-03-16	1	0	5	18	D	3
2018-03-17	2	0	5	19	D	4
2018-03-18	2	0	5	20	D	5
2018-03-19	3	0	5	21	D	6
2018-03-20	1	0	5	22	D	7
2018-03-21	1	1	5	23	D	8
2018-03-22	5	0	5	24	D	9
2018-03-23	1	2	5	25	D	10
2018-03-24	1	1	5	26	D	11
2018-03-25	0	1	5	27	D	12
2018-03-26	1	3	5	28	D	13
2018-03-27	0	2	5	29	D	14
2018-03-28	0	1	6	1	D	15
2018-03-29	0	1	6	2	D	16
2018-03-30	0	2	6	3	D	17
2018-03-31	0	1	6	4	D	18
2018-04-01	12	4	6	5	D	19
2018-04-02	1	2	6	6	D	20
2018-04-03	6	0	6	7	D	21
2018-04-04	6	2	6	8	D	22
2018-04-05	3	0	6	9	D	23
2018-04-06	2	0	6	10	D	24
2018-04-07	1	0	6	11	D	25
2018-04-08	1	0	6	12	D	26
2018-04-09	1	0	6	13	D	27
2018-04-10	1	0	6	14	D	28
2018-04-11	2	1	6	15	D	29
2018-04-12	1	1	6	16	D	30
2018-04-13	2	0	6	17
2018-04-14	2	0	6	18
2018-04-15	0	0	6	19
2018-04-16	2	0	6	20
2018-04-17	0	0	6	21
2018-04-18	2	0	6	22
2018-04-19	0	1	6	23
2018-04-20	1	0	6	24
2018-04-21	0	1	6	25
2018-04-22	0	1	6	26
2018-04-23	1	1	6	27
2018-04-24	0	0	6	28
2018-04-25	0	1	6	29
2018-04-26	1	0	6	30

## Sheet: Fig.4
date	# of worms (l-cry +/+ or +/-)	# of worms (l-cry -/-)	month_IP	lunar_day_IP	month_OP	lunar_day_OP
2019-02-16	0	0	1	1
2019-02-17	1	0	1	2
2019-02-18	1	0	1	3
2019-02-19	1	0	1	4
2019-02-20	0	0	1	5
2019-02-21	0	0	1	6
2019-02-22	0	0	1	7
2019-02-23	0	0	1	8
2019-02-24	1	2	1	9
2019-02-25	1	3	1	10
2019-02-26	6	1	1	11
2019-02-27	8	7	1	12
2019-02-28	7	4	1	13
2019-03-01	3	3	1	14
2019-03-02	7	4	1	15
2019-03-03	2	3	1	16
2019-03-04	7	1	1	17
2019-03-05	0	2	1	18
2019-03-06	1	0	1	19
2019-03-07	7	0	1	20
2019-03-08	2	0	1	21
2019-03-09	4	1	1	22
2019-03-10	0	0	1	23
2019-03-11	9	0	1	24
2019-03-12	6	1	1	25
2019-03-13	4	0	1	26
2019-03-14	1	1	1	27
2019-03-15	5	0	1	28
2019-03-16	3	0	1	29
2019-03-17	8	0	1	30
2019-03-18	6	0	2	1
2019-03-19	2	0	2	2
2019-03-20	0	0	2	3
2019-03-21	0	0	2	4
2019-03-22	0	0	2	5
2019-03-23	1	1	2	6
2019-03-24	0	0	2	7
2019-03-25	2	1	2	8
2019-03-26	1	0	2	9
2019-03-27	1	2	2	10
2019-03-28	5	5	2	11
2019-03-29	3	5	2	12
2019-03-30	4	1	2	13
2019-03-31	5	2	2	14
2019-04-01	3	0	2	15
2019-04-02	1	0	2	16	A	1
2019-04-03	8	3	2	17	A	2
2019-04-04	2	0	2	18	A	3
2019-04-05	7	0	2	19	A	4
2019-04-06	3	1	2	20	A	5
2019-04-07	2	0	2	21	A	6
2019-04-08	1	0	2	22	A	7
2019-04-09	3	0	2	23	A	8
2019-04-10	4	0	2	24	A	9
2019-04-11	2	0	2	25	A	10
2019-04-12	1	0	2	26	A	11
2019-04-13	2	1	2	27	A	12
2019-04-14	4	0	2	28	A	13
2019-04-15	10	0	2	29	A	14
2019-04-16	0	0	3	1	A	15
2019-04-17	0	0	3	2	A	16
2019-04-18	0	0	3	3	A	17
2019-04-19	0	1	3	4	A	18
2019-04-20	0	0	3	5	A	19
2019-04-21	0	0	3	6	A	20
2019-04-22	0	0	3	7	A	21
2019-04-23	0	0	3	8	A	22
2019-04-24	0	0	3	9	A	23
2019-04-25	0	2	3	10	A	24
2019-04-26	0	1	3	11	A	25
2019-04-27	1	0	3	12	A	26
2019-04-28	0	0	3	13	A	27
2019-04-29	3	1	3	14	A	28
2019-04-30	0	1	3	15	A	29
2019-05-01	6	0	3	16	A	30
2019-05-02	2	0	3	17	B	1
2019-05-03	9	1	3	18	B	2
2019-05-04	5	0	3	19	B	3
2019-05-05	6	0	3	20	B	4
2019-05-06	6	1	3	21	B	5
2019-05-07	2	0	3	22	B	6
2019-05-08	7	0	3	23	B	7
2019-05-09	7	1	3	24	B	8
2019-05-10	9	1	3	25	B	9
2019-05-11	11	0	3	26	B	10
2019-05-12	4	1	3	27	B	11
2019-05-13	7	0	3	28	B	12
2019-05-14	5	0	3	29	B	13
2019-05-15	8	1	4	1	B	14
2019-05-16	3	1	4	2	B	15
2019-05-17	2	1	4	3	B	16
2019-05-18	2	1	4	4	B	17
2019-05-19	1	0	4	5	B	18
2019-05-20	4	2	4	6	B	19
2019-05-21	1	1	4	7	B	20
2019-05-22	2	0	4	8	B	21
2019-05-23	4	0	4	9	B	22
2019-05-24	0	0	4	10	B	23
2019-05-25	2	0	4	11	B	24
2019-05-26	1	1	4	12	B	25
2019-05-27	5	1	4	13	B	26
2019-05-28	4	0	4	14	B	27
2019-05-29	5	0	4	15	B	28
2019-05-30	4	0	4	16	B	29
2019-05-31	3	1	4	17	C	1
2019-06-01	0	0	4	18	C	2
2019-06-02	3	0	4	19	C	3
2019-06-03	0	0	4	20	C	4
2019-06-04	0	0	4	21	C	5
2019-06-05	0	1	4	22	C	6
2019-06-06	1	0	4	23	C	7
2019-06-07	0	0	4	24	C	8
2019-06-08	1	1	4	25	C	9
2019-06-09	2	4	4	26	C	10
2019-06-10	1	3	4	27	C	11
2019-06-11	4	2	4	28	C	12
2019-06-12	6	1	4	29	C	13
2019-06-13	5	0	4	30	C	14
2019-06-14	4	1	5	1	C	15
2019-06-15	3	0	5	2	C	16
2019-06-16	2	1	5	3	C	17
2019-06-17	5	0	5	4	C	18
2019-06-18	2	0	5	5	C	19
2019-06-19	5	4	5	6	C	20
2019-06-20	1	0	5	7	C	21
2019-06-21	3	2	5	8	C	22
2019-06-22	1	0	5	9	C	23
2019-06-23	7	2	5	10	C	24
2019-06-24	2	1	5	11	C	25
2019-06-25	5	2	5	12	C	26
2019-06-26	1	1	5	13	C	27
2019-06-27	4	2	5	14	C	28
2019-06-28	3	0	5	15	C	29
2019-06-29	2	0	5	16	D	1
2019-06-30	1	1	5	17	D	2
2019-07-01	3	0	5	18	D	3
2019-07-02	1	0	5	19	D	4
2019-07-03	0	0	5	20	D	5
2019-07-04	0	0	5	21	D	6
2019-07-05	0	0	5	22	D	7
2019-07-06	0	0	5	23	D	8
2019-07-07	1	1	5	24	D	9
2019-07-08	2	2	5	25	D	10
2019-07-09	5	3	5	26	D	11
2019-07-10	1	2	5	27	D	12
2019-07-11	2	3	5	28	D	13
2019-07-12	2	4	5	29	D	14
2019-07-13	1	1		1	D	15
2019-07-14	2	3		2	D	16
2019-07-15	5	3		3	D	17
2019-07-16	3	2		4	D	18
2019-07-17	2	1		5	D	19
2019-07-18	2	2		6	D	20
2019-07-19	2	5		7	D	21
2019-07-20	1	2		8	D	22
2019-07-21	1	2		9	D	23
2019-07-22	1	3		10	D	24
2019-07-23	2	1		11	D	25
2019-07-24	3	2		12	D	26
2019-07-25	2	0		13	D	27
2019-07-26	1	0		14	D	28
2019-07-27	1	1		15	D	29
2019-07-28	0	0		16	D	30

## Sheet: S2
	S2 a,c					S2 b,d
	l-cry +/+					l-cry -/- (-34/-11)
	lunar day	# of worms	percent			lunar day	# of worms	percent
	1	6	4.31655			1	0	0
	2	3	2.15827			2	1	3.0303
	3	1	0.719424			3	0	0
	4	0	0			4	0	0
	5	0	0			5	0	0
	6	0	0			6	0	0
	7	0	0			7	0	0
	8	0	0			8	0	0
	9	1	0.719424			9	0	0
	10	6	4.31655			10	0	0
	11	6	4.31655			11	7	21.2121
	12	8	5.7554			12	6	18.1818
	13	8	5.7554			13	6	18.1818
	14	8	5.7554			14	1	3.0303
	15	8	5.7554			15	2	6.06061
	16	5	3.59712			16	0	0
	17	8	5.7554			17	0	0
	18	2	1.43885			18	0	0
	19	4	2.8777			19	1	3.0303
	20	3	2.15827			20	3	9.09091
	21	1	0.719424			21	1	3.0303
	22	6	4.31655			22	1	3.0303
	23	8	5.7554			23	0	0
	24	11	7.91367			24	1	3.0303
	25	5	3.59712			25	0	0
	26	6	4.31655			26	1	3.0303
	27	7	5.03597			27	0	0
	28	6	4.31655			28	1	3.0303
	29	10	7.19424			29	1	3.0303
	30	2	1.43885			30	0	0
total		139	100				33	100

## Sheet: S3
S3 a,e				S3 b,f				S3 c,g				S3 d,h
r-opsin +/+				r-opsin -/-				c-opsin +/+				c-opsin -/-
lunar day	# of worms	percent		lunar day	# of worms	percent		lunar day	# of worms	percent		lunar day	# of worms	percent
1	0	0		1	18	1.08565		1	5	1.5528		1	8	2.82686
2	4	1.9802		2	14	0.844391		2	9	2.79503		2	7	2.4735
3	1	0.49505		3	2	0.120627		3	4	1.24224		3	0	0
4	0	0		4	4	0.241255		4	2	0.621118		4	3	1.06007
5	0	0		5	2	0.120627		5	1	0.310559		5	0	0
6	0	0		6	0	0		6	0	0		6	0	0
7	0	0		7	13	0.784077		7	1	0.310559		7	0	0
8	0	0		8	7	0.422195		8	1	0.310559		8	0	0
9	0	0		9	23	1.38721		9	1	0.310559		9	2	0.706714
10	7	3.46535		10	32	1.93004		10	2	0.621118		10	1	0.353357
11	11	5.44554		11	114	6.87575		11	8	2.48447		11	10	3.53357
12	16	7.92079		12	81	4.8854		12	23	7.14286		12	13	4.59364
13	19	9.40594		13	93	5.60917		13	18	5.59006		13	16	5.65371
14	24	11.8812		14	138	8.32328		14	18	5.59006		14	16	5.65371
15	7	3.46535		15	77	4.64415		15	28	8.69565		15	11	3.88693
16	13	6.43564		16	134	8.08203		16	23	7.14286		16	10	3.53357
17	8	3.9604		17	86	5.18697		17	12	3.72671		17	9	3.18021
18	11	5.44554		18	78	4.70446		18	11	3.41615		18	10	3.53357
19	6	2.9703		19	54	3.25694		19	6	1.86335		19	14	4.947
20	8	3.9604		20	95	5.72979		20	18	5.59006		20	16	5.65371
21	12	5.94059		21	75	4.52352		21	13	4.03727		21	14	4.947
22	12	5.94059		22	60	3.61882		22	14	4.34783		22	19	6.71378
23	8	3.9604		23	91	5.48854		23	8	2.48447		23	24	8.48057
24	3	1.48515		24	48	2.89505		24	14	4.34783		24	11	3.88693
25	7	3.46535		25	114	6.87575		25	14	4.34783		25	11	3.88693
26	6	2.9703		26	40	2.41255		26	15	4.65839		26	15	5.30035
27	8	3.9604		27	66	3.9807		27	25	7.76398		27	15	5.30035
28	9	4.45545		28	79	4.76478		28	11	3.41615		28	12	4.24028
29	1	0.49505		29	14	0.844391		29	15	4.65839		29	11	3.88693
30	1	0.49505		30	6	0.361882		30	2	0.621118		30	5	1.76678
	202	100			1658	100			322	100			283	100

## Sheet: S4
date	# of worms r-opsin +/+	# of worms r-opsin -/-	month_IP	lunar_day_IP	month_OP	lunar_day_OP
2020-04-05	0	0	3	1
2020-04-06	0	1	3	2
2020-04-07	1	4	3	3
2020-04-08	0	0	3	4
2020-04-09	0	0	3	5
2020-04-10	0	1	3	6
2020-04-11	0	0	3	7
2020-04-12	0	1	3	8
2020-04-13	1	2	3	9
2020-04-14	0	0	3	10
2020-04-15	1	1	3	11
2020-04-16	0	5	3	12
2020-04-17	12	2	3	13
2020-04-18	11	11	3	14
2020-04-19	13	3	3	15
2020-04-20	9	3	3	16	A	1
2020-04-21	14	1	3	17	A	2
2020-04-22	6	2	3	18	A	3
2020-04-23	11	3	3	19	A	4
2020-04-24	13	3	3	20	A	5
2020-04-25	11	1	3	21	A	6
2020-04-26	7	1	3	22	A	7
2020-04-27	12	3	3	23	A	8
2020-04-28	13	3	3	24	A	9
2020-04-29	6	4	3	25	A	10
2020-04-30	7	3	3	26	A	11
2020-05-01	1	0	3	27	A	12
2020-05-02	6	6	3	28	A	13
2020-05-03	3	0	3	29	A	14
2020-05-04	0	0	4	1	A	15
2020-05-05	2	2	4	2	A	16
2020-05-06	0	0	4	3	A	17
2020-05-07	1	0	4	4	A	18
2020-05-08	0	0	4	5	A	19
2020-05-09	1	0	4	6	A	20
2020-05-10	0	0	4	7	A	21
2020-05-11	0	2	4	8	A	22
2020-05-12	3	1	4	9	A	23
2020-05-13	6	4	4	10	A	24
2020-05-14	9	3	4	11	A	25
2020-05-15	13	1	4	12	A	26
2020-05-16	9	8	4	13	A	27
2020-05-17	12	0	4	14	A	28
2020-05-18	46	5	4	15	A	29
2020-05-19	42	7	4	16	B	1
2020-05-20	18	0	4	17	B	2
2020-05-21	21	10	4	18	B	3
2020-05-22	13	2	4	19	B	4
2020-05-23	8	3	4	20	B	5
2020-05-24	7	3	4	21	B	6
2020-05-25	15	7	4	22	B	7
2020-05-26	13	6	4	23	B	8
2020-05-27	14	6	4	24	B	9
2020-05-28	17	6	4	25	B	10
2020-05-29	5	2	4	26	B	11
2020-05-30	12	12	4	27	B	12
2020-05-31	12	5	4	28	B	13
2020-06-01	14	6	4	29	B	14
2020-06-02	6	3	5	1	B	15
2020-06-03	1	2	5	2	B	16
2020-06-04	1	1	5	3	B	17
2020-06-05	0	1	5	4	B	18
2020-06-06	6	1	5	5	B	19
2020-06-07	3	1	5	6	B	20
2020-06-08	3	2	5	7	B	21
2020-06-09	3	2	5	8	B	22
2020-06-10	6	3	5	9	B	23
2020-06-11	7	8	5	10	B	24
2020-06-12	2	1	5	11	B	25
2020-06-13	17	1	5	12	B	26
2020-06-14	2	0	5	13	B	27
2020-06-15	9	0	5	14	B	28
2020-06-16	3	0	5	15	B	29
2020-06-17	2	0	5	16	B	30
2020-06-18	0	0	5	17	C	1
2020-06-19	0	1	5	18	C	2
2020-06-20	0	0	5	19	C	3
2020-06-21	0	0	5	20	C	4
2020-06-22	0	1	5	21	C	5
2020-06-23	1	0	5	22	C	6
2020-06-24	0	0	5	23	C	7
2020-06-25	1	0	5	24	C	8
2020-06-26	1	1	5	25	C	9
2020-06-27	0	0	5	26	C	10
2020-06-28	3	2	5	27	C	11
2020-06-29	2	0	5	28	C	12
2020-06-30	2	0	5	29	C	13
2020-07-01	3	3	5	30	C	14
2020-07-02	0	0	6	1	C	15
2020-07-03	10	3	6	2	C	16
2020-07-04	0	1	6	3	C	17
2020-07-05	4	0	6	4	C	18
2020-07-06	3	4	6	5	C	19
2020-07-07	1	0	6	6	C	20
2020-07-08	3	2	6	7	C	21
2020-07-09	2	1	6	8	C	22
2020-07-10	0	0	6	9	C	23
2020-07-11	2	1	6	10	C	24
2020-07-12	0	0	6	11	C	25
2020-07-13	1	2	6	12	C	26
2020-07-14	0	0	6	13	C	27
2020-07-15	0	0	6	14	C	28
2020-07-16	1	0	6	15	C	29
2020-07-17	0	0	6	16
2020-07-18	0	0	6	17
2020-07-19	0	0	6	18
2020-07-20	0	0	6	19
2020-07-21	0	1	6	20
2020-07-22	0	0	6	21
2020-07-23	0	0	6	22
2020-07-24	1	0	6	23
2020-07-25	0	0	6	24
2020-07-26	1	0	6	25
2020-07-27	0	0	6	26
2020-07-28	0	0	6	27
2020-07-29	2	0	6	28
2020-07-30	1	1	6	29
