# Supplementary material for: A Cryptochrome adopts distinct moon- and sunlight states and functions as sun- versus moonlight interpreter in monthly oscillator entrainment
Source: Nat Commun. 2022 Sep 5;13:5220. doi: 10.1038/s41467-022-32562-z (PMC9445029; doi:10.1038/s41467-022-32562-z)
Supplement: Supplementary file 6 — Source Data [file 41467_2022_32562_MOESM6_ESM.zip › Source_Data_PoehnKrishnanetal/README.txt]

GENERAL INFORMATION

1. Title of Dataset: Raw data for the article "A Cryptochrome adopts distinct moon- and sunlight states and functions as sun- versus moonlight interpreter in monthly oscillator entrainment" 


2. Author information
	Name: Birgit Poehn
	Institution: University of Vienna, Austria
	Email: birgit.poehn@univie.ac.at
	
	Name: Shruti Krishnan
	Institution: Johannes Gutenberg-University Mainz, Germany 
	Email: shkrishn@uni-mainz.de
	
	Name: Martin Zurl
	Institution: University of Vienna, Austria
	Email: martin.zurl@univie.ac.at

	Name: Aida Coric
	Institution: University of Vienna, Austria
	Email: aida.coric@univie.ac.at

	Name: Dunja Rokvic
	Institution: University of Vienna, Austria
	Email: dunja.rokvic@univie.ac.at
		
	Name: N. Sören Häfker
	Institution: University of Vienna, Austria
	Email: soeren.haefker@univie.ac.at

	Name: Elmar Jaenicke
	Institution: Johannes Gutenberg-University Mainz, Germany
	Email: elmar.jaenicke@uni-mainz.de

	Name: Enrique Arboleda
	Institution: University of Vienna, Austria (past); Institut de Génomique Fonctionnelle de Lyon (IGFL), École Normale Supérieure de Lyon, France (present)
	Email: arboleda.enrique@gmail.com

	Name: Lukas Orel
	Institution: University of Vienna, Austria
	Email: lukas.orel@univie.ac.at

	Name: Florian Raible
	Institution: University of Vienna, Austria
	Email: florian.raible@univie.ac.at

	Name: Eva Wolf
	Institution:  Johannes Gutenberg-University Mainz, Germany
	Email: evawolf1@uni-mainz.de

	Name: Kristin Tessmar-Raible
	Institution: University of Vienna, Austria; Carl-von-Ossietzky University, Oldenburg, Germany; Alfred Wegener Institute, Helmholtz Centre for Polar and Marine Research, Bremerhaven , Germany 
	Email: kristin.tessmar-raible@univie.ac.at

3. Date of data collection: 2017-2022

4. Geographic location of data collection: Vienna, Austria; Mainz, Germany

5. Funding sources: Austrian Science Fund, Award: F78; University Mainz, IMB Mainz, DFG (GSC 266)

6. Recommended citation for this dataset: Poehn, Krishnan et al. (2022), Raw data for the article "A Cryptochrome adopts distinct moon- and sunlight states and functions as sun- versus moonlight interpreter in monthly oscillator entrainment" , Dryad, Dataset, https://doi.org/10.5061/dryad.wm37pvmq8


DATA AND FILE OVERVIEW:

1. Description of the dataset
This dataset consists of:
a. Western blot data
b. Records of spawning behaviour
c. Immunohistochemistry data
d. Light spectra measurement
e. SEC/MALS data
f. UV/VIS spectroscopy data

2. File list:
a. Western blot data
"Poehn_Krishnan_2022_Fig.1b_left"
"Poehn_Krishnan_2022_Fig.1b_right"
"Poehn_Krishnan_2022_Fig6c_Suppl.fig.7_page1"
"Poehn_Krishnan_2022_Fig6c_Suppl.fig.7_page2"
"Poehn_Krishnan_2022_Fig6c_Suppl.fig.7_page3"
"Poehn_Krishnan_2022_Fig.6b"

b. Records of spawning behaviour
"Poehn_Krishnan_2022_Fig.2,3,4_Suppl.Figs.2,3,4"

c. Immunohistochemistry data
"Poehn_Krishnan_2022_Fig.6h" comprising following files:
	"Quantification_exp1"
	"Quantification_exp2"
	"Quantification_exp3"
	"Quantification_exp4"
	"CTCFnormalization_exp1"
	"CTCFnormalization_exp2"
	"CTCFnormalization_exp3"
	"CTCFnormalization_exp4"
	"Decipher_exp2"
	"Decipher_exp4"
	"Graphs_exp1-4"

d. Light spectra measurement
"Poehn_Krishnan_2022_Suppl.Fig.1"

e. SEC/MALS data
"Poehn_Krishnan_2022_Fig_5a"

f. UV/VIS spectroscopy data
"Poehn_Krishnan_2022_Fig_5b.opju"
"Poehn_Krishnan_2022_Fig_5c.opju"
"Poehn_Krishnan_2022_Fig_5d.opju"
"Poehn_Krishnan_2022_Fig_5e.opju" 
"Poehn_Krishnan_2022_Fig_5f.opju"
"Poehn_Krishnan_2022_Fig_5g.opju"
"Poehn_Krishnan_2022_Fig_5h.opju"
"Poehn_Krishnan_2022_Fig_5i.opju"
"Poehn_Krishnan_2022_Fig_S5a.opju"
"Poehn_Krishnan_2022_Fig_S5d.opju"
"Poehn_Krishnan_2022_Fig_S5e.opju"
"Poehn_Krishnan_2022_Fig_S5f.opju"
"Poehn_Krishnan_2022_Fig_S5g.opju"
"Poehn_Krishnan_2022_Fig_S5h.opju"
"Poehn_Krishnan_2022_Fig_S5i.opju"
"Poehn_Krishnan_2022_Fig_S5j.opju"
"Poehn_Krishnan_2022_Fig_S5k.opju"
"Poehn_Krishnan_2022_Fig_S6a.opju"
"Poehn_Krishnan_2022_Fig_S6b.opju"
"Poehn_Krishnan_2022_Fig_S6c.opju"
"Poehn_Krishnan_2022_Fig_S6d.opju"
"Poehn_Krishnan_2022_Fig_S6e.opju"
"Poehn_Krishnan_2022_Fig_S6f.opju"
"Poehn_Krishnan_2022_Fig_S6g.opju"
"Poehn_Krishnan_2022_Fig_S6h.opju"

METHODOLOGICAL INFORMATION 

a. Western blot data:
Worm head protein lysates were analysed using SDS-PAGE followed by a transfer to a nitrocellulose membrane. 
Transfer was controlled using Ponceau S staining.
The membrane was probed either with primary antibodies against the Platynereis dumerilii L-Cry protein (raised in mouse) only or, in addition to these antibodies, with an antibody against beta-actin (raised in rabbit). 
The primary antibodies were specifically bound with the corresponding secondary antibodies: anti-mouse IgG-peroxidase-linked and anti-rabbit IgG-peroxidase-linked or fluorescently labelled antibody. 
Detection was performed accordingly, either using a peroxidase substrate or detection of fluorescence. 

b. Records of spawning behaviour
Mature male and female worms were recorded on a daily basis, taking into consideration days of the lunar month.

c. Immunohistochemistry data
Immunohistochemistry samples were imaged using Zeiss LSM 700 confocal microscope with a 40x oil objective. In order to determine fluorescence in the nuclei, images of the 405 nm channel (Hoechst staining) were segmented using the deep learning-based algorithm Cellpose. 
The resulting regions were overlayed as Regions Of Interest (ROI) on images of the 555nm channel (L-Cry antibody staining) in Fiji/ImageJ. In addition, the entire image was selected as a ROI as well. As background regions, nuclei of the cells that do not express L-Cry and/or some non-nuclear regions of the image were used (at least 3 background ROIs per image).
Fiji/ImageJ was used to determine the fluorescence signal intensity (by measuring the Area and Mean Gray Value of each ROI). Corrected Total Cell Fluorescence (CTCF) was calculated the following way: CTCF =Area (ROI_1 )*Mean (ROI_1 )-Area (ROI_1 )*Mean(ROI_(background ROIs) ). Total nuclear CTCF was calculated by adding all nuclear ROI together. 
To obtain the cytoplasmic fluorescence intensity, the summed nuclear values were subtracted from the CTCF of the ROI for the entire image. In order to compare results across experiments, total nuclear CTCF and total cytoplasmic CTCF values were normalized to the highest value within each experiment.
The ratio between nuclear and cytoplasmic signal intensity was calculated as well.

d. Light spectra measurement
Under water measurements of natural sun- and moonlight at the habitat of Platynereis were acquired using a RAMSES-ACC-VIS hyperspectral radiometer (TriOS GmbH) for UV to IR spectral range (see V. B. Veedin Rajan et al., Nat. Ecol. Evol. 5, 204–218 (2021) for details). Radiometers were placed at 4m and 5m water depth close to Posidonia oceanica meadows, which are a natural habitat for P. dumerilii. Measurements were recorded automatically every 15min across several weeks in the winter 2011/2012 (at 5m depth) and during spring 2011 (at a 4m depth). 
To obtain an exemplary sunlight spectrum, the sunlight measurements taken at 5m depth between 10 am-4 pm on 25.11.2011 were averaged.  To obtain a fullmoon spectrum (FM) for the 5m depth location measurements taken from 10pm to 1am on a clear fullmoon night (10-11.11.2011) were averaged. To subtract baseline noise from this measurement, a new moon (NM) spectrum was obtained by averaging measurements between 7:15pm to 5am on a new moon night on 24.11.2011, and subtracted from the fullmoon spectrum. To validate that this spectrum is representative of a typical full moon spectrum at the habitat of Platynereis, we averaged moonlight measured at 4m depth between 10:15 pm to 2am during a full moon night in April (17.-18.04.2012) and subtracted a new moon spectrum measured two weeks earlier. To benchmark these moonlight spectra measured under water with moonlight measured on land, we compared the underwater spectra to a publicly available full moon spectrum measured on land on 14.04.2014 in the Netherlands (http://www.olino.org/blog/us/articles/2015/10/05/spectrum-of-moon-light). The resulting light spectra are plotted in the Supplementary Figure 1. 

e. SEC/MALS data
Reverse-phase HPLC analyses of the chromophore content of L-Cry:
Flavin mononucleotide (FMN), flavin adenine dinucleotide (FAD) and methenyltetrahydrofolate (MTHF) were dissolved in buffer (25 mM Bis-Tris propane pH 8.0, 150 mM NaCl, 5% glycerol) and run at 1ml/min (20 °C) over a Macherey-Nagel C18 Gravity-SB (150/4/5 µm) column to separate the chromophores by reverse phase (RP) HPLC analyses (HPLC system from Agilent). A gradient from 20-100% of methanol against water (+0.1% trifluoroacetic acid) was used for optimal separation. To analyse the chromophore content of L-Cry, purified L-Cry was heat-denatured for 5 min at 97°C and centrifuged at 14000 RPM for 10 min at 4°C. The supernatant was subjected to RP-HPLC analysis. The chromophores were monitored by absorption at 370 nm. HPLC runs were analyzed using Origin (Version 7.5/10.5(trial); OriginLab Corporation, Northampton, MA, USA).
Analytical Size Exclusion Chromatography (SEC) and SEC coupled with Multiangle light scattering (SEC-MALS):
Analytical SEC of dark-state L-Cry was carried out on a S200 10/300 size exclusion column (SEC buffer 25 mM Bis-Tris propane pH 8.0, 150 mM NaCl) under red light conditions. SEC-MALS was carried out to determine the exact molecular weight and oligomeric state of purified L-Cry based on the SEC elution volume and light scattering. For SEC-MALS, purified L-Cry was loaded onto a Superose 6 10/300 size exclusion column and run at a flowrate of 0.4 ml/min in SEC buffer. MALS data were obtained from a DAWN DSP instrument (Wyatt Tech, Germany) and processed using ASTRA 4.90.07. 

f. UV/VIS spectroscopy data
UV/VIS spectroscopy on L-Cry: blue light-, sunlight- and moonlight photoreduction and dark recovery: 
UV/Visible absorption spectra of the purified L-Cry protein in final SEC purification buffer (25 mM Bis-tris propane pH 8.0, 150 mM NaCl, 5% glycerol, 1 mM TCEP) were recorded on a Tecan Spark 20M plate reader unless otherwise stated. A light-state spectrum of L-Cry with fully photoreduced FAD°- was collected after illuminating dark-adapted L-Cry for 110 sec using  a four-chip blue-light (450 nm peak) LED with a blue-light dominated spectrum (PerkinElmer ACULED Dyo: datasheet- Supp. Material 1; 6.21 x 1016 photons/cm2/sec at sample). To analyze sunlight- and moonlight dependent FAD photoreduction, dark-adapted L-Cry (kept on ice) was continuously illuminated with naturalistic sunlight (1.55 x 1015 photons/cm2/sec at the sample) or naturalistic moonlight (9.65 x 1010 photons/cm2/sec at the sample) and UV-VIS spectra (300 – 700 nm) were collected at different time points. 
Dark recovery kinetics (FAD reoxidation) of L-Cry at 18 °C following illumination with light with a blue-light dominated spectrum (referred to as blue light) (110 sec), sunlight (20 min on ice) or moonlight (6 h on ice) were measured by recording absorbance changes at 450 nm over time or by extracting 450 nm absorbance values from complete UV/VIS spectra. To measure dark recovery kinetics on ice, complete UV-VIS spectra (300 – 700 nm) were collected at different time points following 110 s blue light- or 20 min sunlight illumination and absorbance values at 450 nm were extracted from the full spectra (sample was kept on ice and in darkness between measurements). Additionally, a temperature controlled Jasco V-550 UV-VIS spectrophotometer was used to determine dark recovery kinetics of L-Cry (after 110 sec blue light) at 6°C based on absorbance changes at 450 nm. The time constants for dark recovery were calculated by fitting a single exponential curve to the experimental data. All spectra were analyzed using Origin (Version 7.5/10.5(trial); OriginLab Corporation, Northampton, MA, USA).
Recovery of L-Cry dark state in presence of moonlight: 
To assess if moonlight can maintain the light state, L-Cry was initially illuminated with sunlight for 20 min or with blue light for 110 sec, followed by continuous moonlight illumination up to 6 hours with the sample kept on ice. Complete UV-VIS spectra (300 – 700 nm) were collected at different time points. Absorbance values at 450 nm were taken from the complete spectra obtained between 5 min and 2 h 30 min moonlight exposure and used to determine the time constant for recovery of oxidized FAD after blue light - or sunlight induced photoreduction in presence of moonlight. All spectra were analyzed using Origin (Version 7.5/10.5(trial); OriginLab Corporation, Northampton, MA, USA).
Sunlight illumination of moonlight activated L-Cry:
To assess if sunlight can further increase FAD photoreduction starting from the moonlight activated state, L-CRY was first illuminated with continuous moonlight for 6 hours, followed by 20 min of sunlight illumination (on ice). Complete UV-VIS spectra from 300 – 700 nm were measured in each case. All spectra were analyzed using Origin (Version 7.5/10.5(trial); OriginLab Corporation, Northampton, MA, USA).


DATA-SPECIFIC INFORMATION FOR:


a. Western blot data
"Poehn_Krishnan_2022_Fig.1b_left"
This file contains raw data underlying the Figure 1 b (left panel) in the article.
Upper panel: uncropped image of the nitrocellulose membrane stained with Ponceau S (left portion depicts the relevant experiment, as shown with the dashed line), before the membrane was cut 
Lower panel: complete film used for the detection of the electrochemiluminescence on the nitrocellulose membrane after the membrane was cut and incubated in two different primary antibodies (anti-Lcry 4D4-3E12-E7 and anti-Lcry 5E3-3E6-E8) 
	     description of lanes from left to right: (4D4-3E12-E7) marker   wildtype   lcry mutant  ||  (5E3-3E6-E8) lcry mutant   wildtype   marker 
	     left panel: 40 min exposure time; right panel: 10 min exposure time   
	     area marked with the red dashed rectangle: area shown in the Figure 1 b in the article

"Poehn_Krishnan_2022_Fig.1b_right"
This file contains raw data underlying the Figure 1 b (right panel) in the article.
Upper panel: uncropped colorimetric image of the nitrocellulose membrane that shows the protein marker only
Lower panel: uncropped chemiluminescence image of the nitrocellulose membrane, incubated with primary antibodies against the Platynereis dumerilii L-Cry protein and the corresponding secondary antibody, then detected as described in the Methods section of the article.
	     area marked with the red dashed rectangle: area shown in the Figure 1 b in the article

"Poehn_Krishnan_2022__Fig6c_Suppl.fig.7_page1"
"Poehn_Krishnan_2022__Fig6c_Suppl.fig.7_page2"
"Poehn_Krishnan_2022__Fig6c_Suppl.fig.7_page3"
These files contain uncropped chemiluminescence images of the nitrocellulose membranes underlying the individual example blot shown in Fig6c and the other blots shown Suppl. figure 7 and analysed for the quantification shown in Fig.6b. 
Area marked with the red dashed rectangle are the areas shown in the Suppl. Fig. 7 in the article. Area marked with the blue dashed rectangle is the area shown in the Figure 6c in the article.

"Poehn_Krishnan_2022_Fig.6b"
This file contains raw data underlying the Figure 6 b in the article.
Column A: timepoints
Column B: relative amount of L-Cry protein as determined by Western blot after normalization to beta actin

b. Records of spawning behaviour
"Poehn_Krishnan_2022_Fig.2,3,4_Suppl.Figs.2,3,4"
This file contains records of number of worms and percentages of worms spawned in lunar months (one Excel sheet per figure).
	Sheet Fig.2: 	columns B, G, L, Q, V state the lunar day from 1 to 30
			columns C, H, M, R, W show the number of worms spawned
			columns D, I, N, S, X show the percentage of worms spawned
			row 34 shows the sums of the columns C, H, M, R, W and columns D, I, N, S, X, respectively
	Sheet Fig.3, Fig.4, S4:
			column A date
			column B number of worms (l-cry +/+ or +/-)
			column C number of worms (l-cry -/-)
			column D month IP = month in-phase = month analysed relative to the initial nocturnal light stimulus 
			column E lunar day IP = lunar day in-phase = lunar day analysed relative to the initial nocturnal light stimulus 
			column F month OP = month out-phase = month analysed relative to the new (phase-shifted) nocturnal light stimulus 
			column G lunar day OP = lunar day out-phase = lunar day analysed relative to the new (phase-shifted) nocturnal light stimulus 
	Sheet S2:	columns B, G state the lunar day from 1 to 30
			columns C, H show the number of worms spawned
			columns D, I show the percentage of worms spawned
			row 34 shows the sums of the columns C, H and columns D, I, respectively
	Sheet S3: 	columns A, E, I, M state the lunar day from 1 to 30
			columns B, F, J, N show the number of worms spawned
			columns C, G, K, O show the percentage of worms spawned
			row 35 shows the sums of the columns B, F, J, N and columns C, G, K, O, respectively
Abbreviations: IP = in-phase, OP = out-phase


c. Immunohistochemistry data
"Quantification_exp1"
"Quantification_exp2"
"Quantification_exp3"
"Quantification_exp4"

column A: Region Of Interest (ROI) that was selected for quantification
column B: Label of the ROI
column C: Area of the ROI in square pixels measured by Fiji/ImageJ
column D: Mean Gray Value within the selection (sum of the gray values of all the pixels in the ROI divided by the number of pixels) measured by Fiji/ImageJ
column E: Minimal Gray Value measured by Fiji/ImageJ
column F: Maximal Gray Value measured by Fiji/ImageJ
column G: Integrated Density (the product of Area and Mean Gray Value) measured by Fiji/ImageJ
column H: Area (column C) multiplied by Mean Gray Value (column D) 
column I: Raw Integrated Density (the sum of the gray values of all the pixels in the ROI) measured by Fiji/ImageJ
column M: Corrected Total Cell Fluorescence (CTCF) - calculated the following way: CTCF =Area (ROI_1 )*Mean (ROI_1 )-Area (ROI_1 )*Mean(ROI_(background ROIs) ).
column N: negative CTCF values were set to zero (reason: if a ROI has a negative CTCF, this means it has a lower CTCF that a ROI determined as background. Therefore the ROI with a negative CTCF value can be considered background as well and is set to 0 in order not to have an impact on the total fluorescence value.)
column O: at the intersection with the row of the ROI for the entire image (ROI with the biggest area) = the CTCF of this ROI (= total signal intensity in the image)
	  one row above = total nuclear CTCF 
	  one row below = total cytoplasmic CTCF
	  three rows below = ratio between nuclear and cytoplasmic signal intensity
exception: "Quantification_exp4" does not contain Raw Integrated Density in column I

"CTCFnormalization_exp1"
"CTCFnormalization_exp3"
column A - D: CTCF values obtained in "Quantification_exp1" and "Quantification_exp3", respectively
column F - I: CTCF values from columns A - D normalized to the highest value

"CTCFnormalization_exp2"
column A - B: CTCF values obtained in "Quantification_exp2" 
column D - E: CTCF values from columns A - B normalized to the highest value

"CTCFnormalization_exp4"
column A - C: CTCF values obtained in "Quantification_exp4"
column E - G: CTCF values from columns A - C normalized to the highest value

"Decipher_exp2"
"Decipher_exp4"
These files contain names of samples enciphered for a blinded analysis.

"Graphs_exp1-4": all ratios in one plot; all nuclear CTCF normalized in one plot; all cytoplasmic CTCF normalized in one plot; statistical analyses 


d. Light spectra measurement
"Poehn_Krishnan_2022_Suppl.Fig.1"
This file contains light intensity measurements as photons/square cm/s at different wavelengths, that underlie the graphs in the Suppl. Fig. 1 in the article.


e. SEC/MALS data
"Poehn_Krishnan_2022_Fig_5a"
Description: SEC-MALS to determine oligomeric state of L-Cry.
1. Number of variables: 4 
2. Number of cases/rows: 2699
3. Variable List: 
-  	elution volume: volume after sample injection on SEC-column given in "ml"

-	light scattering @90°: light scattering intensity (90 degree detector) of the eluate normalized to maximum intensity given in "arb. unit"
       
-	absorption @280nm : absorbance of the eluate at 280 nm normalized to maximum absorbance given in "arb. unit"

-	molar mass: molar mass of proteins in the eluate as calculated with ASTRA 4.90.07 (Wyatt) given in "kDa" 
4. Missing data codes: None
5. Abbreviations used: SEC: Size exclusion chromatography, MALS: multiangle light scattering
6. Other relevant information: 
Molecular mass was only calculated for protein peak fractions. In non-peak fractions meaningless molecular masses would be calculated due to the low signal to noise ratio. Thus, non-peak fields in column "molar mass" are empty in non-peak fractions. 
Traces at elution volumes smaller than 11 ml are not included since no protein elution was observed in these fractions. 

"Poehn_Krishnan_2022_Fig_S5a.opju"
Description: Size exclusion chromatography of purified L-Cry protein.
1. Number of variables: 2
2. Number of cases/rows: 17943
3. Variable List: 
-  retention volume: A(X1)
- corrected retention volume B (X2) (1ml injection volume has to be substracted)
- Absorbance values @ 280 nm of chromatogram (C(Y2))
C(Y): A280 of monitored chromatogram of L-CRY, performing Size Exclusion chromatography on an
Sepharose 200_10/300 column with a bed volume of 23,55 (0,25 cm2x  x 30 cm = 23,55 ml)
Data range shown from 0 to 23,90 ml
4. Missing data codes: N/A
5. Abbreviations used: SEC - Size Exclusion Chromatography
6. Other relevant information: N/A

"Poehn_Krishnan_2022_Fig_S5d.opju"
Description: HPLC analyses of standard chromophores FAD, MTHF and FMN
1.Number of variables: 2
2. Number of cases/rows: MTHF:1204; FAD: 1213; FMN: 1533
3. Variable List: 
- increasing run volumes of HPLC chromatography: A(X1): to 10.21 ml (FMN); C(X2): to 8.02 ml (MTHF); E(X3): to 8.09 ml (FAD)
- Absorbance values @ 370 nm (mAU): B(Y1): FMN; D(Y2): MTHF; F(Y3): FAD
Absorbance @ 370 nm of different potential chromophore compounds of L-Cry (in isolated form) was monitored using reverse phase HPLC analysis
4. Missing data codes: N/A
5. Abbreviations used: FMN: flavin mononucleotide; MTHF: methyl tetrahydrofolate; FAD: Flavin adenine dinucleotide
6. Other relevant information: N/A
 
"Poehn_Krishnan_2022_Fig_S5e.opju"
Description: HPLC analyses of L-Cry bound chromophore - FAD
1. Number of variables: 2
2. Number of cases/rows: FAD: 6655
3. Variable List: 
- increasing run volumes of HPLC chromatography: A(X): to 22.18 ml (FAD)
- Absorbance values @ 370 nm (mAU): B(Y): FAD
Absorbance @ 370 nm of FAD chromophore bound to L-Cry was monitored using reverse phase HPLC analysis
4. Missing data codes: N/A
5. Abbreviations used: FAD: Flavin adenine dinucleotide
6. Other relevant information: N/A


f. UV/VIS spectroscopy data
DATA-SPECIFIC INFORMATION FOR: Poehn_Krishnan_2022_Fig_5b.opju
Description: UV/VIS spectra for photoreduction of L-Cry FAD by sunlight after different time points up to 20 min
1. Number of variables: 2
2. Number of cases/rows: 201
3. Variable List:
- Wavelength 300 to 700 nm: plotted on X-Achsis, Column A(X) 
- Absorbance values of L-Cry FAD cofactor measured every 2 nm wavelength (300 nm, 302 nm … 698 nm, 700 nm), plotted on Y-Achsis. 
B(Y): dark, C(Y): after 30 s, D(Y): after 110 s, E(Y): after 5 min, F(Y): after 20 min sunlight exposure of L-Cry sample.
Comment: wavelengths 600 to 700 nm are not depicted in the manuscript figure as no additional features were observed in this wavelength range.	
4. Missing data codes:  N/A (not applicable)
5. Abbreviations used: FAD: flavine adenine dinucleotide
6. Other relevant information: N/A

DATA-SPECIFIC INFORMATION FOR: Poehn_Krishnan_2022_Fig_5c.opju
Description: UV/VIS spectra for dark recovery of L-Cry FAD after 20 min sunlight illumination – different time points
1. Number of variables: 2
2. Number of cases/rows: 201
3. Variable List: 
- Wavelength 300 to 700 nm: plotted on X-Achsis, Column A(X) 
- Absorbance values of L-Cry FAD cofactor measured every 2 nm wavelength (300 nm, 302 nm … 698 nm, 700 nm), plotted on Y-Achsis. 
B(Y): after 20 min sunlight, C (Y) to I (Y): recovery in darkness after 5 min (C(Y)), after 10 min (D(Y)), after 15 min (E(Y)), after 20 min (F(Y)), after 30 min (G(Y)), after 40 min (H(Y)), after 1 h (I(Y)).
J(Y) to Q(Y): normalized (0 to 1) absorbances of B(Y) to I(Y).
Comment: wavelengths 600 to 700 nm are not depicted in the manuscript figure as no additional features were observed in this wavelength range.
4. Missing data codes: N/A
5. Abbreviations used: FAD: flavine adenine dinucleotide
6. Other relevant information: N/A
	
DATA-SPECIFIC INFORMATION FOR: Poehn_Krishnan_2022_Fig_5d.opju
Description: UV/VIS spectra for photoreduction of L-Cry FAD by moonlight after different time points up to 6 h
1. Number of variables: 2
2. Number of cases/rows: 201
3. Variable List: 
- Wavelength 300 to 700 nm: plotted on X-Achsis, Column A(X) 
- Absorbance values of L-Cry FAD cofactor measured every 2 nm wavelength (300 nm, 302 nm … 698 nm, 700 nm), plotted on Y-Achsis. 
B(Y): dark, C(Y): after 1 h, D(Y): after 2.75 h, E(Y): after 4 h, F(Y): after 6 h moonlight exposure of L-Cry sample.
Comment: wavelengths 600 to 700 nm are not depicted in the manuscript figure as no additional features were observed in this wavelength range.
4. Missing data codes: N/A
5. Abbreviations used: FAD: flavine adenine dinucleotide
6. Other relevant information:	N/A
 
DATA-SPECIFIC INFORMATION FOR: Poehn_Krishnan_2022_Fig_5e.opju
Description: UV/VIS spectra for photoreduction of L-Cry FAD by moonlight after 6h, 9h and 12h
1. Number of variables: 2
2. Number of cases/rows: 201
3. Variable List: 
- Wavelength 300 to 700 nm: plotted on X-Achsis, Column A(X) 
- Absorbance values of L-Cry FAD cofactor measured every 2 nm wavelength (300 nm, 302 nm … 698 nm, 700 nm), plotted on Y-Achsis. 
B(Y): dark, C(Y): after 6h moonlight, D(Y): after 9h moonlight, E(Y): after 12h moonlight
F(Y) to I(Y): normalized (0 to 1) absorbances of B(Y) to E(Y).
Comment: wavelengths 600 to 700 nm are not depicted in the manuscript figure as no additional features were observed in this wavelength range.
4. Missing data codes: N/A
5. Abbreviations used: FAD: flavine adenine dinucleotide
6. Other relevant information: N/A

DATA-SPECIFIC INFORMATION FOR: Poehn_Krishnan_2022_Fig_5f.opju
Description: UV/VIS spectra for dark recovery of L-Cry FAD (at 18°C) after 6h moonlight illumination – different time points
1. Number of variables: 2
2. Number of cases/rows: 201
3. Variable List: 
- Wavelength 300 to 700 nm: plotted on X-Achsis, Column A(X) 
- Absorbance values of L-Cry FAD cofactor measured every 2 nm wavelength (300 nm, 302 nm … 698 nm, 700 nm), plotted on Y-Achsis. 
B(Y): after 6 h moonlight illumination, C (Y) to G (Y): recovery in darkness after 5 min (C(Y)), after 10 min (D(Y)), after 18 min (E(Y)), after 30 min (F(Y)), after 40 min (G(Y)).
Comment: wavelengths 600 to 700 nm are not depicted in the manuscript figure as no additional features were observed in this wavelength range.
4. Missing data codes: N/A
5. Abbreviations used: FAD: flavine adenine dinucleotide
6. Other relevant information: N/A
 
DATA-SPECIFIC INFORMATION FOR: Poehn_Krishnan_2022_Fig_5g.opju
Description: UV/VIS spectra for partial photoreduction of L-Cry FAD after 6h moonlight followed by 20 min sunlight for full FAD photoreduction
1. Number of variables: 2
2. Number of cases/rows: 201
3. Variable List: 
- Wavelength 300 to 700 nm: plotted on X-Achsis, Column A(X) 
- Absorbance values of L-Cry FAD cofactor measured every 2 nm wavelength (300 nm, 302 nm … 698 nm, 700 nm), plotted on Y-Achsis. 
B(Y): dark. C(Y): after 6 h moonlight illumination, D (Y), E (Y): after 110 s and 20 min sunlight illumination
F(Y) to I(Y): normalized (0 to 1) absorbances of B(Y) to E(Y).
Comment: wavelengths 600 to 700 nm are not depicted in the manuscript figure as no additional features were observed in this wavelength range.
4. Missing data codes: N/A
5. Abbreviations used: FAD: flavin adenine dinucleotide
6. Other relevant information: N/A
 
DATA-SPECIFIC INFORMATION FOR: Poehn_Krishnan_2022_ Fig_5h.opju
Description: UV/VIS spectra for recovery of L-Cry FAD after 20 min sunlight illumination under moonlight (on ice) – different time points up to 1 h – return to dark state L-Cry
1. Number of variables: 2
2. Number of cases/rows: 201
3. Variable List: 
- Wavelength 300 to 700 nm: plotted on X-Achsis, Column A(X) 
- Absorbance values of L-Cry FAD cofactor measured every 2 nm wavelength (300 nm, 302 nm … 698 nm, 700 nm), plotted on Y-Achsis.  
B(Y): after 20 min sunlight, C(Y) to I(Y): recovery in moonlight after 5 min (C(Y)), after 10 min (D (Y)), after 15 min (E(Y)), after 20 min (F(Y)), after 30 min (G(Y)), after 40 min (H(Y)), after 1 h (I(Y)).
J(Y) to Q(Y): normalized (0 to 1) absorbances of B(Y) to I(Y).
Comment: wavelengths 600 to 700 nm are not depicted in the manuscript figure as no additional features were observed in this wavelength range.
4. Missing data codes: N/A
5. Abbreviations used: FAD: flavine adenine dinucleotide
6. Other relevant information: N/A
 
DATA-SPECIFIC INFORMATION FOR: Poehn_Krishnan_2022_ Fig_5i.opju
Description: UV/VIS spectra of FAD after 20 min sunlight illumination followed by 4 h and 6 h moonlight illumination (on ice)
1. Number of variables: 2
2. Number of cases/rows: 201
3. Variable List: 
- Wavelength 300 to 700 nm: plotted on X-Achsis, Column A(X) 
- Absorbance values of L-Cry FAD cofactor measured every 2 nm wavelength (300 nm, 302 nm … 698 nm, 700 nm), plotted on Y-Achsis.  
20 min sunlight (B(Y)) followed by 4h (C(Y)) and 6 h (D (Y)) moonlight
E(Y) to G(Y): normalized (0 to 1) absorbances of B(Y) to D(Y).
Comment: wavelengths 600 to 700 nm are not depicted in the manuscript figure as no additional features were observed in this wavelength range.
4. Missing data codes: N/A
5. Abbreviations used: FAD: flavin adenine dinucleotide
6. Other relevant information: N/A
 
DATA-SPECIFIC INFORMATION FOR: Poehn_Krishnan_2022_Fig_S5f.opju
Description: UV/VIS spectra for photoreduction of L-Cry FAD by blue light
1.Number of variables: 2
2. Number of cases/rows: 196
3. Variable List: 
- Wavelength 310 to 700 nm: plotted on X-Achsis, column A(X)
- FAD Absorbance: Column B(Y) and C(Y)
Absorbance values of L-Cry FAD cofactor measured every 2 nm wavelength (300 nm, 302 nm … 698 nm, 700 nm), plotted on Y-Achsis, bluelight illumination of dark state for 110s
B(Y): blue light state after 110 s illumination, C(Y): absorbance spectrum of dark state
Comment: wavelengths 600 to 700 nm are not depicted in the manuscript figure as no additional features were observed in this wavelength range.
4. Missing data codes: N/A
5. Abbreviations used: FAD: Flavin adenine dinucleotide
6. Other relevant information: N/A
 
DATA-SPECIFIC INFORMATION FOR: Poehn_Krishnan_2022_Fig_S5g.opju
Description: UV/VIS spectra for dark recovery of L-Cry FAD (at 18°C) after 110 s blue light illumination – different time points
1. Number of variables: 2
2. Number of cases/rows: 196
3. Variable List: 
- Wavelength 310 to 700 nm: plotted on X-Axis, Column A(X)
- FAD Absorbance: Column B(Y) to I(Y)
Absorbance values of L-Cry FAD cofactor measured every 2 nm wavelength (300 nm, 302 nm … 698 nm, 700 nm), plotted on Y-Achsis, recovery of dark state after blue light illumination
B(Y): blue light state, C(Y): dark recovery after 30s, D(Y): dark recovery after1.5 min, E(Y): dark recovery after 2.5 min, F(Y): dark recovery after 4 min, G(Y): dark recovery after 6 min, H(Y): dark recovery after 10 min, I(Y): dark recovery after 20 min 
Comment: wavelengths 600 to 700 nm are not depicted in the manuscript figure as no additional features were observed in this wavelength range.
4. Missing data codes: N/A
5. Abbreviations used: FAD : Flavin adenine dinucleotide
6. Other relevant information: N/A
 
DATA-SPECIFIC INFORMATION FOR: Poehn_Krishnan_2022_Fig_S5h.opju
Description: Dark recovery kinetics of FAD (at 18°C) after 110 s blue light illumination, changes of 450 nm absorbance over time
1. Number of variables: 2
2. Number of cases/rows: 445
3. Variable List: 
- Time (s): plotted on X-Axis, Column A(X)
- FAD Absorbance @ 450 nm: Column B(Y)
Absorbance gain of L-Cry FAD cofactor measured every 2 seconds (2 to 918 s), plotted on Y-Axis, recovery of dark state following blue light illumination
The data were fitted single exponential, resulting in half-time of 2 min for dark recovery at 18°C
Comment: The inset graph shows the conversion of the anionic FAD radical, prevalent after blue light illumination, to the oxidized FAD, which results in an increase in Absorbance @450 nm
4. Missing data codes: N/A
5. Abbreviations used: FAD : Flavin adenine dinucleotide
6. Other relevant information: N/A
 
DATA-SPECIFIC INFORMATION FOR: Poehn_Krishnan_2022_Fig_S5i.opju
Description: Dark recovery kinetics of FAD (at 6°C) after 110 s blue light illumination, changes of 450 nm absorbance over time
1. Number of variables: 2
2. Number of cases/rows: 361
3. Variable List: 
- Time (s): plotted on X-Axis, Column A(X)
- FAD Absorbance @ 450 nm: Column B(Y)
Absorbance gain of L-Cry FAD cofactor measured every 10 seconds (0 to 3600 s), plotted on Y-Axis, recovery of dark state following blue light illumination
The data were fitted single exponential, resulting in half-time of 4 min for dark recovery at 6°C
4. Missing data codes: N/A
5. Abbreviations used: FAD : Flavin adenine dinucleotide
6. Other relevant information: N/A
 
DATA-SPECIFIC INFORMATION FOR: Poehn_Krishnan_2022_Fig_S5j.opju
Description: UV/VIS spectra for dark recovery of L-Cry FAD (on ice) after 110 s blue light illumination – different time points
1. Number of variables: 2
2. Number of cases/rows: 201
3. Variable List: 
- Wavelength 300 to 700 nm: plotted on X-Axis, Column A(X)
- FAD Absorbance, plotted on Y-achsis, Columns B(Y) to I(Y); Normalized absorbance: J(Y) to Q(Y)
Absorbance values of L-Cry FAD cofactor measured every 2 nm wavelength (300 nm, 302 nm … 698 nm, 700 nm), plotted on Y-Achsis, recovery of dark state (oxidized FAD) following blue light illumination
B(Y): blue light state, C(Y): dark recovery after 5min, D(Y): dark recovery after 10 min, E(Y): dark recovery after 15 min, F(Y): dark recovery after 20 min, G(Y): dark recovery after 30 min, H(Y): dark recovery after 40 min, I(Y): dark recovery after 1 hour
Absorbance values normalized to maximal absorbance @ 300 nm and minimal absorbance @ 700 nm, due to baseline scattering, caused by cooling process outside spectrometer on ice.
J(Y): normalized B(Y); K(Y): normalized C(Y); L(Y): normalized D(Y); M(Y): normalized E(Y); N(Y): normalized F(Y); O(Y): normalized G(Y); P(Y): normalized H(Y); Q(Y): normalized I(Y).
Comment: wavelengths 600 to 700 nm are not depicted in the manuscript figure as no additional features were observed in this wavelength range.
4. Missing data codes: N/A
5. Abbreviations used: FAD: Flavin adenine dinucleotide
6. Other relevant information: N/A
 
DATA-SPECIFIC INFORMATION FOR: Poehn_Krishnan_2022_Fig_S5k.opju
Description: Dark recovery kinetics of FAD (on ice) after 110 s blue light illumination, changes of 450 nm absorbance over time
1. Number of variables: 2
2. Number of cases/rows: 8
3. Variable List: 
- Time (s): plotted on X-Axis, Column A(X)
- Normalized FAD Absorbance @ 450 nm: Column B(Y)
Normalized Absorbance @ 450 nm (compare S5j) of L-Cry FAD cofactor measured @ (0, 300, 600, 900, 1200, 1800, 2400, 3600) seconds, plotted on Y-Axis, recovery of dark state following blue light illumination (on ice)
The data were fitted single exponential, resulting in half-time of 4.7 min for dark recovery at 0°C (on ice). Due to baseline scattering linked to external cooling on ice, normalized absorbances @ 450 nm were extracted from the absorbance spectra shown in S5j.
4. Missing data codes: N/A
5. Abbreviations used: FAD : Flavin adenine dinucleotide
6. Other relevant information: N/A

DATA-SPECIFIC INFORMATION FOR: Poehn_Krishnan_2022_Fig_S6a.opju
Description: UV/VIS spectra for photoreduction of L-Cry FAD by sunlight after different time points up to 2 h
1. Number of variables: 2
2. Number of cases/rows: 201
3. Variable List: 
- Wavelength 300 to 700 nm: plotted on X-Achsis, FAD Absorbance: Column A(X) to F(Y)
- Absorbance values of L-Cry FAD cofactor measured every 2 nm wavelength (300 nm, 302 nm … 698 nm, 700 nm), plotted on Y-Axis. Dark state followed by sunlight exposure
B(Y): dark, C(Y): absorbance after 110s; D(Y): 1h; E(Y): 1.5 h; F(Y): 2h sunlight exposure
Comment: wavelengths 600 to 700 nm are not depicted in the manuscript figure as no additional features were observed in this wavelength range.
4. Missing data codes: N/A
5. Abbreviations used: FAD : Flavin adenine dinucleotide
6. Other relevant information: N/A
	
DATA-SPECIFIC INFORMATION FOR: Poehn_Krishnan_2022_Fig_S6b.opju
Description: Dark recovery kinetics of FAD (on ice) after 20 min sunlight illumination, changes of normalized 450 nm absorbance over time
1. Number of variables: 2
2. Number of cases/rows: 8
3. Variable List: 
- Time (0-3600 s): plotted on X-Achsis, Column A(X)
- Normalized FAD absorbance @ 450 nm: plotted in Y-Achsis, Column B(Y)
Absorbance values of L-Cry FAD cofactor, sunlight state followed by darkness (on ice)
B(Y): absorbance @ 450 nm after 0, 300, 600, 900, 1200, 1800, 2400, 3600 s
4. Missing data codes: N/A
5. Abbreviations used: FAD: Flavin adenine dinucleotide
6. Other relevant information: N/A
 
DATA-SPECIFIC INFORMATION FOR: Poehn_Krishnan_2022_Fig_S6c.opju
Description: Dark recovery kinetics of FAD (at 18°C) after 20 min sunlight illumination, changes of 450 nm absorbance over time
1. Number of variables: 2
2. Number of cases/rows: 61
3. Variable List: 
- Time (0-3600 s): plotted on X-Achsis, Column A(X)
- FAD absorbance @ 450 nm: plotted in Y-Achsis, Column B(Y)
Absorbance values of L-Cry FAD cofactor, sunlight state followed by darkness (18°C)
B(Y): FAD Absorbance from 0 to 3600 s 
Data range shown from 0 to 3000 s (end point of signal change reached)
4. Missing data codes: N/A
5. Abbreviations used: FAD: Flavin adenine dinucleotide
6. Other relevant information: N/A
 
DATA-SPECIFIC INFORMATION FOR: Poehn_Krishnan_2022_Fig_S6d.opju
Description: Dark recovery kinetics of FAD (at 18°C) after 6h moonlight illumination, changes of 450 nm absorbance over time
1. Number of variables: 2
2. Number of cases/rows: 61
3. Variable List: 
- Time (0-3600 s): plotted on X-Achsis, Column A(X)
- FAD absorbance @ 450 nm: plotted in Y-Achsis, Column B(Y)
Absorbance values of L-Cry FAD cofactor (@ 450 nm), moonlight state followed by darkness (18°C)
B(Y): FAD Absorbance from 0 to 3600 s 
Data range shown from 0 to 3000 s (end point of signal change reached)
4. Missing data codes: N/A
5. Abbreviations used: FAD: Flavin adenine dinucleotide
6. Other relevant information: N/A
 
DATA-SPECIFIC INFORMATION FOR: Poehn_Krishnan_2022_Fig_S6e.opju
Recovery kinetics of FAD in presence of moonlight (on ice) after 20 min sunlight illumination, changes of normalized 450 nm absorbance over time
1. Number of variables: 2
2. Number of cases/rows: 8
3. Variable List: 
- Time (0-3600 s): plotted on X-Achsis, Column A(X)
- Normalized FAD absorbance @ 450 nm: plotted in Y-Achsis, Column B(Y)
Absorbance values @ 450 nm of L-Cry FAD cofactor, sunlight state followed by moonlight (on ice)
B(Y): normalized absorbance @ 450 nm after 0, 300, 600, 900, 1200, 1800, 2400, 3600 s
Data range shown from 0 to 3600 s (end point reached)
4. Missing data codes: N/A
5. Abbreviations used: FAD: Flavin adenine dinucleotide
6. Other relevant information: N/A

DATA-SPECIFIC INFORMATION FOR: Poehn_Krishnan_2022_Fig_S6f.opju
Description: UV/VIS spectra for L-Cry FAD after 110 s blue light illumination, followed by moonlight exposure (on ice) – different durations of moonlight exposure up to 6 h 
1. Number of variables: 2
2. Number of cases/rows: 201
3. Variable List: 
- Wavelength 300 to 700 nm: plotted on X-Achsis, Column A(X) 
- FAD Absorbance: plotted on Y-Achsis, Columns B(Y) to H(Y)
Absorbance values of L-Cry FAD cofactor measured every 2 nm wavelength (300 nm, 302 nm … 698 nm, 700 nm), plotted on Y-Achsis, blue light followed by moonlight 
B(Y): dark state, C(Y): absorbance after blue light illumination; D(Y): moon light after 1h, E(Y): moon light after 2.75 h, F(Y): moonlight after 4h, G(Y): moonlight after 5h, H(Y): moonlight after 6h
Comment: wavelengths 600 to 700 nm are not depicted in the manuscript figure as no additional features were observed in this wavelength range.
4. Missing data codes: N/A
5. Abbreviations used: FAD: flavine adenine dinucleotide
6. Other relevant information: N/A
 
DATA-SPECIFIC INFORMATION FOR: Poehn_Krishnan_2022_Fig_S6g.opju
Description: UV/VIS spectra for recovery of L-Cry FAD after 110 s sunlight illumination under moonlight (on ice) – different time points up to 2 h 15 min – return to dark state L-Cry
1. Number of variables: 2
2. Number of cases/rows: 201
3. Variable List: 
- Wavelength 300 to 700 nm: plotted on X-Achsis, Column A(X) 
- FAD Absorbance: plotted on Y-Achsis, Columns B(Y) to J(Y)
Absorbance values of L-Cry FAD cofactor measured every 2 nm wavelength (300 nm, 302 nm … 698 nm, 700 nm), plotted on Y-Achsis, blue light followed by moonlight 
B(Y): dark state, C(Y): absorbance after blue light illumination; D(Y): moon light after 10 min, E(Y): moon light after 18 min, F(Y): moonlight after 28 min, G(Y): moonlight after 38 min, H(Y): moonlight after 1h, I(Y): moonlight after 1.75 h, J(Y): moonlight after2.25 h
Comment: wavelengths 600 to 700 nm are not depicted in the manuscript figure as no additional features were observed in this wavelength range.
4. Missing data codes: N/A
5. Abbreviations used: FAD: flavine adenine dinucleotide
6. Other relevant information: N/A
 
DATA-SPECIFIC INFORMATION FOR: Poehn_Krishnan_2022_Fig_S6h.opju
Description: Recovery kinetics of FAD in presence of moonlight (on ice) after 110 s blue light illumination, changes of normalized 450 nm absorbance over time
1. Number of variables: 2
2. Number of cases/rows: 9
3. Variable List: 
- Time (0-8760 s): plotted on X-Axis, A(X)
- Absorbance values @ 450 nm of L-Cry FAD cofactor upon moonlight illumination starting from blue light state: plotted on Y-Axis, B(Y)
B(Y): normalized FAD Absorbance from 0 to 8760s 
Data range shown from 0 to 8760 s
4. Missing data codes: N/A
5. Abbreviations used: FAD: flavine adenine dinucleotide
6. Other relevant information: N/A
