# Supplementary material for: A Cryptochrome adopts distinct moon- and sunlight states and functions as sun- versus moonlight interpreter in monthly oscillator entrainment
Source: Nat Commun. 2022 Sep 5;13:5220. doi: 10.1038/s41467-022-32562-z (PMC9445029; doi:10.1038/s41467-022-32562-z)
Supplement: Supplementary file 6 — Source Data [file 41467_2022_32562_MOESM6_ESM.zip › Source_Data_PoehnKrishnanetal/Poehn_Krishnan_2022_Fig.6b.csv]

timepoint	amount
zt24_FM-1	1.209
zt24_FM-1	1.048
zt24_FM-1	0.742
zt24_FM-1	0.597
zt24_FM-1	1.378
zt24_FM-1	1.025
zt24_FM-1	0.951
zt24_FM-1	0.801
zt24_FM-1	1.357
zt24_FM-1	0.891
zt8_FM-1	0.545
zt8_FM-1	0.431
zt8_FM-1	0.547
zt8_FM-1	0.412
zt8_FM-1	0.069
zt8_FM-1	0.111
zt8_FM-1	0.203
zt8_FM-1	0.331
zt8_FM-1	0.380
zt8_FM-1	0.344
zt24_FM7	0.716
zt24_FM7	0.987
zt24_FM7	0.987
zt24_FM7	1.698
zt24_FM7	1.821
zt24_FM7	1.171
zt24_FM7	0.823
zt24_FM7	0.756
zt24_FM7	0.790
zt24_FM7	1.000
zt8_FM7	0.073
zt8_FM7	0.257
zt8_FM7	0.409
zt8_FM7	0.24
zt8_FM7	0.054
zt8_FM7	0.003
zt8_FM7	0.261
zt8_FM7	0.360
zt8_FM7	0.397
zt8_FM7	0.263
