# Supplementary material for: A Cryptochrome adopts distinct moon- and sunlight states and functions as sun- versus moonlight interpreter in monthly oscillator entrainment
Source: Nat Commun. 2022 Sep 5;13:5220. doi: 10.1038/s41467-022-32562-z (PMC9445029; doi:10.1038/s41467-022-32562-z)
Supplement: Supplementary file 6 — Source Data [file 41467_2022_32562_MOESM6_ESM.zip › Source_Data_PoehnKrishnanetal/Poehn_Krishnan_2022_Fig.6h/CTCFnormalization_exp1.xlsx]

## Sheet: Sheet1
results					normalized to the highest
nuclear					nuclear
FM7 zt0 -10min	NM zt0 -10min	NM zt0 +10min	mutant		FM7 zt0 -10min	NM zt0 -10min	NM zt0 +10min	mutant
300330	586412	557421			0.288498	0.563309	0.53546
835020	205644	392671			0.802123	0.197542	0.3772
472055	352484	359892			0.453458	0.338597	0.345713
344989	328513	194103			0.331398	0.315571	0.186456
448102	663576				0.430448	0.637433
1.04101e+06	332101				1	0.319017
541419	302386				0.520088	0.290473
437582	399687				0.420343	0.383941
cytoplasmic					cytoplasmic
FM7 zt0 -10min	NM zt0 -10min	NM zt0 +10min	mutant		FM7 zt0 -10min	NM zt0 -10min	NM zt0 +10min	mutant
83552.1	277516	768022			0.0802604	0.266583	0.737764
150143	157001	379991			0.144228	0.150815	0.36502
159414	315665	466002			0.153134	0.303228	0.447642
129424	141427	470603			0.124325	0.135855	0.452063
239034	634153				0.229617	0.609169
322352	299463				0.309652	0.287665
179204	246549				0.172144	0.236835
172621	391642				0.165821	0.376213
highest:
1.04101e+06
