# Supplementary material for: A Cryptochrome adopts distinct moon- and sunlight states and functions as sun- versus moonlight interpreter in monthly oscillator entrainment
Source: Nat Commun. 2022 Sep 5;13:5220. doi: 10.1038/s41467-022-32562-z (PMC9445029; doi:10.1038/s41467-022-32562-z)
Supplement: Supplementary file 6 — Source Data [file 41467_2022_32562_MOESM6_ESM.zip › Source_Data_PoehnKrishnanetal/Poehn_Krishnan_2022_Fig.6h/Quantification_exp4.xlsx]

## Sheet: a
ROI	Label	Area	Mean	Min	Max	IntDen	Area*Mean					CTCF	set <0 to 0
1	C1-a-2.tif:0018-0570	9.695	43.142	14	106	418.257	418.262					76.0347	76.0347
2	C1-a-2.tif:0015-0471	7.882	35.895	12	92	282.937	282.924					4.69504	4.69504
3	C1-a-2.tif:0031-0546	26.213	46.591	13	125	1221.27	1221.29					295.988	295.988
4	C1-a-2.tif:0036-0438	9.658	33.49	11	73	323.436	323.446					-17.4745	0
5	C1-a-2.tif:0095-0488	22.773	32.564	11	95	741.582	741.58					-62.2917	0
6	C1-a-2.tif:0089-0557	28.211	36.119	11	107	1018.96	1018.95					23.1236	23.1236
7	C1-a-2.tif:0109-0392	16.787	55.562	13	188	932.729	932.719					340.149	340.149
8	C1-a-2.tif:0158-0557	20.31	30.642	10	96	622.343	622.339					-94.5904	0
9	C1-a-2.tif:0165-0011	10.931	46.756	12	140	511.098	511.09					125.233	125.233
10	C1-a-2.tif:0174-0297	29.122	79.35	19	236	2310.84	2310.83					1282.84	1282.84
11	C1-a-2.tif:0177-0349	38.426	105.812	36	288	4065.99	4065.93					2709.52	2709.52
12	C1-a-2.tif:0181-0443	71.936	59.152	12	229	4255.11	4255.16					1715.87	1715.87
13	C1-a-2.tif:0196-0129	19.12	193.792	48	422	3705.36	3705.3					3030.38	3030.38
14	C1-a-2.tif:0197-0521	34.82	47.562	12	125	1656.11	1656.11					426.986	426.986
15	C1-a-2.tif:0227-0027	13.116	60.065	16	269	787.788	787.813					324.826	324.826
16	C1-a-2.tif:0224-0158	16.843	194.397	81	390	3274.22	3274.23					2679.68	2679.68
17	C1-a-2.tif:0223-0085	33.816	81.396	23	232	2752.5	2752.49					1558.8	1558.8
18	C1-a-2.tif:0240-0394	24.279	83.561	22	264	2028.79	2028.78					1171.75	1171.75
19	C1-a-2.tif:0231-0469	23.136	48.697	12	126	1126.65	1126.65					309.968	309.968
20	C1-a-2.tif:0241-0567	20.264	47.46	10	123	961.702	961.729					246.424	246.424
21	C1-a-2.tif:0249-0352	30.144	86.459	18	221	2606.26	2606.22					1542.16	1542.16
22	C1-a-2.tif:0263-0535	29.642	33.573	10	135	995.174	995.171					-51.172	0
23	C1-a-2.tif:0276-0167	36.902	140.018	40	356	5166.96	5166.94					3864.33	3864.33
24	C1-a-2.tif:0276-0299	29.094	89.042	30	262	2590.61	2590.59					1563.59	1563.59
25	C1-a-2.tif:0316-0034	37.859	101.372	19	361	3837.89	3837.84					2501.45	2501.45
26	C1-a-2.tif:0305-0342	24.4	80.635	22	236	1967.49	1967.49					1106.19	1106.19
27	C1-a-2.tif:0317-0578	12.298	36.717	11	90	451.534	451.546					17.4345	17.4345
28	C1-a-2.tif:0322-0547	18.544	41.601	12	124	771.438	771.449					116.858	116.858
29	C1-a-2.tif:0331-0359	23.861	76.502	22	280	1825.39	1825.41					983.137	983.137
30	C1-a-2.tif:0339-0491	22.494	59.048	15	146	1328.25	1328.23					534.203	534.203
31	C1-a-2.tif:0338-0298	13.776	124.202	36	296	1710.94	1711.01					1224.72	1224.72
32	C1-a-2.tif:0343-0438	48.419	55.714	15	163	2697.59	2697.62					988.458	988.458
33	C1-a-2.tif:0375-0345	19.948	105.588	27	265	2106.21	2106.27					1402.12	1402.12
34	C1-a-2.tif:0379-0547	27.848	37.435	11	108	1042.5	1042.49					59.474	59.474
35	C1-a-2.tif:0422-0345	29.382	82.642	18	319	2428.21	2428.19					1391.02	1391.02
36	C1-a-2.tif:0443-0215	13.999	54.135	18	143	757.821	757.836					263.68	263.68
37	C1-a-2.tif:0451-0102	25.943	115.121	19	292	2986.58	2986.58					2070.81	2070.81
38	C1-a-2.tif:0460-0420	26.668	39.55	11	164	1054.72	1054.72					113.357	113.357
39	C1-a-2.tif:0463-0313	19.762	43.882	12	141	867.188	867.196					169.611	169.611
40	C1-a-2.tif:0501-0356	41.466	65.092	17	181	2699.09	2699.1					1235.38	1235.38
41	C1-a-2.tif:0503-0281	36.084	50.699	13	141	1829.41	1829.42					555.682	555.682
42	C1-a-2.tif:0502-0173	33.193	50.618	14	165	1680.18	1680.16					508.473	508.473
43	C1-a-2.tif:0524-0489	42.981	34.236	11	194	1471.48	1471.5					-45.7031	0
44	C1-a-2.tif:0528-0571	9.453	35.62	12	127	336.729	336.716					3.03126	3.03126
45	C1-a-2.tif:0540-0099	35.991	43.014	11	252	1548.11	1548.12					277.659	277.659
46	C1-a-2.tif:0547-0034	21.676	58.165	14	246	1260.8	1260.78					495.636	495.636
47	C1-a-2.tif:0574-0348	25.45	27.136	10	74	690.616	690.611					-207.757	0
48	C1-a-2.tif:0581-0009	5.326	60.443	17	139	321.931	321.919					133.915	133.915
49	C1-a-2.tif:0591-0102	25.627	75.258	17	213	1928.62	1928.64					1024.02	1024.02
50	C1-a-2.tif:0585-0182	24.112	34.52	10	146	832.34	832.346					-18.7913	0
51	C1-a-2.tif:0132-0220	19.817	78.916	19	287	1563.9	1563.88					864.351	864.351
52	C1-a-2.tif:0166-0181	27.746	191.46	49	496	5312.28	5312.25					4332.83	4332.83
53	C1-a-2.tif:0179-0238	19.641	151.178	57	459	2969.26	2969.29					2275.97	2275.97
54	C1-a-2.tif:0404-0234	17.596	45.324	13	200	797.511	797.521					176.394	176.394
55	C1-a-2.tif:0380-0233	13.72	79.118	16	176	1085.48	1085.5					601.192	601.192
56	C1-a-2.tif:0232-0217	22.829	83.48	22	289	1905.77	1905.76					1099.92	1099.92
57	C1-a-2.tif:0241-0260	22.773	75.245	22	233	1713.57	1713.55					909.683	909.683
58	C1-a-2.tif:0267-0470	18.925	54.709	17	139	1035.38	1035.37					367.328	367.328
59	C1-a-2.tif:0298-0490	16.378	54.52	17	139	892.945	892.929					314.796	314.796
60	C1-a-2.tif:0301-0438	9.388	61.438	16	147	576.787	576.78					245.39	245.39	51656.5	nuclei
61	C1-a-2.tif:0308-0296	3389.71	67.323	9	771	228207	228205					108551	108551	108551	total
														56894.3	cytoplasmic
														n/c
														0.907939

## Sheet: c
ROI	Label	Area	Mean	Min	Max	IntDen	Area*Mean					CTCF	set <0 to 0
1	C1-c-2.tif:0008-0384	6.423	75.751	17	254	486.549	486.549					290.36	290.36
2	C1-c-2.tif:0013-0476	15.774	65.059	16	234	1026.24	1026.24					544.429	544.429
3	C1-c-2.tif:0026-0019	13.404	25.961	11	99	347.976	347.981					-61.4395	0
4	C1-c-2.tif:0031-0068	29.522	28.016	11	166	827.07	827.088					-74.6513	0
5	C1-c-2.tif:0023-0173	20.357	42.962	12	178	874.559	874.577					252.78	252.78
6	C1-c-2.tif:0032-0229	18.981	43.629	12	130	828.111	828.122					248.354	248.354
7	C1-c-2.tif:0035-0391	12.725	52.77	13	213	671.505	671.498					282.817	282.817
8	C1-c-2.tif:0069-0171	14.956	35.324	12	112	528.312	528.306					71.4797	71.4797
9	C1-c-2.tif:0069-0213	11.758	47.192	13	159	554.906	554.884					195.739	195.739
10	C1-c-2.tif:0073-0259	23.377	52.619	14	190	1230.1	1230.07					516.032	516.032
11	C1-c-2.tif:0083-0540	39.514	69.662	15	370	2752.62	2752.62					1545.68	1545.68
12	C1-c-2.tif:0102-0116	7.445	47.4	14	171	352.912	352.893					125.488	125.488
13	C1-c-2.tif:0104-0318	13.72	60.785	17	263	833.958	833.97					414.897	414.897
14	C1-c-2.tif:0113-0078	28.806	46.585	11	229	1341.92	1341.93					462.058	462.058
15	C1-c-2.tif:0125-0233	22.29	44.091	13	147	982.784	982.788					301.948	301.948
16	C1-c-2.tif:0133-0021	13.794	30.145	11	156	415.822	415.82					-5.513	0
17	C1-c-2.tif:0135-0184	12.753	35.314	12	97	450.363	450.359					60.8233	60.8233
18	C1-c-2.tif:0143-0139	21.137	43.477	11	169	918.99	918.973					273.351	273.351
19	C1-c-2.tif:0145-0308	31.418	63.079	13	271	1981.8	1981.82					1022.16	1022.16
20	C1-c-2.tif:0159-0496	32.989	46.246	12	200	1525.6	1525.61					517.971	517.971
21	C1-c-2.tif:0155-0563	26.333	58.333	14	362	1536.09	1536.08					731.75	731.75
22	C1-c-2.tif:0171-0364	5.633	58.705	17	129	330.677	330.685					158.627	158.627
23	C1-c-2.tif:0176-0419	22.299	59.479	13	333	1326.34	1326.32					645.207	645.207
24	C1-c-2.tif:0179-0190	29.01	50.441	13	229	1463.32	1463.29					577.193	577.193
25	C1-c-2.tif:0174-0111	20.775	83.7	15	362	1738.85	1738.87					1104.3	1104.3
26	C1-c-2.tif:0182-0021	12.13	51.221	12	203	621.32	621.311					250.804	250.804
27	C1-c-2.tif:0186-0284	27.439	45.183	13	209	1239.81	1239.78					401.661	401.661
28	C1-c-2.tif:0208-0462	27.263	45.481	12	204	1239.94	1239.95					407.209	407.209
29	C1-c-2.tif:0214-0357	24.195	46.449	14	364	1123.86	1123.83					384.805	384.805
30	C1-c-2.tif:0220-0559	13.952	61.823	13	396	862.569	862.554					436.395	436.395
31	C1-c-2.tif:0231-0082	21.704	37.203	12	252	807.476	807.454					144.512	144.512
32	C1-c-2.tif:0240-0218	51.849	54.509	12	429	2826.24	2826.24					1242.53	1242.53
33	C1-c-2.tif:0233-0276	24.372	41.133	13	222	1002.49	1002.49					258.059	258.059
34	C1-c-2.tif:0242-0125	20.719	42.31	12	277	876.614	876.621					243.766	243.766
35	C1-c-2.tif:0243-0329	17.456	49.043	13	220	856.118	856.095					322.907	322.907
36	C1-c-2.tif:0243-0393	12.995	43.738	12	197	568.366	568.375					171.447	171.447
37	C1-c-2.tif:0244-0504	26.352	39.638	12	207	1044.55	1044.54					239.628	239.628
38	C1-c-2.tif:0275-0307	23.935	53.234	12	202	1274.17	1274.16					543.069	543.069
39	C1-c-2.tif:0275-0438	45.853	41.635	12	192	1909.1	1909.09					508.525	508.525
40	C1-c-2.tif:0285-0579	7.325	41.893	13	192	306.854	306.866					83.1265	83.1265
41	C1-c-2.tif:0286-0144	18.962	36.868	11	336	699.103	699.091					119.903	119.903
42	C1-c-2.tif:0302-0538	16.685	60.906	13	340	1016.21	1016.22					506.579	506.579
43	C1-c-2.tif:0312-0380	31.297	51.644	12	260	1616.32	1616.3					660.346	660.346
44	C1-c-2.tif:0316-0101	15.17	31.031	11	115	470.729	470.74					7.37768	7.37768
45	C1-c-2.tif:0325-0022	17.912	29.666	11	203	531.371	531.377					-15.7387	0
46	C1-c-2.tif:0334-0311	36.586	41.833	12	219	1530.49	1530.5					412.995	412.995
47	C1-c-2.tif:0341-0555	21.435	69.178	13	253	1482.81	1482.83					828.105	828.105
48	C1-c-2.tif:0350-0474	31.594	54.434	13	204	1719.81	1719.79					754.76	754.76
49	C1-c-2.tif:0355-0273	25.302	43.247	11	145	1094.2	1094.24					321.394	321.394
50	C1-c-2.tif:0362-0403	25.292	42.477	12	180	1074.33	1074.33					301.793	301.793
51	C1-c-2.tif:0365-0230	20.654	39.311	11	201	811.937	811.929					181.06	181.06
52	C1-c-2.tif:0367-0174	25.013	53.246	13	300	1331.86	1331.84					567.828	567.828
53	C1-c-2.tif:0367-0351	16.099	50.997	13	210	821.019	821.001					329.262	329.262
54	C1-c-2.tif:0393-0554	34.113	57.318	14	181	1955.31	1955.29					913.319	913.319
55	C1-c-2.tif:0398-0466	19.659	48.979	13	119	962.901	962.878					362.401	362.401
56	C1-c-2.tif:0413-0107	23.535	32.596	12	100	767.153	767.147					48.2781	48.2781
57	C1-c-2.tif:0434-0378	30.442	45.086	13	151	1372.49	1372.51					442.667	442.667
58	C1-c-2.tif:0433-0011	5.512	31.115	12	90	171.506	171.506					3.14368	3.14368
59	C1-c-2.tif:0439-0444	21.379	50.192	14	163	1073.06	1073.05					420.04	420.04
60	C1-c-2.tif:0461-0203	15.439	38.345	12	144	592.022	592.008					120.429	120.429
61	C1-c-2.tif:0465-0563	23.052	46.165	14	197	1064.21	1064.2					360.08	360.08
62	C1-c-2.tif:0477-0319	32.543	46.251	12	182	1505.13	1505.15					511.131	511.131
63	C1-c-2.tif:0472-0022	18.265	26.68	11	79	487.32	487.31					-70.5881	0
64	C1-c-2.tif:0475-0499	34.653	39.625	13	112	1373.1	1373.13					314.661	314.661
65	C1-c-2.tif:0477-0161	32.97	42.341	12	122	1395.99	1395.98					388.925	388.925
66	C1-c-2.tif:0478-0264	28.694	48.177	13	165	1382.4	1382.39					505.942	505.942
67	C1-c-2.tif:0490-0398	5.103	45.299	12	154	231.163	231.161					75.2914	75.2914
68	C1-c-2.tif:0494-0454	9.844	55.917	14	250	550.426	550.447					249.765	249.765
69	C1-c-2.tif:0498-0579	10.857	43.438	14	133	471.593	471.606					139.983	139.983
70	C1-c-2.tif:0509-0358	25.413	38.08	11	130	967.735	967.727					191.495	191.495
71	C1-c-2.tif:0527-0020	16.322	32.552	12	100	531.324	531.314					32.7637	32.7637
72	C1-c-2.tif:0529-0146	20.18	49.796	13	149	1004.88	1004.88					388.492	388.492
73	C1-c-2.tif:0534-0092	28.927	42.801	13	188	1238.1	1238.1					354.539	354.539
74	C1-c-2.tif:0541-0389	5.047	46.978	13	168	237.112	237.098					82.939	82.939
75	C1-c-2.tif:0542-0504	4.583	43.535	13	127	199.503	199.521					59.5347	59.5347
76	C1-c-2.tif:0542-0558	15.969	38.538	12	114	615.427	615.413					127.646	127.646
77	C1-c-2.tif:0544-0200	15.746	41.642	13	155	655.694	655.695					174.739	174.739
78	C1-c-2.tif:0546-0268	37.014	49.445	12	220	1830.14	1830.16					699.577	699.577
79	C1-c-2.tif:0552-0440	35.378	42.257	12	164	1494.96	1494.97					414.359	414.359
80	C1-c-2.tif:0553-0343	14.631	45.679	13	116	668.308	668.329					221.43	221.43
81	C1-c-2.tif:0576-0487	25.329	44.415	11	264	1125	1124.99					351.322	351.322
82	C1-c-2.tif:0587-0577	10.03	38.637	12	151	387.508	387.529					81.1661	81.1661
83	C1-c-2.tif:0591-0369	22.113	40.889	12	123	904.202	904.178					228.744	228.744
84	C1-c-2.tif:0582-0032	29.159	37.657	12	144	1098.04	1098.04					207.389	207.389
85	C1-c-2.tif:0590-0535	17.15	41.822	13	116	717.238	717.247					193.406	193.406
86	C1-c-2.tif:0598-0117	10.299	40.053	12	109	412.513	412.506					97.9263	97.9263
87	C1-c-2.tif:0601-0449	5.066	49.479	15	170	250.655	250.661					95.9213	95.9213
88	C1-c-2.tif:0602-0261	12.586	39.466	12	178	496.709	496.719					112.284	112.284
89	C1-c-2.tif:0603-0418	8.347	43.608	12	167	364.001	363.996					109.04	109.04
90	C1-c-2.tif:0607-0178	4.75	89.19	21	237	423.639	423.652					278.565	278.565
91	C1-c-2.tif:0028-0308	21.398	42.271	12	140	904.49	904.515					250.92	250.92
92	C1-c-2.tif:0029-0275	12.734	42.928	13	129	546.67	546.645					157.689	157.689
93	C1-c-2.tif:0091-0353	47.359	49.718	12	198	2354.59	2354.59					908.03	908.03
94	C1-c-2.tif:0133-0403	9.202	58.272	15	149	536.232	536.219					255.147	255.147
95	C1-c-2.tif:0445-0055	25.041	29.641	11	117	742.26	742.24					-22.6287	0
96	C1-c-2.tif:0596-0086	5.819	54.005	18	211	314.243	314.255					136.516	136.516
97	C1-c-2.tif:0560-0232	5.726	44.753	11	123	256.251	256.256					81.3569	81.3569	32122.3	nuclei
98	C1-c-2.tif:0308-0296	3389.71	51.879	11	594	175853	175855					72317.1	72317.1	72317.1	total
														40194.8	cytoplasmic
														n/c
														0.799165

## Sheet: d
ROI	Label	Area	Mean	Min	Max	IntDen	Area*Mean					CTCF	set <0 to 0
1	C1-d-2.tif:0010-0576	1.98	37.399	13	100	74.046	74.05					-2.15886	0
2	C1-d-2.tif:0016-0296	16.304	94.99	34	212	1548.7	1548.72					921.187	921.187
3	C1-d-2.tif:0018-0528	13.19	29.517	11	88	389.33	389.329					-118.345	0
4	C1-d-2.tif:0021-0242	13.803	87.369	27	269	1205.99	1205.95					674.686	674.686
5	C1-d-2.tif:0034-0099	21.016	63.57	14	173	1336.01	1335.99					527.095	527.095
6	C1-d-2.tif:0055-0360	42.897	120.619	24	370	5174.25	5174.19					3523.12	3523.12
7	C1-d-2.tif:0041-0433	36.763	61.473	13	161	2259.91	2259.93					844.949	844.949
8	C1-d-2.tif:0049-0151	24.14	80.654	18	276	1946.96	1946.99					1017.86	1017.86
9	C1-d-2.tif:0055-0279	32.515	125.716	39	342	4087.61	4087.66					2836.18	2836.18
10	C1-d-2.tif:0071-0563	32.57	102.765	18	262	3347.12	3347.06					2093.46	2093.46
11	C1-d-2.tif:0080-0397	43.892	107.862	25	342	4734.29	4734.28					3044.91	3044.91
12	C1-d-2.tif:0090-0494	23.74	52.896	15	139	1255.75	1255.75					342.014	342.014
13	C1-d-2.tif:0095-0230	40.741	184.343	50	718	7510.31	7510.32					5942.22	5942.22
14	C1-d-2.tif:0122-0068	24.521	177.713	27	503	4357.67	4357.7					3413.9	3413.9
15	C1-d-2.tif:0133-0452	20.04	49.056	14	153	983.1	983.082					211.756	211.756
16	C1-d-2.tif:0142-0295	42.061	211.502	60	667	8895.95	8895.99					7277.09	7277.09
17	C1-d-2.tif:0140-0391	11.786	127.534	28	322	1503.16	1503.12					1049.48	1049.48
18	C1-d-2.tif:0141-0515	40.499	53.015	13	183	2147.07	2147.05					588.275	588.275
19	C1-d-2.tif:0158-0123	33.667	340.046	47	836	11448.4	11448.3					10152.5	10152.5
20	C1-d-2.tif:0166-0025	17.075	55.547	15	163	948.484	948.465					291.26	291.26
21	C1-d-2.tif:0162-0250	25.757	191.418	43	446	4930.37	4930.35					3938.98	3938.98
22	C1-d-2.tif:0189-0469	28.75	98.468	22	285	2830.98	2830.95					1724.39	1724.39
23	C1-d-2.tif:0197-0381	43.381	84.364	17	332	3659.8	3659.79					1990.09	1990.09
24	C1-d-2.tif:0199-0110	17.642	172.163	43	627	3037.36	3037.3					2358.27	2358.27
25	C1-d-2.tif:0215-0252	33.24	187.841	27	493	6243.79	6243.83					4964.45	4964.45
26	C1-d-2.tif:0212-0312	32.301	214.424	49	611	6926.1	6926.11					5682.87	5682.87
27	C1-d-2.tif:0231-0076	21.76	216.419	38	589	4709.3	4709.28					3871.75	3871.75
28	C1-d-2.tif:0234-0453	24.214	175.478	35	420	4249.04	4249.02					3317.04	3317.04
29	C1-d-2.tif:0238-0386	17.131	88.521	26	213	1516.47	1516.45					857.092	857.092
30	C1-d-2.tif:0245-0016	8.477	42.818	13	105	362.978	362.968					36.6941	36.6941
31	C1-d-2.tif:0247-0521	38.519	119.838	17	392	4616.09	4616.04					3133.47	3133.47
32	C1-d-2.tif:0270-0103	24.084	168.34	40	501	4054.29	4054.3					3127.32	3127.32
33	C1-d-2.tif:0273-0324	25.58	126.279	33	296	3230.28	3230.22					2245.66	2245.66
34	C1-d-2.tif:0278-0389	15.467	81.948	25	236	1267.51	1267.49					672.175	672.175
35	C1-d-2.tif:0283-0258	25.701	123.217	36	333	3166.83	3166.8					2177.59	2177.59
36	C1-d-2.tif:0289-0461	33.24	113.186	22	363	3762.26	3762.3					2482.92	2482.92
37	C1-d-2.tif:0301-0025	17.958	64.595	15	176	1160.03	1160					468.806	468.806
38	C1-d-2.tif:0315-0349	25.553	116.414	39	319	2974.68	2974.73					1991.21	1991.21
39	C1-d-2.tif:0318-0513	20.431	101.558	27	436	2074.93	2074.93					1288.56	1288.56
40	C1-d-2.tif:0322-0562	33.007	79.007	15	285	2607.82	2607.78					1337.37	1337.37
41	C1-d-2.tif:0327-0269	26.055	92.607	17	446	2412.82	2412.88					1410.04	1410.04
42	C1-d-2.tif:0339-0438	35.768	79.458	16	234	2842.04	2842.05					1465.37	1465.37
43	C1-d-2.tif:0342-0577	12.493	84.979	17	284	1061.63	1061.64					580.795	580.795
44	C1-d-2.tif:0355-0047	20.998	136.564	18	388	2867.55	2867.57					2059.37	2059.37
45	C1-d-2.tif:0363-0359	30.693	195.157	37	532	5989.92	5989.95					4808.6	4808.6
46	C1-d-2.tif:0370-0492	28.025	108.712	31	414	3046.66	3046.65					1967.99	1967.99
47	C1-d-2.tif:0395-0531	3.969	87.925	37	227	348.98	348.974					196.21	196.21
48	C1-d-2.tif:0412-0433	23.786	118.114	35	318	2809.51	2809.46					1893.95	1893.95
49	C1-d-2.tif:0409-0024	17.057	59.073	14	207	1007.59	1007.61					351.096	351.096
50	C1-d-2.tif:0421-0081	26.436	191.472	31	552	5061.68	5061.75					4044.25	4044.25
51	C1-d-2.tif:0428-0500	33.537	185.2	46	567	6211.07	6211.05					4920.24	4920.24
52	C1-d-2.tif:0445-0357	36.595	104.492	22	377	3823.91	3823.88					2415.37	2415.37
53	C1-d-2.tif:0461-0023	13.283	49.589	12	228	658.687	658.691					147.437	147.437
54	C1-d-2.tif:0457-0411	22.829	171.943	33	470	3925.31	3925.29					3046.61	3046.61
55	C1-d-2.tif:0467-0549	45.472	159.491	26	548	7252.43	7252.37					5502.19	5502.19
56	C1-d-2.tif:0472-0242	64.397	60.156	12	517	3873.9	3873.87					1395.27	1395.27
57	C1-d-2.tif:0480-0458	25.776	241.352	45	740	6220.99	6221.09					5228.99	5228.99
58	C1-d-2.tif:0492-0387	14.686	150.142	43	563	2205.06	2204.99					1639.73	1639.73
59	C1-d-2.tif:0493-0052	29.382	220.256	39	764	6471.59	6471.56					5340.67	5340.67
60	C1-d-2.tif:0508-0344	27.774	121.769	19	496	3382.02	3382.01					2313.01	2313.01
61	C1-d-2.tif:0530-0413	18.46	335.084	67	893	6185.76	6185.65					5475.14	5475.14
62	C1-d-2.tif:0540-0301	15.7	136.991	23	383	2150.71	2150.76					1546.48	1546.48
63	C1-d-2.tif:0541-0463	19.715	243.252	70	632	4795.75	4795.71					4036.9	4036.9
64	C1-d-2.tif:0564-0512	26.556	217.488	35	772	5775.71	5775.61					4753.49	4753.49
65	C1-d-2.tif:0582-0402	19.064	76.435	24	205	1457.2	1457.16					723.396	723.396
66	C1-d-2.tif:0589-0464	23.619	191.694	48	504	4527.65	4527.62					3618.54	3618.54
67	C1-d-2.tif:0599-0582	4.239	132.864	30	340	563.16	563.21					400.054	400.054
68	C1-d-2.tif:0025-0193	12.995	56.22	17	162	730.567	730.579					230.41	230.41
69	C1-d-2.tif:0059-0200	19.752	280.636	19	837	5543.22	5543.12					4782.88	4782.88
70	C1-d-2.tif:0539-0013	11.786	48.552	14	136	572.251	572.234					118.599	118.599
71	C1-d-2.tif:0559-0043	22.783	72.825	12	349	1659.13	1659.17					782.269	782.269
72	C1-d-2.tif:0486-0126	14.584	328.309	60	965	4788.13	4788.06					4226.73	4226.73
73	C1-d-2.tif:0482-0170	3.997	167.316	54	482	668.754	668.762					514.92	514.92
74	C1-d-2.tif:0096-0294	7.92	152.279	73	297	1205.98	1206.05					901.214	901.214
75	C1-d-2.tif:0510-0517	20.078	154.412	28	444	3100.22	3100.28					2327.5	2327.5
76	C1-d-2.tif:0478-0488	2.342	167.937	81	326	393.374	393.308					303.166	303.166
77	C1-d-2.tif:0410-0254	4.099	198.263	28	660	812.718	812.68					654.912	654.912
78	C1-d-2.tif:0414-0295	11.098	52.581	16	118	583.572	583.544					156.389	156.389
79	C1-d-2.tif:0434-0292	4.359	91.864	32	201	400.475	400.435					232.66	232.66
80	C1-d-2.tif:0443-0310	1.617	83.856	33	172	135.627	135.595					73.3579	73.3579	179005	nuclei
81	C1-d-2.tif:0308-0296	3389.71	114.346	11	1002	387600	387599					257132	257132	257132	total
														78127	cytoplasmic
														n/c
														2.2912

## Sheet: f
ROI	Label	Area	Mean	Min	Max	IntDen	Area*Mean					CTCF	set <0 to 0
1	C1-f-2.tif:0014-0286	13.106	143.099	34	437	1875.49	1875.46					1251.92	1251.92
2	C1-f-2.tif:0028-0170	13.896	54.856	15	221	762.301	762.279					101.154	101.154
3	C1-f-2.tif:0032-0382	24.567	318.919	41	917	7834.96	7834.88					6666.07	6666.07
4	C1-f-2.tif:0050-0117	17.521	41.825	12	139	732.844	732.816					-100.775	0
5	C1-f-2.tif:0048-0208	27.876	137.21	38	438	3824.92	3824.87					2498.62	2498.62
6	C1-f-2.tif:0068-0566	16.164	45.558	14	127	736.414	736.4					-32.6297	0
7	C1-f-2.tif:0078-0259	13.738	284.565	72	623	3909.45	3909.35					3255.75	3255.75
8	C1-f-2.tif:0072-0300	30.423	331.947	84	823	10098.9	10098.8					8651.4	8651.4
9	C1-f-2.tif:0085-0342	8.459	253.058	73	525	2140.53	2140.62					1738.17	1738.17
10	C1-f-2.tif:0084-0394	40.945	292.654	40	853	11982.8	11982.7					10034.7	10034.7
11	C1-f-2.tif:0094-0140	26.649	231.818	38	859	6177.8	6177.72					4909.85	4909.85
12	C1-f-2.tif:0092-0488	55.353	68.712	11	299	3803.42	3803.42					1169.9	1169.9
13	C1-f-2.tif:0116-0183	17.81	249.356	73	698	4440.94	4441.03					3593.69	3593.69
14	C1-f-2.tif:0114-0582	4.425	48.212	16	120	213.316	213.338					2.81135	2.81135
15	C1-f-2.tif:0121-0041	12.418	82.33	26	268	1022.41	1022.37					431.567	431.567
16	C1-f-2.tif:0123-0084	18.163	137.521	34	471	2497.77	2497.79					1633.66	1633.66
17	C1-f-2.tif:0146-0549	22.281	222.599	49	726	4959.64	4959.73					3899.67	3899.67
18	C1-f-2.tif:0156-0395	20.663	308.441	64	826	6373.4	6373.32					5390.24	5390.24
19	C1-f-2.tif:0156-0349	27.7	255.872	20	637	7087.6	7087.65					5769.78	5769.78
20	C1-f-2.tif:0161-0208	30.925	278.694	51	1303	8618.68	8618.61					7147.3	7147.3
21	C1-f-2.tif:0160-0480	31.483	109.387	29	380	3443.82	3443.83					1945.97	1945.97
22	C1-f-2.tif:0163-0143	21.295	136.205	43	404	2900.54	2900.49					1887.34	1887.34
23	C1-f-2.tif:0172-0036	23.749	207.79	27	746	4934.87	4934.8					3804.91	3804.91
24	C1-f-2.tif:0172-0093	25.199	234.67	57	811	5913.53	5913.45					4714.56	4714.56
25	C1-f-2.tif:0171-0432	22.42	46.286	12	197	1037.74	1037.73					-28.9367	0
26	C1-f-2.tif:0188-0256	26.138	153.328	35	446	4007.7	4007.69					2764.13	2764.13
27	C1-f-2.tif:0194-0566	21.937	227.3	62	576	4986.22	4986.28					3942.59	3942.59
28	C1-f-2.tif:0197-0513	13.813	173.552	69	341	2397.22	2397.27					1740.1	1740.1
29	C1-f-2.tif:0201-0347	19.306	47.332	15	181	913.794	913.792					-4.72353	0
30	C1-f-2.tif:0218-0423	20.18	47.913	11	152	966.879	966.884					6.78721	6.78721
31	C1-f-2.tif:0221-0036	28.555	53.786	15	165	1535.85	1535.86					177.308	177.308
32	C1-f-2.tif:0232-0293	20.57	93.946	20	321	1932.5	1932.47					953.817	953.817
33	C1-f-2.tif:0239-0500	48.437	157.527	34	399	7630.18	7630.14					5325.66	5325.66
34	C1-f-2.tif:0243-0106	30.284	71.9	16	240	2177.41	2177.42					736.608	736.608
35	C1-f-2.tif:0249-0561	16.071	141.792	52	307	2278.8	2278.74					1514.13	1514.13
36	C1-f-2.tif:0252-0356	21.193	275.611	34	655	5841.04	5841.02					4832.73	4832.73
37	C1-f-2.tif:0265-0405	24.223	188.32	57	687	4561.73	4561.68					3409.23	3409.23
38	C1-f-2.tif:0283-0560	25.487	155.412	37	488	3961.06	3960.99					2748.4	2748.4
39	C1-f-2.tif:0288-0084	22.364	186.047	36	727	4160.8	4160.76					3096.75	3096.75
40	C1-f-2.tif:0294-0046	41.122	155.956	36	559	6413.24	6413.22					4456.77	4456.77
41	C1-f-2.tif:0308-0342	27.133	225.587	49	670	6120.78	6120.85					4829.95	4829.95
42	C1-f-2.tif:0329-0412	38.575	171.51	41	504	6616.04	6616					4780.73	4780.73
43	C1-f-2.tif:0341-0558	23.796	219.364	42	611	5219.93	5219.99					4087.85	4087.85
44	C1-f-2.tif:0344-0146	16.945	131.527	37	368	2228.74	2228.73					1422.54	1422.54
45	C1-f-2.tif:0357-0083	21.946	160.48	26	492	3521.9	3521.89					2477.78	2477.78
46	C1-f-2.tif:0381-0437	17.893	114.949	34	262	2056.82	2056.78					1205.49	1205.49
47	C1-f-2.tif:0390-0038	15.755	45.226	12	218	712.553	712.536					-37.0348	0
48	C1-f-2.tif:0391-0137	33.305	277.947	43	1072	9256.95	9257.02					7672.48	7672.48
49	C1-f-2.tif:0404-0239	34.16	216.297	36	659	7388.7	7388.71					5763.49	5763.49
50	C1-f-2.tif:0421-0328	18.488	194.579	59	770	3597.42	3597.38					2717.78	2717.78
51	C1-f-2.tif:0423-0091	36.289	156.078	17	825	5663.85	5663.91					3937.4	3937.4
52	C1-f-2.tif:0441-0369	26.436	174.935	39	549	4624.51	4624.58					3366.84	3366.84
53	C1-f-2.tif:0442-0578	7.427	48.96	14	137	363.62	363.626					10.274	10.274
54	C1-f-2.tif:0441-0177	22.262	124.4	38	492	2769.4	2769.39					1710.24	1710.24
55	C1-f-2.tif:0451-0267	34.997	216.037	46	625	7560.55	7560.65					5895.61	5895.61
56	C1-f-2.tif:0464-0060	16.713	37.13	12	105	620.54	620.554					-174.595	0
57	C1-f-2.tif:0471-0427	32.171	278.413	43	924	8956.77	8956.82					7426.24	7426.24
58	C1-f-2.tif:0478-0331	37.041	207.047	39	606	7669.31	7669.23					5906.94	5906.94
59	C1-f-2.tif:0495-0225	21.342	331.006	52	990	7064.27	7064.33					6048.95	6048.95
60	C1-f-2.tif:0503-0170	28.481	266.884	51	1125	7601	7601.12					6246.09	6246.09
61	C1-f-2.tif:0521-0554	38.519	251.368	61	758	9682.55	9682.44					7849.84	7849.84
62	C1-f-2.tif:0528-0106	15.653	235.053	49	737	3679.32	3679.28					2934.57	2934.57
63	C1-f-2.tif:0523-0147	19.037	62.678	15	182	1193.18	1193.2					287.484	287.484
64	C1-f-2.tif:0537-0403	32.617	218.107	58	664	7113.99	7114					5562.19	5562.19
65	C1-f-2.tif:0556-0578	10.271	208.669	92	473	2143.28	2143.24					1654.58	1654.58
66	C1-f-2.tif:0578-0157	29.494	188.556	31	618	5561.21	5561.27					4158.04	4158.04
67	C1-f-2.tif:0585-0268	12.009	126.553	42	307	1519.83	1519.77					948.427	948.427
68	C1-f-2.tif:0587-0367	32.245	229.24	36	732	7391.86	7391.84					5857.73	5857.73
69	C1-f-2.tif:0591-0228	24.577	326.82	68	1010	8032.11	8032.26					6862.96	6862.96
70	C1-f-2.tif:0593-0497	23.582	199.62	43	586	4707.44	4707.44					3585.49	3585.49
71	C1-f-2.tif:0606-0113	2.491	56.769	21	119	141.417	141.412					22.8981	22.8981
72	C1-f-2.tif:0608-0432	3.904	227.8	91	849	889.329	889.331					703.592	703.592
73	C1-f-2.tif:0107-0234	23.34	248.135	58	672	5791.55	5791.47					4681.03	4681.03
74	C1-f-2.tif:0214-0182	23.545	168.364	30	599	3964.09	3964.13					2843.94	2843.94
75	C1-f-2.tif:0220-0144	24.679	150.282	40	476	3708.78	3708.81					2534.66	2534.66
76	C1-f-2.tif:0239-0256	22.727	42.688	12	143	970.151	970.17					-111.105	0
77	C1-f-2.tif:0280-0258	16.992	44.786	12	450	760.981	761.004					-47.419	0
78	C1-f-2.tif:0290-0224	16.155	100.28	16	395	1620.04	1620.02					851.422	851.422
79	C1-f-2.tif:0287-0189	10.587	191.862	59	567	2031.29	2031.24					1527.55	1527.55
80	C1-f-2.tif:0141-0292	18.181	340.873	54	694	6197.57	6197.41					5332.42	5332.42
81	C1-f-2.tif:0189-0302	11.349	112.985	17	394	1282.32	1282.27					742.319	742.319	250652	nuclei
82	C1-f-2.tif:0308-0296	3389.71	146.914	10	1303	497997	497995					336724	336724	336724	total
														86072.5	cytoplasmic
														n/c
														2.9121

## Sheet: i
ROI	Label	Area	Mean	Min	Max	IntDen	Area*Mean					CTCF	set <0 to 0
1	C1-i-2.tif:0010-0331	5.447	76.02	22	177	414.083	414.081					194.402	194.402
2	C1-i-2.tif:0011-0075	5.819	32.628	13	79	189.855	189.862					-44.8199	0
3	C1-i-2.tif:0013-0387	9.686	57.552	14	204	557.425	557.449					166.809	166.809
4	C1-i-2.tif:0014-0009	3.216	54.766	13	165	176.135	176.127					46.4251	46.4251
5	C1-i-2.tif:0020-0453	17.782	40.254	13	145	715.788	715.797					-1.35736	0
6	C1-i-2.tif:0026-0489	13.097	31.578	12	119	413.582	413.577					-114.629	0
7	C1-i-2.tif:0033-0126	17.614	44.859	13	120	790.168	790.146					79.7679	79.7679
8	C1-i-2.tif:0037-0189	19.455	54.161	15	185	1053.69	1053.7					269.076	269.076
9	C1-i-2.tif:0038-0228	6.023	105.306	34	433	634.287	634.258					391.348	391.348
10	C1-i-2.tif:0046-0408	13.097	50.023	14	186	655.146	655.151					126.945	126.945
11	C1-i-2.tif:0072-0586	2.482	37.996	13	123	94.3	94.3061					-5.79382	0
12	C1-i-2.tif:0076-0252	20.784	252.47	62	671	5247.36	5247.34					4409.11	4409.11
13	C1-i-2.tif:0080-0407	22.327	46.054	13	186	1028.26	1028.25					127.792	127.792
14	C1-i-2.tif:0077-0538	20.598	36.306	12	153	747.847	747.831					-82.8932	0
15	C1-i-2.tif:0083-0123	16.796	186.65	40	463	3135.05	3134.97					2457.59	2457.59
16	C1-i-2.tif:0088-0202	20.152	231.498	46	645	4665.15	4665.15					3852.41	3852.41
17	C1-i-2.tif:0093-0476	15.848	51.106	14	169	809.939	809.928					170.773	170.773
18	C1-i-2.tif:0112-0019	10.197	42.902	13	118	437.461	437.472					26.2233	26.2233
19	C1-i-2.tif:0109-0375	18.46	55.274	19	142	1020.38	1020.36					275.86	275.86
20	C1-i-2.tif:0121-0518	22.29	43.09	13	123	960.466	960.476					61.513	61.513
21	C1-i-2.tif:0126-0329	31.994	263.372	53	757	8426.36	8426.32					7136	7136
22	C1-i-2.tif:0128-0572	14.807	59.751	15	194	884.747	884.733					287.562	287.562
23	C1-i-2.tif:0128-0078	12.019	162.314	56	559	1950.81	1950.85					1466.12	1466.12
24	C1-i-2.tif:0133-0118	11.712	65.801	19	215	770.657	770.661					298.312	298.312
25	C1-i-2.tif:0132-0445	16.601	66.524	17	170	1104.37	1104.36					434.841	434.841
26	C1-i-2.tif:0141-0253	23.842	219.004	65	806	5221.55	5221.49					4259.94	4259.94
27	C1-i-2.tif:0140-0026	15.876	171.911	46	537	2729.3	2729.26					2088.97	2088.97
28	C1-i-2.tif:0151-0395	10.373	60.827	18	168	630.987	630.958					212.612	212.612
29	C1-i-2.tif:0163-0552	11.489	59.351	13	277	681.879	681.884					218.528	218.528
30	C1-i-2.tif:0164-0310	13.264	232.507	61	565	3084.04	3083.97					2549.03	2549.03
31	C1-i-2.tif:0189-0433	30.2	227.734	51	623	6877.6	6877.57					5659.59	5659.59
32	C1-i-2.tif:0188-0270	18.172	226.613	69	561	4118.04	4118.01					3385.13	3385.13
33	C1-i-2.tif:0195-0069	26.677	273.656	86	714	7300.39	7300.32					6224.43	6224.43
34	C1-i-2.tif:0199-0125	31.325	165.703	39	509	5190.64	5190.65					3927.3	3927.3
35	C1-i-2.tif:0207-0543	22.002	53.929	14	145	1186.54	1186.55					299.198	299.198
36	C1-i-2.tif:0208-0372	24.056	202.707	36	517	4876.34	4876.32					3906.13	3906.13
37	C1-i-2.tif:0213-0457	20.775	85.636	24	199	1779.07	1779.09					941.225	941.225
38	C1-i-2.tif:0221-0283	22.634	203.854	40	715	4614.01	4614.03					3701.19	3701.19
39	C1-i-2.tif:0237-0499	24.372	195.507	25	425	4764.92	4764.9					3781.97	3781.97
40	C1-i-2.tif:0243-0032	13.776	56.682	14	179	780.817	780.851					225.261	225.261
41	C1-i-2.tif:0238-0329	22.104	242.197	45	644	5353.53	5353.52					4462.06	4462.06
42	C1-i-2.tif:0273-0085	26.529	237.308	66	606	6295.43	6295.54					5225.62	5225.62
43	C1-i-2.tif:0270-0552	27.003	209.621	38	571	5660.32	5660.4					4571.36	4571.36
44	C1-i-2.tif:0272-0135	28.425	231.141	66	764	6570.14	6570.18					5423.79	5423.79
45	C1-i-2.tif:0278-0321	22.95	150.591	48	441	3456.05	3456.06					2530.48	2530.48
46	C1-i-2.tif:0281-0442	20.868	178.716	54	413	3729.41	3729.45					2887.83	2887.83
47	C1-i-2.tif:0280-0014	13.181	92.121	27	205	1214.22	1214.25					682.653	682.653
48	C1-i-2.tif:0302-0057	16.834	125.81	42	366	2117.84	2117.89					1438.96	1438.96
49	C1-i-2.tif:0310-0388	27.281	104.791	30	355	2858.87	2858.8					1758.55	1758.55
50	C1-i-2.tif:0327-0485	25.525	207.573	68	505	5298.24	5298.3					4268.87	4268.87
51	C1-i-2.tif:0322-0566	25.348	190.879	30	478	4838.42	4838.4					3816.11	3816.11
52	C1-i-2.tif:0335-0128	23.266	222.402	56	571	5174.38	5174.4					4236.08	4236.08
53	C1-i-2.tif:0341-0007	3.737	178.368	43	448	666.504	666.561					515.847	515.847
54	C1-i-2.tif:0350-0276	13.422	228.768	74	543	3070.59	3070.52					2529.21	2529.21
55	C1-i-2.tif:0357-0432	25.004	229.767	82	502	5745.11	5745.09					4736.67	4736.67
56	C1-i-2.tif:0352-0527	8.645	185.939	95	407	1607.36	1607.44					1258.79	1258.79
57	C1-i-2.tif:0360-0326	30.749	187.716	68	581	5772	5772.08					4531.96	4531.96
58	C1-i-2.tif:0360-0079	22.058	180.032	20	623	3971.08	3971.15					3081.54	3081.54
59	C1-i-2.tif:0364-0035	19.827	221.943	45	760	4400.39	4400.46					3600.83	3600.83
60	C1-i-2.tif:0369-0372	27.7	177.101	69	412	4905.66	4905.7					3788.55	3788.55
61	C1-i-2.tif:0378-0251	29.382	234.597	63	527	6892.96	6892.93					5707.94	5707.94
62	C1-i-2.tif:0392-0188	30.739	161.237	46	498	4956.3	4956.26					3716.55	3716.55
63	C1-i-2.tif:0401-0508	36.261	128.907	44	283	4674.27	4674.3					3211.88	3211.88
64	C1-i-2.tif:0407-0026	16.322	203.707	32	715	3324.99	3324.91					2666.63	2666.63
65	C1-i-2.tif:0424-0413	34.364	126.912	30	362	4361.27	4361.2					2975.29	2975.29
66	C1-i-2.tif:0433-0072	10.513	208.019	52	717	2186.88	2186.9					1762.91	1762.91
67	C1-i-2.tif:0434-0250	34.476	249.439	68	597	8599.66	8599.66					7209.23	7209.23
68	C1-i-2.tif:0443-0362	24.437	109.251	31	266	2669.78	2669.77					1684.21	1684.21
69	C1-i-2.tif:0461-0576	21.472	178.182	32	565	3825.92	3825.92					2959.95	2959.95
70	C1-i-2.tif:0456-0135	15.374	194.258	58	672	2986.58	2986.52					2366.48	2366.48
71	C1-i-2.tif:0461-0037	19.706	65.28	19	210	1286.39	1286.41					491.658	491.658
72	C1-i-2.tif:0486-0421	20.068	105.631	41	279	2119.85	2119.8					1310.45	1310.45
73	C1-i-2.tif:0487-0520	52.258	182.077	43	519	9514.94	9514.98					7407.4	7407.4
74	C1-i-2.tif:0491-0189	25.999	293.637	62	757	7634.2	7634.27					6585.72	6585.72
75	C1-i-2.tif:0498-0297	30.879	290.823	77	687	8980.25	8980.32					7734.96	7734.96
76	C1-i-2.tif:0520-0429	13.432	134.737	48	289	1809.73	1809.79					1268.07	1268.07
77	C1-i-2.tif:0537-0558	11.777	75.901	23	213	893.884	893.886					418.916	418.916
78	C1-i-2.tif:0558-0185	16.704	69.184	17	161	1155.62	1155.65					481.972	481.972
79	C1-i-2.tif:0570-0389	42.646	98.673	15	450	4208.06	4208.01					2488.08	2488.08
80	C1-i-2.tif:0558-0012	8.988	57.979	18	134	521.146	521.115					158.626	158.626
81	C1-i-2.tif:0566-0283	23.731	105.038	26	343	2492.62	2492.66					1535.58	1535.58
82	C1-i-2.tif:0569-0450	32.385	97.976	22	331	3172.91	3172.95					1866.85	1866.85
83	C1-i-2.tif:0565-0233	18.776	68.417	20	211	1284.62	1284.6					527.355	527.355
84	C1-i-2.tif:0572-0519	39.533	67.373	20	238	2663.44	2663.46					1069.08	1069.08
85	C1-i-2.tif:0579-0333	23.526	72.635	20	356	1708.82	1708.81					760	760
86	C1-i-2.tif:0015-0551	17.112	30.384	12	105	519.947	519.931					-170.202	0
87	C1-i-2.tif:0039-0558	20.199	31.681	12	104	639.911	639.925					-174.708	0
88	C1-i-2.tif:0038-0519	1.915	38.277	12	125	73.293	73.3005					-3.93213	0
89	C1-i-2.tif:0229-0585	2.528	59.099	17	126	149.421	149.402					47.4472	47.4472
90	C1-i-2.tif:0143-0194	22.141	213.354	54	503	4723.92	4723.87					3830.92	3830.92
91	C1-i-2.tif:0112-0166	13.255	141.393	41	392	1874.17	1874.16					1339.59	1339.59
92	C1-i-2.tif:0166-0162	4.406	213.399	68	617	940.221	940.236					762.541	762.541
93	C1-i-2.tif:0297-0187	29.893	186.873	46	532	5586.26	5586.19					4380.6	4380.6
94	C1-i-2.tif:0304-0227	34.513	171.483	42	654	5918.41	5918.39					4526.47	4526.47
95	C1-i-2.tif:0065-0026	12.493	33.755	12	87	421.696	421.701					-82.1456	0	212259	nuclei
96	C1-i-2.tif:0308-0296	3389.71	134.681	12	808	456529	456529					319821	319821	319821	total
														107562	cytoplasmic
														n/c
														1.97335

## Sheet: m
ROI	Label	Area	Mean	Min	Max	IntDen	Area*Mean					CTCF	set <0 to 0
1	C1-m-2.tif:0024-0237	29.559	65.321	16	218	1930.82	1930.82					1038.44	1038.44
2	C1-m-2.tif:0024-0548	24.456	46.235	14	136	1130.72	1130.72					392.397	392.397
3	C1-m-2.tif:0025-0355	23.405	45.114	13	130	1055.92	1055.89					349.296	349.296
4	C1-m-2.tif:0037-0172	18.061	47.595	13	146	859.603	859.613					314.352	314.352
5	C1-m-2.tif:0037-0397	26.231	43.61	12	131	1143.94	1143.93					352.02	352.02
6	C1-m-2.tif:0044-0074	19.13	46.226	12	177	884.291	884.303					306.769	306.769
7	C1-m-2.tif:0067-0294	32.115	44.206	12	176	1419.67	1419.68					450.124	450.124
8	C1-m-2.tif:0065-0223	25.144	44.552	13	153	1120.19	1120.22					361.118	361.118
9	C1-m-2.tif:0089-0031	20.031	36.644	12	99	734.016	734.016					129.28	129.28
10	C1-m-2.tif:0092-0407	23.526	39.001	12	165	917.54	917.538					207.288	207.288
11	C1-m-2.tif:0092-0338	28.964	40.034	12	143	1159.55	1159.54					285.122	285.122
12	C1-m-2.tif:0111-0232	20.161	43.569	13	141	878.408	878.395					269.734	269.734
13	C1-m-2.tif:0116-0148	26.631	45.332	13	151	1207.22	1207.24					403.247	403.247
14	C1-m-2.tif:0133-0303	16.406	45.584	12	141	747.847	747.851					252.554	252.554
15	C1-m-2.tif:0139-0418	10.039	47.748	13	138	479.336	479.342					176.265	176.265
16	C1-m-2.tif:0150-0370	27.467	39.919	13	156	1096.47	1096.46					267.226	267.226
17	C1-m-2.tif:0148-0013	7.799	42.164	13	165	328.828	328.837					93.3852	93.3852
18	C1-m-2.tif:0154-0256	27.728	43.369	12	145	1202.53	1202.54					365.427	365.427
19	C1-m-2.tif:0155-0179	21.751	46.266	12	146	1006.33	1006.33					349.669	349.669
20	C1-m-2.tif:0171-0576	11.498	36.281	13	120	417.16	417.159					70.0343	70.0343
21	C1-m-2.tif:0167-0484	31.604	40.472	12	132	1279.07	1279.08					324.952	324.952
22	C1-m-2.tif:0176-0118	25.041	40.326	11	130	1009.81	1009.8					253.816	253.816
23	C1-m-2.tif:0170-0309	21.491	43.54	13	161	935.694	935.718					286.905	286.905
24	C1-m-2.tif:0173-0079	26.436	36.709	12	103	970.43	970.439					172.336	172.336
25	C1-m-2.tif:0185-0432	18.507	40.058	12	136	741.34	741.353					182.627	182.627
26	C1-m-2.tif:0195-0222	20.951	35.603	12	120	745.941	745.918					113.408	113.408
27	C1-m-2.tif:0207-0179	23.433	37.727	13	136	884.059	884.057					176.615	176.615
28	C1-m-2.tif:0208-0369	28.536	40.122	13	133	1144.94	1144.92					283.42	283.42
29	C1-m-2.tif:0220-0554	24.558	37.874	13	96	930.098	930.11					188.704	188.704
30	C1-m-2.tif:0224-0291	40.202	37.003	12	117	1487.57	1487.59					273.896	273.896
31	C1-m-2.tif:0228-0491	25.664	37.302	13	107	957.324	957.319					182.522	182.522
32	C1-m-2.tif:0235-0017	5.01	34.677	13	125	173.737	173.732					22.4799	22.4799
33	C1-m-2.tif:0234-0427	24.195	38.477	12	109	930.963	930.951					200.504	200.504
34	C1-m-2.tif:0265-0580	4.369	42.13	14	135	184.055	184.066					52.1659	52.1659
35	C1-m-2.tif:0270-0242	25.794	39.178	12	119	1010.56	1010.56					231.836	231.836
36	C1-m-2.tif:0267-0167	23.647	39.192	12	112	926.771	926.773					212.87	212.87
37	C1-m-2.tif:0268-0326	25.794	35.114	12	96	905.745	905.731					127.01	127.01
38	C1-m-2.tif:0271-0522	26.64	35.156	12	89	936.568	936.556					132.294	132.294
39	C1-m-2.tif:0274-0378	25.227	34.094	12	94	860.096	860.089					98.4862	98.4862
40	C1-m-2.tif:0294-0140	23.331	40.643	12	114	948.233	948.242					243.879	243.879
41	C1-m-2.tif:0298-0577	5.986	31.259	13	80	187.122	187.116					6.39903	6.39903
42	C1-m-2.tif:0309-0053	29.252	34.002	12	104	994.616	994.627					111.509	111.509
43	C1-m-2.tif:0324-0227	40.007	33.798	10	120	1352.15	1352.16					144.345	144.345
44	C1-m-2.tif:0317-0100	14.482	37.423	12	108	541.958	541.96					104.748	104.748
45	C1-m-2.tif:0321-0304	22.978	34.758	12	106	798.673	798.669					104.964	104.964
46	C1-m-2.tif:0338-0549	31.901	38.328	12	100	1222.72	1222.7					259.61	259.61
47	C1-m-2.tif:0328-0420	23.879	32.415	11	86	774.05	774.038					53.1308	53.1308
48	C1-m-2.tif:0346-0258	21.965	29.879	11	87	656.289	656.292					-6.83112	0
49	C1-m-2.tif:0357-0384	12.595	35.571	11	97	448.02	448.017					67.7737	67.7737
50	C1-m-2.tif:0359-0059	16.834	39.744	13	127	669.042	669.05					160.832	160.832
51	C1-m-2.tif:0357-0018	14.659	30.352	10	102	444.916	444.93					2.37476	2.37476
52	C1-m-2.tif:0362-0112	23.517	32.994	11	107	775.928	775.92					65.9417	65.9417
53	C1-m-2.tif:0385-0350	24.846	33.272	12	92	826.68	826.676					76.5754	76.5754
54	C1-m-2.tif:0392-0186	21.779	30.571	12	98	665.807	665.806					8.2978	8.2978
55	C1-m-2.tif:0394-0514	28.629	38.363	11	136	1098.3	1098.29					233.985	233.985
56	C1-m-2.tif:0403-0316	27.17	26.521	10	81	720.584	720.576					-99.6867	0
57	C1-m-2.tif:0403-0581	3.616	37.38	12	86	135.162	135.166					25.999	25.999
58	C1-m-2.tif:0432-0558	22.606	35.256	11	125	796.991	796.997					114.522	114.522
59	C1-m-2.tif:0439-0062	44.849	34.66	11	121	1554.49	1554.47					200.475	200.475
60	C1-m-2.tif:0442-0153	26.185	34.614	12	95	906.368	906.368					115.842	115.842
61	C1-m-2.tif:0453-0501	11.898	36.642	11	108	435.964	435.967					76.7659	76.7659
62	C1-m-2.tif:0483-0565	22.271	28.526	11	87	635.31	635.303					-37.0589	0
63	C1-m-2.tif:0485-0391	30.656	30.848	11	107	945.658	945.676					20.1716	20.1716
64	C1-m-2.tif:0493-0456	36.986	33.677	12	111	1245.58	1245.58					128.97	128.97
65	C1-m-2.tif:0505-0076	40.304	33.379	10	120	1345.33	1345.31					128.529	128.529
66	C1-m-2.tif:0509-0011	7.687	30.393	12	97	233.635	233.631					1.56046	1.56046
67	C1-m-2.tif:0507-0535	21.314	32.51	11	120	692.921	692.918					49.4485	49.4485
68	C1-m-2.tif:0541-0480	16.183	31.529	12	88	510.233	510.234					21.669	21.669
69	C1-m-2.tif:0549-0243	38.11	32.61	11	139	1242.76	1242.77					92.2262	92.2262
70	C1-m-2.tif:0554-0347	38.808	30.094	11	88	1167.89	1167.89					-3.72557	0
71	C1-m-2.tif:0558-0131	9.862	31.234	11	109	308.034	308.03					10.2959	10.2959
72	C1-m-2.tif:0558-0432	34.234	31.314	11	97	1072.01	1072					38.479	38.479
73	C1-m-2.tif:0581-0312	30.804	28.906	10	97	890.436	890.42					-39.5523	0
74	C1-m-2.tif:0585-0191	29.178	25.364	10	96	740.067	740.071					-140.813	0
75	C1-m-2.tif:0584-0578	7.213	26.202	11	72	189	188.995					-28.7654	0
76	C1-m-2.tif:0589-0018	11.703	28.087	12	100	328.698	328.702					-24.6114	0
77	C1-m-2.tif:0593-0251	12.669	26.656	11	80	337.714	337.705					-44.7722	0
78	C1-m-2.tif:0597-0093	9.593	25.009	10	69	239.9	239.911					-49.7013	0
79	C1-m-2.tif:0595-0393	17.726	25.384	11	77	449.963	449.957					-85.1912	0
80	C1-m-2.tif:0599-0543	18.209	25.274	11	66	460.216	460.214					-89.5154	0
81	C1-m-2.tif:0489-0281	22.467	28.665	11	83	644.001	644.017					-34.2622	0
82	C1-m-2.tif:0484-0225	20.914	28.817	11	103	602.693	602.679					-28.7149	0
83	C1-m-2.tif:0433-0205	19.325	28.937	11	98	559.191	559.208					-24.2142	0
84	C1-m-2.tif:0451-0252	13.757	25.534	11	74	351.266	351.271					-64.0526	0
85	C1-m-2.tif:0366-0222	5.568	31.933	12	82	177.799	177.803					9.70502	9.70502
86	C1-m-2.tif:0396-0233	11.861	26.632	11	72	315.879	315.882					-42.2014	0
87	C1-m-2.tif:0396-0268	17.122	25.128	10	69	430.229	430.242					-86.6716	0
88	C1-m-2.tif:0448-0291	8.226	26.983	11	75	221.97	221.962					-26.3808	0
89	C1-m-2.tif:0422-0277	5.261	25.42	10	87	133.74	133.735					-25.095	0
90	C1-m-2.tif:0412-0412	30.684	32.759	12	127	1005.16	1005.18					78.8272	78.8272
91	C1-m-2.tif:0411-0460	21.063	33.899	12	97	714.012	714.015					78.1227	78.1227
92	C1-m-2.tif:0075-0459	23.247	46.812	13	165	1088.26	1088.24					386.412	386.412
93	C1-m-2.tif:0054-0581	4.917	48.777	15	117	239.845	239.837					91.3923	91.3923
94	C1-m-2.tif:0079-0167	6.005	44.755	13	197	268.743	268.754					87.4628	87.4628
95	C1-m-2.tif:0221-0148	7.185	46.458	12	155	333.81	333.801					116.886	116.886
96	C1-m-2.tif:0274-0044	21.044	30.913	11	170	650.554	650.533					15.2148	15.2148
97	C1-m-2.tif:0230-0048	15.328	33.381	12	113	511.665	511.664					48.9116	48.9116
98	C1-m-2.tif:0247-0098	14.705	41.572	11	126	611.319	611.316					167.372	167.372
99	C1-m-2.tif:0529-0176	38.036	29.162	11	108	1109.22	1109.21					-39.101	0
100	C1-m-2.tif:0501-0149	13.98	35.463	12	98	495.77	495.773					73.7165	73.7165
101	C1-m-2.tif:0499-0330	25.673	33.851	11	109	869.075	869.057					93.9889	93.9889
102	C1-m-2.tif:0456-0353	8.273	36.847	11	111	304.827	304.835					55.0734	55.0734	13923	nuclei
103	C1-m-2.tif:0308-0296	3389.71	38.976	10	301	132117	132117					29782	29782	29782	total
														15859	cytoplasmic
														n/c
														0.877926

## Sheet: n
ROI	Label	Area	Mean	Min	Max	IntDen	Area*Mean					CTCF	set <0 to 0
1	C1-n-2.tif:0010-0560	7.864	50.06	15	115	393.662	393.672					23.3246	23.3246
2	C1-n-2.tif:0019-0497	14.789	45.093	14	152	666.867	666.88					-29.5928	0
3	C1-n-2.tif:0019-0015	7.613	38.95	11	103	296.518	296.526					-62.0003	0
4	C1-n-2.tif:0017-0383	9.769	98.829	24	259	965.485	965.461					505.399	505.399
5	C1-n-2.tif:0019-0344	11.87	168.003	46	360	1994.2	1994.2					1435.19	1435.19
6	C1-n-2.tif:0026-0229	22.336	131.303	45	326	2932.83	2932.78					1880.89	1880.89
7	C1-n-2.tif:0022-0292	18.358	99.406	23	345	1824.9	1824.9					960.344	960.344
8	C1-n-2.tif:0035-0031	18.962	38.377	13	120	727.713	727.705					-165.292	0
9	C1-n-2.tif:0053-0123	27.997	73.285	16	330	2051.78	2051.76					733.269	733.269
10	C1-n-2.tif:0058-0460	28.295	80.867	26	210	2288.1	2288.13					955.607	955.607
11	C1-n-2.tif:0056-0163	27.505	187.976	45	611	5170.19	5170.28					3874.96	3874.96
12	C1-n-2.tif:0053-0255	23.526	78.537	19	239	1847.68	1847.66					739.728	739.728
13	C1-n-2.tif:0071-0563	27.161	61.114	14	227	1659.9	1659.92					380.797	380.797
14	C1-n-2.tif:0072-0291	21.137	183.639	59	437	3881.65	3881.58					2886.15	2886.15
15	C1-n-2.tif:0086-0190	7.353	155.314	31	357	1141.95	1142.02					795.742	795.742
16	C1-n-2.tif:0107-0378	35.703	153.774	50	348	5490.19	5490.19					3808.8	3808.8
17	C1-n-2.tif:0117-0118	32.022	165.753	51	438	5307.74	5307.74					3799.7	3799.7
18	C1-n-2.tif:0138-0188	22.02	177.277	72	379	3903.71	3903.64					2866.63	2866.63
19	C1-n-2.tif:0140-0580	10.494	88.013	33	207	923.638	923.608					429.404	429.404
20	C1-n-2.tif:0147-0026	20.7	71.573	19	199	1481.6	1481.56					506.715	506.715
21	C1-n-2.tif:0152-0094	28.648	181.438	58	601	5197.82	5197.84					3848.69	3848.69
22	C1-n-2.tif:0160-0477	22.913	115.18	42	312	2639.08	2639.12					1560.05	1560.05
23	C1-n-2.tif:0170-0203	18.86	190.458	64	422	3592.03	3592.04					2703.85	2703.85
24	C1-n-2.tif:0170-0064	17.168	129.484	37	347	2223.02	2222.98					1414.47	1414.47
25	C1-n-2.tif:0187-0146	28.462	98.65	28	338	2807.78	2807.78					1467.39	1467.39
26	C1-n-2.tif:0207-0369	34.132	110.527	24	308	3772.51	3772.51					2165.1	2165.1
27	C1-n-2.tif:0206-0520	27.105	85.796	23	216	2325.49	2325.5					1049.02	1049.02
28	C1-n-2.tif:0207-0457	27.653	121.043	35	296	3347.24	3347.2					2044.91	2044.91
29	C1-n-2.tif:0212-0021	12.288	158.016	52	437	1941.74	1941.7					1363.01	1363.01
30	C1-n-2.tif:0211-0254	33.519	162.714	62	408	5453.95	5454.01					3875.47	3875.47
31	C1-n-2.tif:0220-0182	24.474	180.12	75	394	4408.31	4408.26					3255.68	3255.68
32	C1-n-2.tif:0244-0536	40.843	133.037	32	308	5433.64	5433.63					3510.17	3510.17
33	C1-n-2.tif:0266-0024	22.55	164.899	49	424	3718.5	3718.47					2656.5	2656.5
34	C1-n-2.tif:0270-0445	29.559	136.894	45	324	4046.42	4046.45					2654.4	2654.4
35	C1-n-2.tif:0274-0069	4.359	102.053	43	209	444.897	444.849					239.566	239.566
36	C1-n-2.tif:0273-0545	20.775	143.37	43	375	2978.49	2978.51					2000.13	2000.13
37	C1-n-2.tif:0300-0118	36.084	183.706	56	459	6628.85	6628.85					4929.51	4929.51
38	C1-n-2.tif:0295-0580	7.036	88.725	32	212	624.313	624.269					292.916	292.916
39	C1-n-2.tif:0310-0308	54.024	80.88	19	264	4369.42	4369.46					1825.25	1825.25
40	C1-n-2.tif:0316-0461	22.132	145.302	38	300	3215.8	3215.82					2173.54	2173.54
41	C1-n-2.tif:0329-0404	26.11	93.785	28	325	2448.76	2448.73					1219.1	1219.1
42	C1-n-2.tif:0330-0520	30.944	145.97	47	353	4516.86	4516.9					3059.62	3059.62
43	C1-n-2.tif:0347-0069	40.007	74.674	14	352	2987.46	2987.48					1103.39	1103.39
44	C1-n-2.tif:0355-0581	8.263	82.192	30	239	679.192	679.152					290.015	290.015
45	C1-n-2.tif:0363-0549	8.477	158.953	73	302	1347.48	1347.44					948.229	948.229
46	C1-n-2.tif:0370-0127	21.723	120.623	38	324	2620.3	2620.29					1597.27	1597.27
47	C1-n-2.tif:0385-0379	6.962	138.515	58	325	964.36	964.341					636.473	636.473
48	C1-n-2.tif:0379-0482	20.654	126.642	48	266	2615.66	2615.66					1642.98	1642.98
49	C1-n-2.tif:0386-0424	21.342	140.391	56	346	2996.19	2996.22					1991.14	1991.14
50	C1-n-2.tif:0386-0027	9.286	143.325	50	391	1330.91	1330.92					893.601	893.601
51	C1-n-2.tif:0397-0512	16.006	137.502	59	294	2200.9	2200.86					1447.07	1447.07
52	C1-n-2.tif:0397-0235	8.83	166.634	63	412	1471.45	1471.38					1055.54	1055.54
53	C1-n-2.tif:0408-0057	19.882	169.028	55	385	3360.7	3360.61					2424.29	2424.29
54	C1-n-2.tif:0429-0564	23.052	134.786	34	370	3107.11	3107.09					2021.48	2021.48
55	C1-n-2.tif:0421-0285	39.319	170.975	60	439	6722.53	6722.57					4870.88	4870.88
56	C1-n-2.tif:0423-0198	19.343	156.274	50	349	3022.86	3022.81					2111.87	2111.87
57	C1-n-2.tif:0433-0014	12.837	126.537	34	359	1624.31	1624.36					1019.81	1019.81
58	C1-n-2.tif:0435-0113	19.548	115.681	34	262	2261.31	2261.33					1340.74	1340.74
59	C1-n-2.tif:0433-0152	15.272	183.706	71	464	2805.57	2805.56					2086.34	2086.34
60	C1-n-2.tif:0453-0543	15.7	127.643	39	290	2003.95	2004					1264.62	1264.62
61	C1-n-2.tif:0456-0072	15.523	59.234	17	178	919.492	919.489					188.449	188.449
62	C1-n-2.tif:0465-0456	38.845	144.614	41	474	5617.48	5617.53					3788.16	3788.16
63	C1-n-2.tif:0479-0048	16.527	115.051	14	507	1901.43	1901.45					1123.13	1123.13
64	C1-n-2.tif:0484-0185	21.202	158.805	60	351	3367.05	3366.98					2368.5	2368.5
65	C1-n-2.tif:0486-0308	35.731	156.075	60	378	5576.7	5576.72					3894	3894
66	C1-n-2.tif:0493-0229	29.317	145.673	50	327	4270.73	4270.7					2890.04	2890.04
67	C1-n-2.tif:0492-0140	18.051	184.518	57	447	3330.78	3330.73					2480.64	2480.64
68	C1-n-2.tif:0503-0409	29.884	130.628	29	324	3903.7	3903.69					2496.33	2496.33
69	C1-n-2.tif:0510-0527	34.699	77.991	17	204	2706.21	2706.21					1072.1	1072.1
70	C1-n-2.tif:0509-0091	23.805	80.06	12	281	1905.84	1905.83					784.756	784.756
71	C1-n-2.tif:0546-0255	30.033	104.205	23	402	3129.57	3129.59					1715.21	1715.21
72	C1-n-2.tif:0550-0147	6.804	153.309	53	432	1043.13	1043.11					722.687	722.687
73	C1-n-2.tif:0558-0203	29.54	169.583	44	466	5009.53	5009.48					3618.33	3618.33
74	C1-n-2.tif:0557-0311	23.814	102.795	26	307	2448.01	2447.96					1326.46	1326.46
75	C1-n-2.tif:0586-0516	21.277	56.109	13	195	1193.81	1193.83					191.812	191.812
76	C1-n-2.tif:0585-0410	19.26	121.873	30	453	2347.24	2347.27					1440.24	1440.24
77	C1-n-2.tif:0593-0288	12.716	131.166	38	337	1667.89	1667.91					1069.06	1069.06
78	C1-n-2.tif:0602-0041	7.734	52.272	14	147	404.249	404.272					40.0467	40.0467
79	C1-n-2.tif:0602-0207	9.277	123.882	37	335	1149.2	1149.25					712.362	712.362
80	C1-n-2.tif:0076-0021	5.689	36.711	12	111	208.836	208.849					-59.0689	0
81	C1-n-2.tif:0089-0085	6.265	122.899	46	328	769.96	769.962					474.918	474.918
82	C1-n-2.tif:0234-0076	24.326	84.799	22	251	2062.8	2062.82					917.212	917.212
83	C1-n-2.tif:0219-0106	11.164	93.465	33	249	1043.41	1043.44					517.686	517.686
84	C1-n-2.tif:0317-0174	33.342	161.098	43	413	5371.33	5371.33					3801.12	3801.12
85	C1-n-2.tif:0271-0181	7.39	193.112	85	409	1427.04	1427.1					1079.07	1079.07
86	C1-n-2.tif:0329-0222	34.076	153.68	51	502	5236.83	5236.8					3632.02	3632.02
87	C1-n-2.tif:0272-0248	26.352	137.317	48	303	3618.58	3618.58					2377.56	2377.56
88	C1-n-2.tif:0543-0113	10.15	95.588	20	276	970.254	970.218					492.214	492.214
89	C1-n-2.tif:0349-0014	9.416	150.129	43	307	1413.63	1413.61					970.178	970.178
90	C1-n-2.tif:0319-0030	4.164	164.301	73	342	684.193	684.149					488.05	488.05
91	C1-n-2.tif:0595-0348	16.954	133.64	39	349	2265.8	2265.73					1467.3	1467.3
92	C1-n-2.tif:0558-0363	20.366	65.062	17	223	1325.04	1325.05					365.936	365.936
93	C1-n-2.tif:0582-0484	17.819	90.79	25	216	1617.79	1617.79					778.619	778.619
94	C1-n-2.tif:0524-0468	18.748	125.988	39	350	2362.08	2362.02					1479.1	1479.1
95	C1-n-2.tif:0572-0451	19.576	138.195	41	333	2705.26	2705.31					1783.39	1783.39
96	C1-n-2.tif:0067-0352	28.982	119.879	33	364	3474.39	3474.33					2109.45	2109.45
97	C1-n-2.tif:0120-0309	18.209	134.801	41	312	2454.64	2454.59					1597.06	1597.06
98	C1-n-2.tif:0123-0428	24.391	125.071	45	303	3050.55	3050.61					1901.94	1901.94
99	C1-n-2.tif:0164-0414	12	111.73	40	263	1340.78	1340.76					775.632	775.632
100	C1-n-2.tif:0153-0368	15.253	162.163	52	371	2473.54	2473.47					1755.15	1755.15
101	C1-n-2.tif:0157-0527	16.722	145.075	55	351	2425.96	2425.94					1638.44	1638.44
102	C1-n-2.tif:0141-0542	9.267	130.29	51	283	1207.44	1207.4					770.977	770.977
103	C1-n-2.tif:0107-0511	21.611	140.329	32	334	3032.71	3032.65					2014.9	2014.9
104	C1-n-2.tif:0133-0461	3.913	150.394	68	270	588.536	588.492					404.213	404.213
105	C1-n-2.tif:0065-0501	21.23	94.861	25	339	2013.93	2013.9					1014.09	1014.09	171165	nuclei
106	C1-n-2.tif:0308-0296	3389.71	130.37	11	611	441916	441916					282281	282281	282281	total
														111116	cytoplasmic
														n/c
														1.54042

## Sheet: o
ROI	Label	Area	Mean	Min	Max	IntDen	Area*Mean					CTCF	set <0 to 0
1	C1-o-2.tif:0010-0401	7.009	96.159	27	278	673.941	673.978					389.99	389.99
2	C1-o-2.tif:0016-0449	12.27	41.703	13	116	511.683	511.696					14.544	14.544
3	C1-o-2.tif:0022-0315	14.343	83.975	15	313	1204.41	1204.45					623.309	623.309
4	C1-o-2.tif:0021-0224	23.498	292.882	35	728	6882.23	6882.14					5930.06	5930.06
5	C1-o-2.tif:0028-0029	18.683	39.779	11	173	743.209	743.191					-13.8005	0
6	C1-o-2.tif:0034-0484	24.372	99.873	24	312	2434.1	2434.1					1446.61	1446.61
7	C1-o-2.tif:0046-0368	25.757	176.448	48	477	4544.79	4544.77					3501.16	3501.16
8	C1-o-2.tif:0048-0539	14.91	55.405	14	203	826.066	826.089					221.97	221.97
9	C1-o-2.tif:0067-0182	28.75	366.286	41	1309	10530.8	10530.7					9365.84	9365.84
10	C1-o-2.tif:0070-0446	10.476	253.11	107	607	2651.51	2651.58					2227.12	2227.12
11	C1-o-2.tif:0073-0583	5.112	510.224	112	1147	2608.45	2608.27					2401.14	2401.14
12	C1-o-2.tif:0076-0283	45.714	334.051	67	893	15270.8	15270.8					13418.6	13418.6
13	C1-o-2.tif:0095-0503	22.81	71.439	16	530	1629.55	1629.52					705.316	705.316
14	C1-o-2.tif:0099-0222	30.618	78.464	15	368	2402.43	2402.41					1161.84	1161.84
15	C1-o-2.tif:0101-0060	15.421	65.354	14	342	1007.82	1007.82					383.001	383.001
16	C1-o-2.tif:0117-0443	22.439	126.708	19	467	2843.17	2843.2					1934.02	1934.02
17	C1-o-2.tif:0137-0558	27.69	51.409	13	197	1423.54	1423.52					301.581	301.581
18	C1-o-2.tif:0141-0347	38.194	213.557	67	900	8156.61	8156.6					6609.06	6609.06
19	C1-o-2.tif:0153-0060	23.749	345.515	79	1053	8205.75	8205.64					7243.38	7243.38
20	C1-o-2.tif:0162-0396	40.323	180.023	37	578	7259	7259.07					5625.27	5625.27
21	C1-o-2.tif:0179-0227	14.621	88.446	22	353	1293.2	1293.17					700.76	700.76
22	C1-o-2.tif:0185-0582	3.765	76.965	24	199	289.741	289.773					137.224	137.224
23	C1-o-2.tif:0189-0289	42.6	227.429	39	709	9688.49	9688.48					7962.42	7962.42
24	C1-o-2.tif:0188-0479	32.124	59.285	13	374	1904.5	1904.47					602.882	602.882
25	C1-o-2.tif:0223-0150	23.154	319.916	66	778	7407.47	7407.34					6469.19	6469.19
26	C1-o-2.tif:0227-0403	43.288	275.37	36	767	11920.2	11920.2					10166.3	10166.3
27	C1-o-2.tif:0242-0575	16.053	255.702	38	884	4104.75	4104.78					3454.35	3454.35
28	C1-o-2.tif:0244-0225	40.22	263.903	77	824	10614.3	10614.2					8984.56	8984.56
29	C1-o-2.tif:0261-0536	30.693	56.147	13	244	1723.31	1723.32					479.711	479.711
30	C1-o-2.tif:0264-0046	38.835	107.246	22	381	4164.95	4164.9					2591.39	2591.39
31	C1-o-2.tif:0261-0461	33.528	161.717	27	584	5422.04	5422.05					4063.57	4063.57
32	C1-o-2.tif:0279-0175	29.689	100.418	21	390	2981.3	2981.31					1778.38	1778.38
33	C1-o-2.tif:0280-0507	3.449	53.946	15	161	186.035	186.06					46.3143	46.3143
34	C1-o-2.tif:0316-0471	28.862	101.215	29	398	2921.23	2921.27					1751.85	1751.85
35	C1-o-2.tif:0318-0237	39.347	340.886	83	873	13412.7	13412.8					11818.6	11818.6
36	C1-o-2.tif:0326-0051	13.367	67.881	12	617	907.334	907.365					365.766	365.766
37	C1-o-2.tif:0326-0553	36.632	204.262	42	644	7482.63	7482.53					5998.28	5998.28
38	C1-o-2.tif:0337-0013	11.257	176.855	14	771	1990.77	1990.86					1534.75	1534.75
39	C1-o-2.tif:0345-0111	11.331	84.241	15	461	954.526	954.535					495.429	495.429
40	C1-o-2.tif:0368-0302	32.375	249.433	47	798	8075.45	8075.39					6763.63	6763.63
41	C1-o-2.tif:0373-0168	39.635	43.863	11	337	1738.51	1738.51					132.592	132.592
42	C1-o-2.tif:0379-0579	6.395	255.028	92	601	1630.93	1630.9					1371.79	1371.79
43	C1-o-2.tif:0402-0256	33.37	178.336	19	1031	5951.04	5951.07					4599	4599
44	C1-o-2.tif:0408-0015	13.069	54.568	13	199	713.148	713.149					183.624	183.624
45	C1-o-2.tif:0453-0565	27.328	309.103	57	914	8447.14	8447.17					7339.9	7339.9
46	C1-o-2.tif:0460-0023	11.108	78.869	18	202	876.056	876.077					426.007	426.007
47	C1-o-2.tif:0479-0104	18.851	323.199	82	792	6092.52	6092.62					5328.83	5328.83
48	C1-o-2.tif:0480-0145	6.386	95.18	19	533	607.805	607.819					349.074	349.074
49	C1-o-2.tif:0496-0243	16.378	148.292	22	699	2428.75	2428.73					1765.13	1765.13
50	C1-o-2.tif:0506-0450	44.924	310.175	51	1172	13934.2	13934.3					12114.1	12114.1
51	C1-o-2.tif:0530-0121	24.363	44.989	11	411	1096.05	1096.07					108.935	108.935
52	C1-o-2.tif:0525-0503	26.222	225.956	62	645	5924.99	5925.02					4862.56	4862.56
53	C1-o-2.tif:0532-0320	20.877	120.919	35	346	2524.44	2524.43					1678.54	1678.54
54	C1-o-2.tif:0541-0191	27.477	43.357	11	128	1191.29	1191.32					78.0164	78.0164
55	C1-o-2.tif:0547-0564	30.079	147.419	38	516	4434.26	4434.22					3215.49	3215.49
56	C1-o-2.tif:0550-0261	16.443	79.377	17	294	1305.22	1305.2					638.964	638.964
57	C1-o-2.tif:0566-0136	25.069	34.565	12	117	866.51	866.51					-149.227	0
58	C1-o-2.tif:0582-0084	25.906	41.562	11	200	1076.7	1076.71					27.0545	27.0545
59	C1-o-2.tif:0586-0426	51.077	165.127	18	818	8434.23	8434.19					6364.67	6364.67
60	C1-o-2.tif:0588-0286	28.862	133.665	22	580	3857.8	3857.84					2688.42	2688.42
61	C1-o-2.tif:0585-0516	28.397	120.299	27	399	3416.11	3416.13					2265.55	2265.55
62	C1-o-2.tif:0593-0034	12.279	26.369	10	80	323.79	323.785					-173.731	0
63	C1-o-2.tif:0595-0012	6.432	25.845	10	94	166.245	166.235					-94.3746	0
64	C1-o-2.tif:0602-0564	6.962	98.543	25	340	686.071	686.056					403.972	403.972
65	C1-o-2.tif:0111-0136	12.14	353.166	106	791	4287.28	4287.44					3795.55	3795.55
66	C1-o-2.tif:0094-0115	18.609	399.931	21	1412	7442.32	7442.32					6688.32	6688.32
67	C1-o-2.tif:0062-0132	8.803	287.781	22	873	2533.22	2533.34					2176.66	2176.66
68	C1-o-2.tif:0100-0158	1.431	314.779	165	527	450.595	450.449					392.468	392.468
69	C1-o-2.tif:0205-0084	35.452	294.683	66	996	10447.1	10447.1					9010.67	9010.67
70	C1-o-2.tif:0159-0105	10.373	278.499	38	809	2889	2888.87					2468.58	2468.58
71	C1-o-2.tif:0168-0149	18.126	74.289	24	231	1346.54	1346.56					612.139	612.139
72	C1-o-2.tif:0174-0187	14.984	113.952	37	368	1707.45	1707.46					1100.34	1100.34
73	C1-o-2.tif:0374-0114	2.891	36.405	13	172	105.24	105.247					-11.8897	0
74	C1-o-2.tif:0395-0122	18.851	36.486	11	181	687.781	687.798					-76.0009	0
75	C1-o-2.tif:0434-0124	18.321	37.706	11	134	690.811	690.812					-51.5125	0
76	C1-o-2.tif:0435-0097	10.996	52.232	13	193	574.361	574.343					128.811	128.811
77	C1-o-2.tif:0391-0080	7.092	36.216	13	126	256.855	256.844					-30.5074	0
78	C1-o-2.tif:0081-0345	18.256	262.715	72	573	4796.08	4796.13					4056.43	4056.43
79	C1-o-2.tif:0128-0295	5.763	244.163	108	520	1407.12	1407.11					1173.61	1173.61
80	C1-o-2.tif:0510-0206	20.691	73.553	12	622	1521.89	1521.89					683.534	683.534
81	C1-o-2.tif:0476-0295	48.605	256.712	48	876	12477.4	12477.5					10508.1	10508.1
82	C1-o-2.tif:0449-0332	15.69	199.991	48	721	3137.92	3137.86					2502.14	2502.14
83	C1-o-2.tif:0546-0381	22.42	371.812	115	1217	8336.05	8336.03					7427.62	7427.62
84	C1-o-2.tif:0492-0381	20.71	293.039	57	738	6068.76	6068.84					5229.72	5229.72
85	C1-o-2.tif:0431-0405	38.77	156.705	36	517	6075.51	6075.45					4504.58	4504.58
86	C1-o-2.tif:0399-0369	11.201	156.134	43	423	1748.81	1748.86					1295.02	1295.02
87	C1-o-2.tif:0253-0304	41.81	170.098	31	674	7111.76	7111.8					5417.75	5417.75
88	C1-o-2.tif:0209-0340	2.603	169.404	67	366	440.9	440.959					335.491	335.491
89	C1-o-2.tif:0053-0238	7.083	476.622	111	1328	3375.89	3375.91					3088.93	3088.93	268208	nuclei
90	C1-o-2.tif:0308-0296	3389.71	156.426	10	1412	530238	530238					392895	392895	392895	total
														124687	cytoplasmic
														n/c
														2.15104

## Sheet: p
ROI	Label	Area	Mean	Min	Max	IntDen	Area*Mean					CTCF	set <0 to 0
1	C1-p-2.tif:0014-0419	14.036	37.023	11	134	519.64	519.655					-59.5267	0
2	C1-p-2.tif:0032-0025	23.108	67.823	13	219	1567.24	1567.25					613.725	613.725
3	C1-p-2.tif:0031-0532	32.366	30.984	11	101	1002.82	1002.83					-332.722	0
4	C1-p-2.tif:0038-0469	29.178	24.663	10	95	719.617	719.617					-484.384	0
5	C1-p-2.tif:0048-0409	17.726	26.679	10	78	472.904	472.912					-258.534	0
6	C1-p-2.tif:0055-0341	38.008	94.317	16	245	3584.82	3584.8					2016.44	2016.44
7	C1-p-2.tif:0078-0531	21.704	28.193	10	80	611.904	611.901					-283.693	0
8	C1-p-2.tif:0088-0263	32.701	32.14	10	96	1050.99	1051.01					-298.364	0
9	C1-p-2.tif:0092-0426	21.611	29.429	10	75	636.007	635.99					-255.766	0
10	C1-p-2.tif:0094-0066	34.885	58.397	11	290	2037.18	2037.18					597.685	597.685
11	C1-p-2.tif:0124-0342	13.078	68.26	19	183	892.731	892.704					353.054	353.054
12	C1-p-2.tif:0125-0257	14.454	43.24	13	108	624.992	624.991					28.5611	28.5611
13	C1-p-2.tif:0131-0475	40.852	43.055	12	162	1758.91	1758.88					73.1659	73.1659
14	C1-p-2.tif:0135-0017	12.93	44.174	11	159	571.154	571.17					37.6263	37.6263
15	C1-p-2.tif:0144-0561	22.355	39.029	12	137	872.496	872.493					-49.9634	0
16	C1-p-2.tif:0148-0390	12.958	37.892	10	109	490.983	491.005					-43.6944	0
17	C1-p-2.tif:0164-0031	22.522	152.143	36	456	3426.61	3426.56					2497.22	2497.22
18	C1-p-2.tif:0182-0480	37.915	39.73	10	143	1506.38	1506.36					-58.1616	0
19	C1-p-2.tif:0198-0312	23.312	82.282	24	255	1918.19	1918.16					956.212	956.212
20	C1-p-2.tif:0199-0372	29.168	68.717	18	234	2004.36	2004.34					800.749	800.749
21	C1-p-2.tif:0202-0206	27.486	80.021	22	343	2199.45	2199.46					1065.27	1065.27
22	C1-p-2.tif:0201-0262	19.576	141.487	42	484	2769.71	2769.75					1961.97	1961.97
23	C1-p-2.tif:0218-0578	6.841	54.019	14	131	369.559	369.544					87.257	87.257
24	C1-p-2.tif:0225-0056	23.582	68.44	17	330	1613.96	1613.95					640.864	640.864
25	C1-p-2.tif:0227-0427	20.886	167.704	49	368	3502.72	3502.67					2640.83	2640.83
26	C1-p-2.tif:0262-0205	23.517	319.866	89	1190	7522.26	7522.29					6551.88	6551.88
27	C1-p-2.tif:0262-0280	33.351	224.645	77	509	7492.19	7492.14					6115.94	6115.94
28	C1-p-2.tif:0264-0134	20.384	95.953	20	345	1955.96	1955.91					1114.78	1114.78
29	C1-p-2.tif:0267-0546	14.305	107.684	20	268	1540.45	1540.42					950.138	950.138
30	C1-p-2.tif:0272-0496	27.272	166.198	58	436	4532.58	4532.55					3407.2	3407.2
31	C1-p-2.tif:0276-0361	21.639	178.261	57	387	3857.43	3857.39					2964.48	2964.48
32	C1-p-2.tif:0276-0423	23.907	94.03	32	260	2248	2247.98					1261.48	1261.48
33	C1-p-2.tif:0286-0015	7.985	61.171	15	184	488.427	488.45					158.957	158.957
34	C1-p-2.tif:0284-0073	24.846	134.329	32	580	3337.55	3337.54					2312.29	2312.29
35	C1-p-2.tif:0303-0157	28.88	177.496	36	871	5126.12	5126.08					3934.38	3934.38
36	C1-p-2.tif:0302-0275	36.177	206.81	66	502	7481.77	7481.77					5988.96	5988.96
37	C1-p-2.tif:0309-0447	17.67	111.299	34	265	1966.68	1966.65					1237.52	1237.52
38	C1-p-2.tif:0307-0555	20.617	177.92	45	396	3668.14	3668.18					2817.44	2817.44
39	C1-p-2.tif:0316-0041	18.86	118.993	25	397	2244.2	2244.21					1465.97	1465.97
40	C1-p-2.tif:0326-0364	15.319	101.831	23	337	1559.9	1559.95					927.826	927.826
41	C1-p-2.tif:0338-0503	23.219	82.825	22	233	1923.14	1923.11					965.005	965.005
42	C1-p-2.tif:0346-0580	8.784	70.152	15	224	616.217	616.215					253.752	253.752
43	C1-p-2.tif:0356-0416	19.157	62.852	19	215	1204.08	1204.06					413.561	413.561
44	C1-p-2.tif:0358-0314	21.416	52.947	14	220	1133.92	1133.91					250.203	250.203
45	C1-p-2.tif:0359-0547	25.283	56.862	15	169	1437.64	1437.64					394.364	394.364
46	C1-p-2.tif:0358-0463	19.855	103.817	25	303	2061.24	2061.29					1241.99	1241.99
47	C1-p-2.tif:0370-0367	15.774	63.355	17	221	999.357	999.362					348.463	348.463
48	C1-p-2.tif:0403-0079	20.654	398.522	159	1063	8231.07	8231.07					7378.81	7378.81
49	C1-p-2.tif:0412-0194	17.661	178.996	54	413	3161.24	3161.25					2432.48	2432.48
50	C1-p-2.tif:0412-0018	13.664	123.559	23	375	1688.3	1688.31					1124.48	1124.48
51	C1-p-2.tif:0415-0411	13.868	203.674	90	352	2824.64	2824.55					2252.3	2252.3
52	C1-p-2.tif:0417-0517	25.274	151.115	45	322	3819.25	3819.28					2776.37	2776.37
53	C1-p-2.tif:0421-0456	22.225	152.635	49	324	3392.29	3392.31					2475.22	2475.22
54	C1-p-2.tif:0421-0569	17.977	112.322	23	421	2019.2	2019.21					1277.41	1277.41
55	C1-p-2.tif:0420-0308	21.574	191.503	55	446	4131.52	4131.49					3241.26	3241.26
56	C1-p-2.tif:0445-0062	18.86	223.068	69	619	4207.05	4207.06					3428.82	3428.82
57	C1-p-2.tif:0449-0109	21.137	132.394	37	463	2798.46	2798.41					1926.21	1926.21
58	C1-p-2.tif:0449-0018	7.576	100.804	29	309	763.649	763.691					451.075	451.075
59	C1-p-2.tif:0451-0285	16.044	171.184	68	351	2746.39	2746.48					2084.44	2084.44
60	C1-p-2.tif:0464-0484	29.15	164.87	42	398	4805.94	4805.96					3603.11	3603.11
61	C1-p-2.tif:0462-0153	16.397	180.365	36	565	2957.39	2957.44					2280.84	2280.84
62	C1-p-2.tif:0464-0351	25.348	164.22	68	411	4162.66	4162.65					3116.69	3116.69
63	C1-p-2.tif:0475-0197	16.118	145.971	39	670	2352.75	2352.76					1687.67	1687.67
64	C1-p-2.tif:0483-0567	14.714	76.891	17	221	1131.4	1131.37					524.216	524.216
65	C1-p-2.tif:0479-0238	25.915	171.768	39	517	4451.39	4451.37					3382.01	3382.01
66	C1-p-2.tif:0484-0422	35.35	131.255	43	325	4639.83	4639.86					3181.18	3181.18
67	C1-p-2.tif:0494-0525	10.401	77.768	19	200	808.889	808.865					379.678	379.678
68	C1-p-2.tif:0501-0295	24.511	95.373	23	262	2337.73	2337.69					1326.27	1326.27
69	C1-p-2.tif:0507-0139	19.752	215.491	46	451	4256.46	4256.38					3441.33	3441.33
70	C1-p-2.tif:0509-0362	15.532	154.142	52	284	2394.18	2394.13					1753.22	1753.22
71	C1-p-2.tif:0516-0492	9.574	86.571	24	200	828.836	828.831					433.769	433.769
72	C1-p-2.tif:0536-0239	13.655	50.385	15	158	687.986	688.007					124.547	124.547
73	C1-p-2.tif:0539-0023	25.608	114.829	27	338	2940.59	2940.54					1883.85	1883.85
74	C1-p-2.tif:0547-0548	31.743	103.654	27	295	3290.31	3290.29					1980.45	1980.45
75	C1-p-2.tif:0553-0351	24.8	90.143	28	537	2235.51	2235.55					1212.2	1212.2
76	C1-p-2.tif:0575-0203	11.721	71.333	22	181	836.114	836.094					352.439	352.439
77	C1-p-2.tif:0596-0264	26.445	72.672	12	275	1921.82	1921.81					830.585	830.585
78	C1-p-2.tif:0599-0018	8.514	334.549	116	879	2848.49	2848.35					2497.03	2497.03
79	C1-p-2.tif:0601-0065	10.996	110.671	21	365	1216.97	1216.94					763.199	763.199
80	C1-p-2.tif:0604-0542	9.407	55.785	12	171	524.752	524.769					136.599	136.599
81	C1-p-2.tif:0241-0355	6.404	105.131	43	222	673.299	673.259					409.004	409.004
82	C1-p-2.tif:0220-0324	13.209	82.755	14	244	1093.07	1093.11					548.055	548.055
83	C1-p-2.tif:0339-0200	22.141	115.326	38	387	2553.46	2553.43					1639.81	1639.81
84	C1-p-2.tif:0303-0215	10.494	232.965	92	597	2444.81	2444.73					2011.71	2011.71
85	C1-p-2.tif:0374-0177	17.057	174.06	47	463	2968.89	2968.94					2265.1	2265.1
86	C1-p-2.tif:0384-0220	21.518	68.06	21	184	1464.56	1464.52					576.596	576.596
87	C1-p-2.tif:0378-0262	7.436	117.469	26	293	873.518	873.499					566.66	566.66
88	C1-p-2.tif:0376-0122	5.493	503.396	280	768	2765.39	2765.15					2538.49	2538.49
89	C1-p-2.tif:0351-0092	26.398	137.08	30	534	3618.69	3618.64					2529.35	2529.35	138272	nuclei
90	C1-p-2.tif:0308-0296	3389.71	114.183	9	1190	387048	387047					247174	247174	247174	total
														108902	cytoplasmic
														n/c
														1.26969

## Sheet: r
ROI	Label	Area	Mean	Min	Max	IntDen	Area*Mean					CTCF	set <0 to 0
1	C1-r-2.tif:0010-0093	3.718	115.938	46	265	431.066	431.057					247.926	247.926
2	C1-r-2.tif:0014-0367	11.842	70.912	24	203	839.749	839.74					256.458	256.458
3	C1-r-2.tif:0014-0263	11.786	68.67	20	230	809.363	809.345					228.821	228.821
4	C1-r-2.tif:0017-0566	12.019	56.742	12	374	681.962	681.982					89.9822	89.9822
5	C1-r-2.tif:0029-0471	39.802	59.062	13	239	2350.78	2350.79					390.325	390.325
6	C1-r-2.tif:0031-0537	8.951	60.857	15	192	544.746	544.731					103.847	103.847
7	C1-r-2.tif:0037-0170	26.807	133.459	40	453	3577.69	3577.64					2257.25	2257.25
8	C1-r-2.tif:0028-0233	25.757	156.117	51	528	4021.1	4021.11					2752.44	2752.44
9	C1-r-2.tif:0033-0114	19.836	151.107	56	475	2997.36	2997.36					2020.33	2020.33
10	C1-r-2.tif:0040-0375	5.93	66.801	23	194	396.153	396.13					104.046	104.046
11	C1-r-2.tif:0047-0318	15.43	200.155	54	482	3088.4	3088.39					2328.38	2328.38
12	C1-r-2.tif:0060-0434	5.968	94.509	24	426	563.987	564.03					270.074	270.074
13	C1-r-2.tif:0078-0241	27.133	155.303	41	434	4213.79	4213.84					2877.39	2877.39
14	C1-r-2.tif:0078-0543	27.365	53.687	13	251	1469.16	1469.14					121.273	121.273
15	C1-r-2.tif:0082-0149	21.1	150.351	45	558	3172.43	3172.41					2133.12	2133.12
16	C1-r-2.tif:0088-0074	36.79	109.111	21	686	4014.26	4014.19					2202.09	2202.09
17	C1-r-2.tif:0096-0386	13.934	149.988	50	394	2089.86	2089.93					1403.61	1403.61
18	C1-r-2.tif:0099-0578	7.734	49.418	16	127	382.182	382.199					1.25806	1.25806
19	C1-r-2.tif:0111-0285	19.985	184.66	59	511	3690.38	3690.43					2706.06	2706.06
20	C1-r-2.tif:0108-0345	32.803	153.929	42	560	5049.32	5049.33					3433.61	3433.61
21	C1-r-2.tif:0109-0189	10.355	167.789	69	472	1737.43	1737.46					1227.42	1227.42
22	C1-r-2.tif:0135-0008	5.698	75.553	24	191	430.499	430.501					149.844	149.844
23	C1-r-2.tif:0137-0550	27.914	47.728	15	137	1332.27	1332.28					-42.634	0
24	C1-r-2.tif:0145-0176	10.429	147.124	32	416	1534.39	1534.36					1020.67	1020.67
25	C1-r-2.tif:0143-0403	16.648	143.823	37	452	2394.33	2394.37					1574.36	1574.36
26	C1-r-2.tif:0148-0457	10.057	63.182	18	225	635.449	635.421					140.06	140.06
27	C1-r-2.tif:0151-0037	14.835	165.636	59	462	2457.24	2457.21					1726.51	1726.51
28	C1-r-2.tif:0147-0119	38.966	168.586	47	513	6569.04	6569.12					4649.84	4649.84
29	C1-r-2.tif:0170-0336	25.962	144.964	55	424	3763.49	3763.56					2484.79	2484.79
30	C1-r-2.tif:0165-0068	21.491	164.026	40	514	3525	3525.08					2466.54	2466.54
31	C1-r-2.tif:0197-0365	16.332	195.117	52	460	3186.59	3186.65					2382.21	2382.21
32	C1-r-2.tif:0203-0419	24.502	146.505	33	584	3589.69	3589.67					2382.81	2382.81
33	C1-r-2.tif:0212-0029	20.719	120.441	34	395	2495.43	2495.42					1474.9	1474.9
34	C1-r-2.tif:0216-0142	17.438	143.235	40	494	2497.71	2497.73					1638.82	1638.82
35	C1-r-2.tif:0210-0235	20.208	193.018	68	666	3900.48	3900.51					2905.16	2905.16
36	C1-r-2.tif:0224-0564	18.814	74.093	21	295	1393.96	1393.99					467.296	467.296
37	C1-r-2.tif:0223-0175	24.214	118.951	21	527	2880.28	2880.28					1687.61	1687.61
38	C1-r-2.tif:0239-0303	22.81	170.359	49	523	3885.96	3885.89					2762.37	2762.37
39	C1-r-2.tif:0241-0377	2.928	180.032	81	327	527.132	527.134					382.914	382.914
40	C1-r-2.tif:0243-0509	22.931	83.575	24	230	1916.49	1916.46					786.984	786.984
41	C1-r-2.tif:0245-0095	20.524	71.31	19	224	1463.55	1463.57					452.65	452.65
42	C1-r-2.tif:0245-0437	32.515	144.003	29	456	4682.21	4682.26					3080.72	3080.72
43	C1-r-2.tif:0253-0243	26.845	73.41	15	323	1970.67	1970.69					648.432	648.432
44	C1-r-2.tif:0285-0055	18.767	76.473	25	183	1435.16	1435.17					510.794	510.794
45	C1-r-2.tif:0298-0269	23.824	55.856	18	160	1330.68	1330.71					157.254	157.254
46	C1-r-2.tif:0300-0108	29.717	52.217	12	187	1551.73	1551.73					88.0118	88.0118
47	C1-r-2.tif:0307-0017	18.191	157.016	49	391	2856.24	2856.28					1960.27	1960.27
48	C1-r-2.tif:0317-0424	14.212	121.302	34	289	1723.98	1723.94					1023.93	1023.93
49	C1-r-2.tif:0346-0084	21.862	129.389	38	421	2828.74	2828.7					1751.88	1751.88
50	C1-r-2.tif:0349-0140	15.653	94.997	26	305	1487	1486.99					715.994	715.994
51	C1-r-2.tif:0358-0453	33.639	110.189	25	394	3706.68	3706.65					2049.75	2049.75
52	C1-r-2.tif:0359-0051	9.444	201.598	61	420	1903.88	1903.89					1438.72	1438.72
53	C1-r-2.tif:0364-0195	21.946	77.541	18	179	1701.72	1701.71					620.757	620.757
54	C1-r-2.tif:0375-0356	30.144	104.84	36	378	3160.34	3160.3					1675.54	1675.54
55	C1-r-2.tif:0388-0391	22.085	113.144	30	375	2498.82	2498.79					1410.98	1410.98
56	C1-r-2.tif:0396-0022	17.308	133.516	44	334	2310.85	2310.89					1458.38	1458.38
57	C1-r-2.tif:0396-0178	16.183	129.294	39	342	2092.35	2092.36					1295.27	1295.27
58	C1-r-2.tif:0404-0102	21.388	161.864	50	976	3461.99	3461.95					2408.47	2408.47
59	C1-r-2.tif:0411-0481	20.858	98.795	26	428	2060.7	2060.67					1033.3	1033.3
60	C1-r-2.tif:0412-0548	26.287	120.75	31	377	3174.14	3174.16					1879.38	1879.38
61	C1-r-2.tif:0422-0423	14.101	57.088	19	183	804.985	804.998					110.448	110.448
62	C1-r-2.tif:0417-0063	14.593	83.332	12	516	1216.11	1216.06					497.281	497.281
63	C1-r-2.tif:0429-0315	11.563	193.961	54	501	2242.82	2242.77					1673.23	1673.23
64	C1-r-2.tif:0433-0143	22.559	183.87	53	435	4148.02	4147.92					3036.77	3036.77
65	C1-r-2.tif:0445-0371	21.584	154.324	38	412	3330.86	3330.93					2267.8	2267.8
66	C1-r-2.tif:0462-0254	29.689	87.24	17	376	2590.06	2590.07					1127.73	1127.73
67	C1-r-2.tif:0462-0559	25.311	72.934	21	220	1846.03	1846.03					599.331	599.331
68	C1-r-2.tif:0463-0183	22.429	86.854	27	259	1948.07	1948.05					843.3	843.3
69	C1-r-2.tif:0490-0277	13.98	77.078	18	326	1077.55	1077.55					388.961	388.961
70	C1-r-2.tif:0494-0331	28.239	147.733	40	414	4171.82	4171.83					2780.91	2780.91
71	C1-r-2.tif:0517-0412	34.699	129.949	34	420	4509.11	4509.1					2799.99	2799.99
72	C1-r-2.tif:0522-0356	24.484	142.404	30	404	3486.55	3486.62					2280.65	2280.65
73	C1-r-2.tif:0536-0558	22.95	109.324	35	401	2508.97	2508.99					1378.58	1378.58
74	C1-r-2.tif:0546-0149	19.362	100.602	29	408	1947.84	1947.86					994.174	994.174
75	C1-r-2.tif:0553-0213	27.226	110.993	27	382	3021.87	3021.9					1680.87	1680.87
76	C1-r-2.tif:0553-0456	38.742	121.027	31	394	4688.88	4688.83					2780.58	2780.58
77	C1-r-2.tif:0571-0301	32.18	156.406	51	478	5033.16	5033.15					3448.11	3448.11
78	C1-r-2.tif:0576-0252	26.835	131.017	37	409	3515.88	3515.84					2194.07	2194.07
79	C1-r-2.tif:0583-0366	31.455	136.989	45	413	4309	4308.99					2759.66	2759.66
80	C1-r-2.tif:0594-0056	5.196	67.524	17	176	350.857	350.855					94.924	94.924
81	C1-r-2.tif:0585-0490	27.914	65.133	16	212	1818.1	1818.12					443.209	443.209
82	C1-r-2.tif:0591-0089	11.387	83.829	25	293	954.535	954.561					393.69	393.69
83	C1-r-2.tif:0594-0209	11.758	190.706	64	500	2242.41	2242.32					1663.18	1663.18
84	C1-r-2.tif:0593-0014	8.542	41.606	13	196	355.412	355.398					-65.3406	0
85	C1-r-2.tif:0588-0558	21.937	49.678	12	272	1089.78	1089.79					9.27204	9.27204
86	C1-r-2.tif:0596-0138	12.892	168.737	45	456	2175.43	2175.36					1540.36	1540.36
87	C1-r-2.tif:0601-0176	5.837	157.368	51	350	918.619	918.557					631.054	631.054
88	C1-r-2.tif:0607-0425	4.62	97.028	34	245	448.243	448.269					220.71	220.71
89	C1-r-2.tif:0490-0497	35.88	130.99	38	463	4699.87	4699.92					2932.64	2932.64
90	C1-r-2.tif:0452-0475	7.39	140.365	40	365	1037.25	1037.3					673.3	673.3
91	C1-r-2.tif:0493-0123	8.31	99.612	35	401	827.767	827.776					418.464	418.464
92	C1-r-2.tif:0531-0120	21.9	63.829	18	194	1397.82	1397.86					319.163	319.163
93	C1-r-2.tif:0482-0107	2.909	126.419	38	437	367.803	367.753					224.469	224.469
94	C1-r-2.tif:0493-0076	32.171	48.429	13	278	1557.99	1558.01					-26.584	0
95	C1-r-2.tif:0159-0261	16.36	154.565	48	413	2528.62	2528.68					1722.87	1722.87
96	C1-r-2.tif:0135-0234	29.866	149.611	50	381	4468.22	4468.28					2997.22	2997.22
97	C1-r-2.tif:0010-0431	6.906	57.709	18	141	398.56	398.538					58.381	58.381
98	C1-r-2.tif:0114-0485	25.915	53.297	13	202	1381.19	1381.19					104.74	104.74
99	C1-r-2.tif:0095-0451	3.458	82.22	22	213	284.304	284.317					113.992	113.992
100	C1-r-2.tif:0004-0531	1.441	47.948	15	170	69.082	69.0931					-1.88387	0
101	C1-r-2.tif:0087-0031	12.958	90.786	27	276	1176.37	1176.4					538.154	538.154	132642	nuclei
102	C1-r-2.tif:0308-0296	3389.71	120.526	12	1720	408549	408548					241587	241587	241587	total
														108944	cytoplasmic
														n/c
														1.21752
