# Supplementary material for: A Cryptochrome adopts distinct moon- and sunlight states and functions as sun- versus moonlight interpreter in monthly oscillator entrainment
Source: Nat Commun. 2022 Sep 5;13:5220. doi: 10.1038/s41467-022-32562-z (PMC9445029; doi:10.1038/s41467-022-32562-z)
Supplement: Supplementary file 6 — Source Data [file 41467_2022_32562_MOESM6_ESM.zip › Source_Data_PoehnKrishnanetal/Poehn_Krishnan_2022_Fig.6h/Decipher_exp2.xlsx]

## Sheet: Sheet1
AA	-10_2.1_40x
AB	+10_2.3_40x
AC	+10_2.4_40x
AD	´+10_2.2_40x
AF	+10_2.1_40x
AH	-10_2.4_40x
AL	-10_2.3_40x
AQ	-10_2.2_40x
