# Supplementary material for: A Cryptochrome adopts distinct moon- and sunlight states and functions as sun- versus moonlight interpreter in monthly oscillator entrainment
Source: Nat Commun. 2022 Sep 5;13:5220. doi: 10.1038/s41467-022-32562-z (PMC9445029; doi:10.1038/s41467-022-32562-z)
Supplement: Supplementary file 6 — Source Data [file 41467_2022_32562_MOESM6_ESM.zip › Source_Data_PoehnKrishnanetal/Poehn_Krishnan_2022_Fig.6h/Quantification_exp2.xlsx]

## Sheet: AA
ROI	Label	Area	Mean	Min	Max	IntDen	Area*Mean	RawIntDen				CTCF	set <0 to 0
1	C1-AA-1.tif:0015-0548	15.635	254.203	34	896	3974.36	3974.46	427570				2091.13	2091.13
2	C1-AA-1.tif:0015-0613	13.906	151.502	23	480	2106.73	2106.79	226647				431.721	431.721
3	C1-AA-1.tif:0013-0961	3.067	242.076	65	576	742.549	742.447	79885				373.008	373.008
4	C1-AA-1.tif:0016-0497	8.617	149.846	35	424	1291.17	1291.22	138907				253.251	253.251
5	C1-AA-1.tif:0029-0662	26.045	249.426	41	901	6496.35	6496.3	698891				3359.01	3359.01
6	C1-AA-1.tif:0040-0905	27.161	148.924	18	687	4044.86	4044.92	435155				773.21	773.21
7	C1-AA-1.tif:0035-0033	28.099	188.969	27	581	5309.92	5309.84	571253				1925.14	1925.14
8	C1-AA-1.tif:0058-0239	26.157	172.304	15	558	4506.92	4506.96	484864				1356.18	1356.18
9	C1-AA-1.tif:0058-0704	22.151	281.874	26	972	6243.65	6243.79	671705				3575.56	3575.56
10	C1-AA-1.tif:0063-0514	25.209	150.478	20	541	3793.35	3793.4	408097				756.816	756.816
11	C1-AA-1.tif:0070-0643	16.676	329.771	68	1606	5499.15	5499.26	591610				3490.53	3490.53
12	C1-AA-1.tif:0069-0960	10.624	152.127	27	545	1616.26	1616.2	173881				336.469	336.469
13	C1-AA-1.tif:0076-0554	13.404	348.291	71	1498	4668.39	4668.49	502235				3053.9	3053.9
14	C1-AA-1.tif:0077-0375	35.21	388.625	62	1850	13683.6	13683.5	1472110				9442.22	9442.22
15	C1-AA-1.tif:0076-0799	12.855	133.752	18	372	1719.42	1719.38	184979				170.916	170.916
16	C1-AA-1.tif:0094-0454	48.586	428.532	33	1807	20820.7	20820.7	2239936				14968.2	14968.2
17	C1-AA-1.tif:0093-0033	29.494	192.93	36	598	5690.22	5690.28	612166				2137.54	2137.54
18	C1-AA-1.tif:0092-0095	25.943	174.778	29	510	4534.26	4534.27	487805				1409.27	1409.27
19	C1-AA-1.tif:0096-0755	16.741	237.67	30	1087	3978.75	3978.83	428043				1962.27	1962.27
20	C1-AA-1.tif:0101-0594	37.004	363.74	53	1265	13459.9	13459.8	1448049				9002.47	9002.47
21	C1-AA-1.tif:0117-0687	32.254	254.618	23	809	8212.54	8212.45	883523				4327.25	4327.25
22	C1-AA-1.tif:0113-0638	11.415	167.287	28	516	1909.5	1909.58	205428				534.572	534.572
23	C1-AA-1.tif:0114-0882	38.352	251.101	31	1308	9630.23	9630.23	1036041				5010.48	5010.48
24	C1-AA-1.tif:0120-0399	23.34	501.526	81	1996	11705.8	11705.6	1259333				8894.17	8894.17
25	C1-AA-1.tif:0120-0521	26.77	201.335	22	709	5389.78	5389.74	579844				2165.12	2165.12
26	C1-AA-1.tif:0125-0723	12.66	234.586	30	799	2969.88	2969.86	319506				1444.88	1444.88
27	C1-AA-1.tif:0115-0315	46.141	238.836	26	1029	11020.3	11020.1	1185584				5462.16	5462.16
28	C1-AA-1.tif:0128-0800	17.791	154.099	22	396	2741.59	2741.58	294946				598.537	598.537
29	C1-AA-1.tif:0132-0939	31.12	237.298	41	954	7384.81	7384.71	794474				3636.11	3636.11
30	C1-AA-1.tif:0133-0026	12.995	224.217	42	653	2913.63	2913.7	313455				1348.37	1348.37
31	C1-AA-1.tif:0155-0738	25.079	197.955	19	620	4964.42	4964.51	534083				1943.59	1943.59
32	C1-AA-1.tif:0161-0669	13.645	163.793	24	463	2235.02	2234.96	240448				591.329	591.329
33	C1-AA-1.tif:0167-0020	16.127	226.112	39	684	3646.56	3646.51	392305				1703.91	1703.91
34	C1-AA-1.tif:0169-0263	12.493	495.036	120	2063	6184.37	6184.48	665328				4679.62	4679.62
35	C1-AA-1.tif:0167-0900	10.327	214.493	46	759	2215.07	2215.07	238302				971.117	971.117
36	C1-AA-1.tif:0172-0386	25.813	496.567	68	1939	12817.8	12817.9	1378966				9708.54	9708.54
37	C1-AA-1.tif:0177-0612	21.695	196.624	25	701	4265.76	4265.76	458920				1652.46	1652.46
38	C1-AA-1.tif:0172-0796	16.852	237.252	47	1009	3998.22	3998.17	430137				1968.24	1968.24
39	C1-AA-1.tif:0181-0303	20.329	163.925	27	503	3332.37	3332.43	358504				883.675	883.675
40	C1-AA-1.tif:0201-0484	27.04	367.423	45	1662	9935.05	9935.12	1068834				6677.98	6677.98
41	C1-AA-1.tif:0206-0635	16.908	153.342	21	567	2592.71	2592.71	278929				556.031	556.031
42	C1-AA-1.tif:0204-0329	21.528	406.199	67	1927	8744.54	8744.65	940757				6151.47	6151.47
43	C1-AA-1.tif:0210-0236	30.888	259.104	36	1023	8003.19	8003.2	861001				4282.55	4282.55
44	C1-AA-1.tif:0213-0194	9.686	283.308	47	933	2744.01	2744.12	295207				1577.38	1577.38
45	C1-AA-1.tif:0221-0393	27.607	333.033	23	1327	9193.97	9194.04	989107				5868.6	5868.6
46	C1-AA-1.tif:0211-0717	20.552	148.645	20	437	3054.92	3054.95	328655				579.333	579.333
47	C1-AA-1.tif:0221-0790	34.597	216.005	33	1238	7473.09	7473.12	803971				3305.7	3305.7
48	C1-AA-1.tif:0213-0902	43.399	183.281	17	630	7954.26	7954.21	855737				2726.53	2726.53
49	C1-AA-1.tif:0225-0025	27.207	291.011	65	897	7917.56	7917.54	851788				4640.28	4640.28
50	C1-AA-1.tif:0225-0121	14.752	178.06	31	582	2626.66	2626.74	282582				849.769	849.769
51	C1-AA-1.tif:0214-0575	40.527	271.357	21	1706	10997.3	10997.3	1183117				6115.55	6115.55
52	C1-AA-1.tif:0237-0520	22.559	137.244	18	497	3096.16	3096.09	333092				378.713	378.713
53	C1-AA-1.tif:0240-0666	19.315	178.601	23	578	3449.76	3449.68	371133				1123.06	1123.06
54	C1-AA-1.tif:0257-0724	20.31	365.27	64	1732	7418.65	7418.63	798115				4972.17	4972.17
55	C1-AA-1.tif:0246-0787	23.164	489.352	59	2228	11335.2	11335.3	1219466				8545.1	8545.1
56	C1-AA-1.tif:0251-0426	26.315	350.224	37	1761	9216.07	9216.14	991485				6046.34	6046.34
57	C1-AA-1.tif:0256-0169	23.127	297.105	36	1170	6871.01	6871.15	739198				4085.35	4085.35
58	C1-AA-1.tif:0264-0368	11.935	163.11	28	435	1946.73	1946.72	209433				509.072	509.072
59	C1-AA-1.tif:0275-0544	22.132	339.633	58	1315	7516.74	7516.76	808667				4850.82	4850.82
60	C1-AA-1.tif:0274-0235	54.033	237.245	18	1401	12819.1	12819.1	1379105				6310.44	6310.44
61	C1-AA-1.tif:0278-0014	11.349	244.291	42	662	2772.57	2772.46	298279				1405.4	1405.4
62	C1-AA-1.tif:0287-0901	33.788	280.729	36	1245	9485.31	9485.27	1020450				5415.29	5415.29
63	C1-AA-1.tif:0292-0700	22.234	236.143	41	900	5250.45	5250.4	564855				2572.18	2572.18
64	C1-AA-1.tif:0290-0607	31.12	298.153	40	1181	9278.64	9278.52	998216				5529.92	5529.92
65	C1-AA-1.tif:0315-0783	43.121	190.937	18	773	8233.3	8233.39	885756				3039.2	3039.2
66	C1-AA-1.tif:0304-0288	28.062	281.965	34	1164	7912.56	7912.5	851251				4532.26	4532.26
67	C1-AA-1.tif:0308-0394	29.401	182.949	30	684	5378.85	5378.88	578668				1837.35	1837.35
68	C1-AA-1.tif:0315-0176	17.205	347.181	39	1562	5973.41	5973.25	642632				3900.8	3900.8
69	C1-AA-1.tif:0312-0649	32.236	284.823	23	1415	9181.51	9181.55	987767				5298.52	5298.52
70	C1-AA-1.tif:0322-0453	16.276	244.515	40	652	3979.71	3979.73	428146				2019.18	2019.18
71	C1-AA-1.tif:0323-0551	11.294	340.171	44	1132	3841.79	3841.89	413308				2481.46	2481.46
72	C1-AA-1.tif:0321-0753	29.401	360.365	41	1501	10595	10595.1	1139835				7053.55	7053.55
73	C1-AA-1.tif:0327-0510	31.632	386.23	51	1703	12217.1	12217.2	1314341				8406.95	8406.95
74	C1-AA-1.tif:0332-0933	48.837	193.439	16	934	9446.98	9446.98	1016327				3564.25	3564.25
75	C1-AA-1.tif:0331-0219	19.659	210.216	30	778	4132.71	4132.64	444606				1764.59	1764.59
76	C1-AA-1.tif:0338-0683	19.13	321.2	35	993	6144.41	6144.56	661029				3840.23	3840.23
77	C1-AA-1.tif:0340-0420	13.906	355.517	59	1311	4943.7	4943.82	531854				3268.75	3268.75
78	C1-AA-1.tif:0356-0323	52.713	321.583	41	1618	16951.7	16951.6	1823697				10602	10602
79	C1-AA-1.tif:0352-0606	21.444	391.792	62	1460	8401.61	8401.59	903864				5818.52	5818.52
80	C1-AA-1.tif:0353-0272	20.403	329.712	53	1329	6727.11	6727.11	723717				4269.44	4269.44
81	C1-AA-1.tif:0367-0549	14.528	311.593	56	1056	4526.96	4526.82	487020				2776.83	2776.83
82	C1-AA-1.tif:0371-0441	23.229	342.348	45	1243	7952.31	7952.4	855527				5154.32	5154.32
83	C1-AA-1.tif:0377-0365	36.79	344.163	48	1146	12661.9	12661.8	1362196				8230.17	8230.17
84	C1-AA-1.tif:0384-0678	21.212	342.266	50	1019	7260.03	7260.15	781050				4705.03	4705.03
85	C1-AA-1.tif:0389-0492	20.766	192.965	25	576	4007.01	4007.11	431083				1505.71	1505.71
86	C1-AA-1.tif:0387-0741	38.826	297.738	33	1273	11560	11560	1243650				6883.14	6883.14
87	C1-AA-1.tif:0396-0592	29.81	181.322	35	624	5405.17	5405.21	581500				1814.41	1814.41
88	C1-AA-1.tif:0405-0185	23.377	145.142	18	508	3393.06	3392.98	365033				577.077	577.077
89	C1-AA-1.tif:0412-0417	8.003	182.633	44	434	1461.64	1461.61	157247				497.6	497.6
90	C1-AA-1.tif:0417-0541	21.89	306.507	47	1337	6709.5	6709.44	721823				4072.65	4072.65
91	C1-AA-1.tif:0424-0232	9.676	172.341	30	494	1667.63	1667.57	179407				502.036	502.036
92	C1-AA-1.tif:0427-0642	18.851	136.437	14	457	2571.94	2571.97	276695				301.252	301.252
93	C1-AA-1.tif:0433-0508	14.863	322.537	61	1166	4793.89	4793.87	515737				3003.52	3003.52
94	C1-AA-1.tif:0423-0951	15.932	108.855	15	494	1734.28	1734.28	186578				-184.832	0
95	C1-AA-1.tif:0432-0894	18.646	99.355	15	432	1852.59	1852.57	199306				-393.455	0
96	C1-AA-1.tif:0444-0590	12.27	159.829	28	418	1961.05	1961.1	210974				483.103	483.103
97	C1-AA-1.tif:0448-0812	24.14	104.084	17	345	2512.56	2512.59	270307				-395.228	0
98	C1-AA-1.tif:0454-0454	14.677	397.01	52	1650	5826.98	5826.92	626879				4058.98	4058.98
99	C1-AA-1.tif:0457-0402	30.144	307.22	29	1127	9260.95	9260.84	996313				5629.8	5629.8
100	C1-AA-1.tif:0457-0684	43.762	246.297	22	1167	10778.4	10778.4	1159568				5507.04	5507.04
101	C1-AA-1.tif:0475-0027	28.183	124.276	18	438	3502.49	3502.47	376805				107.65	107.65
102	C1-AA-1.tif:0476-0479	20.84	240.973	42	1103	5021.85	5021.88	540262				2511.57	2511.57
103	C1-AA-1.tif:0479-0344	6.767	272.265	57	693	1842.4	1842.42	198209				1027.29	1027.29
104	C1-AA-1.tif:0484-0862	18.972	97.23	15	307	1844.61	1844.65	198447				-440.65	0
105	C1-AA-1.tif:0490-0613	28.248	359.136	30	1362	10144.9	10144.9	1091414				6742.22	6742.22
106	C1-AA-1.tif:0511-0372	24.697	207.97	25	655	5136.31	5136.24	552576				2161.33	2161.33
107	C1-AA-1.tif:0501-0751	54.154	212.731	18	978	11520.2	11520.2	1239369				4997.04	4997.04
108	C1-AA-1.tif:0517-0563	50.176	247.384	27	962	12412.6	12412.7	1335379				6368.72	6368.72
109	C1-AA-1.tif:0509-0420	30.107	299.653	41	1334	9021.72	9021.65	970576				5395.07	5395.07
110	C1-AA-1.tif:0517-0682	26.036	140.254	15	435	3651.65	3651.65	392852				515.452	515.452
111	C1-AA-1.tif:0517-0489	20.97	197.015	24	882	4131.4	4131.4	444465				1605.44	1605.44
112	C1-AA-1.tif:0552-0294	46.746	171.421	18	489	8013.2	8013.25	862078				2382.39	2382.39
113	C1-AA-1.tif:0542-0634	38.993	114.439	14	540	4462.36	4462.32	480070				-234.634	0
114	C1-AA-1.tif:0557-0390	24.948	290.475	46	857	7246.87	7246.77	779634				4241.63	4241.63
115	C1-AA-1.tif:0568-0689	32.673	174.484	15	569	5700.87	5700.92	613312				1765.25	1765.25
116	C1-AA-1.tif:0569-0544	21.779	122.993	16	470	2678.62	2678.66	288172				55.2461	55.2461
117	C1-AA-1.tif:0571-0336	19.418	279.859	43	748	5434.23	5434.3	584626				3095.28	3095.28
118	C1-AA-1.tif:0596-0427	19.204	143.369	17	427	2753.24	2753.26	296200				440.015	440.015
119	C1-AA-1.tif:0596-0729	24.363	125.088	17	396	3047.49	3047.52	327856				112.841	112.841
120	C1-AA-1.tif:0609-0487	40.945	167.822	17	593	6871.53	6871.47	739254				1939.39	1939.39
121	C1-AA-1.tif:0618-0540	22.383	230.995	34	909	5170.33	5170.36	556235				2474.19	2474.19
122	C1-AA-1.tif:0621-0315	32.719	183.206	24	729	5994.36	5994.32	644886				2053.11	2053.11
123	C1-AA-1.tif:0635-0372	13.106	217.031	41	590	2844.47	2844.41	306014				1265.71	1265.71
124	C1-AA-1.tif:0647-0584	52.843	122.973	16	527	6498.31	6498.26	699102				132.988	132.988
125	C1-AA-1.tif:0649-0178	19.343	111.161	16	599	2150.24	2150.19	231327				-179.8	0
126	C1-AA-1.tif:0672-0510	25.934	210.756	32	832	5465.67	5465.75	588009				2341.83	2341.83
127	C1-AA-1.tif:0696-0393	23.712	272.269	42	1228	6456.07	6456.04	694558				3599.78	3599.78
128	C1-AA-1.tif:0702-0919	21.853	92.34	14	369	2017.91	2017.91	217091				-614.426	0
129	C1-AA-1.tif:0709-0447	13.06	118.337	16	414	1545.46	1545.48	166264				-27.6785	0
130	C1-AA-1.tif:0723-0635	46.811	226.692	16	1465	10611.6	10611.7	1141619				4973	4973
131	C1-AA-1.tif:0726-0169	26.426	148.584	20	565	3926.53	3926.48	422425				743.302	743.302
132	C1-AA-1.tif:0749-0720	12	190.167	31	590	2282.02	2282	245505				836.528	836.528
133	C1-AA-1.tif:0744-0599	43.204	108.442	14	757	4685.16	4685.13	504040				-519.067	0
134	C1-AA-1.tif:0764-0055	10.82	185.488	33	523	2006.91	2006.98	215908				703.643	703.643
135	C1-AA-1.tif:0763-0235	8.561	139.266	23	330	1192.24	1192.26	128264				161.03	161.03
136	C1-AA-1.tif:0421-0095	12.381	130.711	21	346	1618.36	1618.33	174107				126.963	126.963
137	C1-AA-1.tif:0300-0337	7.055	165.736	18	494	1169.28	1169.27	125794				319.448	319.448
138	C1-AA-1.tif:0403-0828	19.325	111.83	17	344	2161.09	2161.11	232495				-166.704	0
139	C1-AA-1.tif:0385-0866	9.267	105.383	15	795	976.621	976.584	105067				-139.685	0
140	C1-AA-1.tif:0214-0512	6.367	163.105	32	580	1038.53	1038.49	111727				271.544	271.544
141	C1-AA-1.tif:0252-0610	6.098	305.491	53	879	1862.78	1862.88	200402				1128.34	1128.34
142	C1-AA-1.tif:0179-0727	10.42	282.697	59	827	2945.68	2945.7	316903				1690.55	1690.55
143	C1-AA-1.tif:0004-0257	3.086	180.949	35	376	558.41	558.409	60075				186.68	186.68
144	C1-AA-1.tif:0662-0050	17.429	131.453	16	369	2291.04	2291.09	246475				191.661	191.661
145	C1-AA-1.tif:0441-0322	12.93	243.961	39	743	3154.33	3154.42	339350				1596.92	1596.92
146	C1-AA-1.tif:0285-0124	9.1	184.09	42	692	1675.22	1675.22	180224				579.066	579.066
147	C1-AA-1.tif:0472-0530	12.948	383.95	66	1145	4971.48	4971.38	534843				3411.72	3411.72
148	C1-AA-1.tif:0043-0407	11.164	269.56	77	794	3009.25	3009.37	323742				1664.59	1664.59
149	C1-AA-1.tif:0052-0594	5.475	314.57	91	696	1722.24	1722.27	185282				1062.77	1062.77	417847	nuclei
150	C1-AA-1.tif:0390-0486	7047.26	202.2	13	2228	1.42496e+06	1.42496e+06	153299788				576069	576069	576069	total
151	C1-AA-1.tif:0700-0893	28.629	95.16	14	373	2724.36	2724.34	293093				-724.209	0	158222	cytoplasmic
152	C1-AA-1.tif:0584-0848	28.629	92.406	15	508	2645.5	2645.49	284609				-803.053	0
153	C1-AA-1.tif:0539-0165	28.629	144.172	16	434	4127.54	4127.5	444050				678.956	678.956	n/c
														2.64088

## Sheet: AB
ROI	Label	Area	Mean	Min	Max	IntDen	Area*Mean	RawIntDen				CTCF	set <0 to 0
1	C1-AB-1.tif:0006-0854	3.792	128.1	25	345	485.815	485.755	52265				-58.6956	0
2	C1-AB-1.tif:0011-0447	8.71	196.812	33	506	1714.16	1714.23	184413				463.661	463.661
3	C1-AB-1.tif:0011-0685	16.852	180.381	22	650	3039.82	3039.78	327031				620.191	620.191
4	C1-AB-1.tif:0013-0911	11.907	256.783	36	976	3057.56	3057.52	328939				1347.92	1347.92
5	C1-AB-1.tif:0017-0161	8.524	175.483	29	489	1495.77	1495.82	160918				271.951	271.951
6	C1-AB-1.tif:0018-0260	13.013	150.483	17	491	1958.28	1958.24	210676				89.8444	89.8444
7	C1-AB-1.tif:0018-0810	11.498	147.161	21	520	1692.08	1692.06	182038				41.1881	41.1881
8	C1-AB-1.tif:0020-0031	18.377	288.917	50	978	5309.33	5309.43	571189				2670.88	2670.88
9	C1-AB-1.tif:0022-0312	22.42	134.458	22	400	3014.56	3014.55	324313				-204.488	0
10	C1-AB-1.tif:0032-0373	31.436	202.606	21	660	6369.2	6369.12	685212				1855.58	1855.58
11	C1-AB-1.tif:0036-0576	28.536	129.092	17	408	3683.82	3683.77	396313				-413.395	0
12	C1-AB-1.tif:0036-0488	30.312	141.239	18	440	4281.19	4281.24	460580				-70.924	0
13	C1-AB-1.tif:0058-0720	21.611	222.409	37	812	4806.57	4806.48	517101				1703.6	1703.6
14	C1-AB-1.tif:0063-0028	29.131	218.386	31	735	6361.85	6361.8	684422				2179.21	2179.21
15	C1-AB-1.tif:0069-0550	11.972	147.363	28	394	1764.27	1764.23	189804				45.3044	45.3044
16	C1-AB-1.tif:0070-0776	29.782	165.52	20	506	4929.51	4929.52	530327				653.453	653.453
17	C1-AB-1.tif:0082-0678	33.203	176.74	17	572	5868.23	5868.3	631317				1101.05	1101.05
18	C1-AB-1.tif:0075-0079	20.858	155.42	29	477	3241.83	3241.75	348763				246.984	246.984
19	C1-AB-1.tif:0076-0280	20.951	231.757	27	915	4855.65	4855.54	522381				1847.42	1847.42
20	C1-AB-1.tif:0076-0467	22.959	217.227	36	590	4987.36	4987.31	536551				1690.89	1690.89
21	C1-AB-1.tif:0081-0104	5.456	160.777	29	349	877.246	877.199	94376				93.8334	93.8334
22	C1-AB-1.tif:0083-0238	14.222	251.044	53	744	3570.27	3570.35	384097				1528.37	1528.37
23	C1-AB-1.tif:0086-0965	3.495	350.641	110	1375	1225.49	1225.49	131841				723.682	723.682
24	C1-AB-1.tif:0090-0366	28.471	277.212	49	937	7892.56	7892.5	849099				3804.67	3804.67
25	C1-AB-1.tif:0100-0850	45.147	254.9	17	1273	11507.9	11508	1238050				5025.82	5025.82
26	C1-AB-1.tif:0103-0932	22.467	171.493	28	534	3852.85	3852.93	414498				627.148	627.148
27	C1-AB-1.tif:0107-0602	25.469	143.082	18	429	3644.14	3644.16	392045				-12.653	0
28	C1-AB-1.tif:0109-0761	22.299	153.654	20	618	3426.36	3426.33	368615				224.667	224.667
29	C1-AB-1.tif:0112-0143	17.298	170.658	23	594	2952.11	2952.04	317594				468.416	468.416
30	C1-AB-1.tif:0120-0490	24.651	355.231	58	1175	8756.77	8756.8	942072				5217.44	5217.44
31	C1-AB-1.tif:0123-0026	21.119	217.779	42	643	4599.21	4599.27	494793				1567.03	1567.03
32	C1-AB-1.tif:0130-0252	20.449	146.81	17	535	3002.18	3002.12	322981				66.0748	66.0748
33	C1-AB-1.tif:0126-0304	23.861	290.569	48	1177	6933.21	6933.27	745890				3507.33	3507.33
34	C1-AB-1.tif:0140-0370	19.501	158.565	28	558	3092.24	3092.18	332670				292.246	292.246
35	C1-AB-1.tif:0141-0423	19.659	172.15	17	598	3384.36	3384.3	364097				561.681	561.681
36	C1-AB-1.tif:0143-0572	16.369	182.895	23	496	2993.79	2993.81	322078				643.567	643.567
37	C1-AB-1.tif:0153-0818	29.41	317.683	47	1139	9343.08	9343.06	1005149				5120.4	5120.4
38	C1-AB-1.tif:0155-0700	30.293	245.024	44	814	7422.53	7422.51	798532				3073.08	3073.08
39	C1-AB-1.tif:0159-0528	26.463	261.088	35	820	6909.3	6909.17	743317				3109.65	3109.65
40	C1-AB-1.tif:0169-0328	24.279	142.713	19	417	3464.94	3464.93	372766				-21.0208	0
41	C1-AB-1.tif:0178-0017	20.617	282.984	29	1694	5834.22	5834.28	627658				2874.12	2874.12
42	C1-AB-1.tif:0178-0952	15.932	140.877	21	397	2244.46	2244.45	241464				-43.0451	0
43	C1-AB-1.tif:0182-0275	19.752	174.573	23	494	3448.22	3448.17	370967				612.197	612.197
44	C1-AB-1.tif:0185-0423	24.614	160.801	21	481	3957.91	3957.96	425800				423.907	423.907
45	C1-AB-1.tif:0188-0623	15.969	227.984	46	886	3640.72	3640.68	391677				1347.87	1347.87
46	C1-AB-1.tif:0200-0073	22.903	156.652	29	464	3587.86	3587.8	385990				299.415	299.415
47	C1-AB-1.tif:0209-0560	32.589	306.198	62	1562	9978.71	9978.69	1073531				5299.6	5299.6
48	C1-AB-1.tif:0211-0376	20.282	143.766	17	467	2915.89	2915.86	313698				3.79679	3.79679
49	C1-AB-1.tif:0215-0217	8.078	380.307	95	1398	3071.95	3072.12	330487				1912.29	1912.29
50	C1-AB-1.tif:0217-0306	21.574	127.71	21	444	2755.23	2755.22	296414				-342.353	0
51	C1-AB-1.tif:0224-0492	23.563	355.4	62	1421	8374.42	8374.29	900938				4991.14	4991.14
52	C1-AB-1.tif:0230-0083	11.08	162.378	30	403	1799.14	1799.15	193555				208.295	208.295
53	C1-AB-1.tif:0232-0947	17.782	136.906	19	525	2434.43	2434.46	261901				-118.656	0
54	C1-AB-1.tif:0250-0310	29.391	134.398	16	535	3950.14	3950.09	424965				-269.833	0
55	C1-AB-1.tif:0259-0249	19.817	297.537	35	922	5896.41	5896.29	634349				3050.99	3050.99
56	C1-AB-1.tif:0257-0410	35.378	289.827	26	916	10253.4	10253.5	1103081				5173.97	5173.97
57	C1-AB-1.tif:0256-0523	13.181	289.213	53	900	3812.01	3812.12	410104				1919.6	1919.6
58	C1-AB-1.tif:0260-0016	23.117	207.178	33	895	4789.37	4789.33	515251				1470.22	1470.22
59	C1-AB-1.tif:0258-0213	20.97	186.328	23	721	3907.31	3907.3	420357				896.451	896.451
60	C1-AB-1.tif:0265-0178	17.838	289.929	49	985	5171.61	5171.75	556373				2610.59	2610.59
61	C1-AB-1.tif:0267-0699	30.488	172.696	25	637	5265.21	5265.16	566443				887.725	887.725
62	C1-AB-1.tif:0266-0636	24.363	256.264	54	703	6243.3	6243.36	671668				2745.35	2745.35
63	C1-AB-1.tif:0269-0870	15.96	307.989	71	1006	4915.47	4915.5	528817				2623.99	2623.99
64	C1-AB-1.tif:0273-0578	19.585	354.93	52	1252	6951.31	6951.3	747837				4139.31	4139.31
65	C1-AB-1.tif:0286-0316	32.282	187.988	29	595	6068.68	6068.63	652882				1433.62	1433.62
66	C1-AB-1.tif:0290-0460	16.183	316.196	66	890	5116.99	5117	550497				2793.46	2793.46
67	C1-AB-1.tif:0295-0156	10.968	175.681	24	460	1926.93	1926.87	207303				352.097	352.097
68	C1-AB-1.tif:0301-0536	18.934	170.053	26	647	3219.84	3219.78	346397				501.263	501.263
69	C1-AB-1.tif:0309-0962	5.317	240.579	48	638	1279.12	1279.16	137611				515.75	515.75
70	C1-AB-1.tif:0318-0330	6.869	374.525	106	930	2572.68	2572.61	276774				1586.37	1586.37
71	C1-AB-1.tif:0316-0397	20.013	326.063	68	867	6525.37	6525.5	702014				3652.06	3652.06
72	C1-AB-1.tif:0314-0493	21.992	244.249	44	660	5371.65	5371.52	577894				2213.94	2213.94
73	C1-AB-1.tif:0325-0218	45.602	218.37	20	1068	9958.19	9958.11	1071324				3410.63	3410.63
74	C1-AB-1.tif:0327-0879	47.508	327.664	63	1070	15566.6	15566.7	1674689				8745.52	8745.52
75	C1-AB-1.tif:0334-0094	5.168	164.435	36	474	849.825	849.8	91426				107.785	107.785
76	C1-AB-1.tif:0335-0618	31.678	249.206	25	1206	7894.37	7894.35	849294				3346.06	3346.06
77	C1-AB-1.tif:0335-0569	23.517	135.815	21	399	3193.94	3193.96	343611				-182.581	0
78	C1-AB-1.tif:0342-0667	35.257	139.476	18	437	4917.47	4917.51	529032				-144.652	0
79	C1-AB-1.tif:0341-0429	18.014	311.774	79	993	5616.34	5616.3	604218				3029.87	3029.87
80	C1-AB-1.tif:0345-0353	9.583	297.848	54	946	2854.39	2854.28	307081				1478.36	1478.36
81	C1-AB-1.tif:0356-0468	3.904	456.048	114	1054	1780.41	1780.41	191540				1219.88	1219.88
82	C1-AB-1.tif:0366-0186	12.418	183.882	22	716	2283.52	2283.45	245666				500.485	500.485
83	C1-AB-1.tif:0369-0949	22.559	268.358	45	927	6054.02	6053.89	651305				2814.89	2814.89
84	C1-AB-1.tif:0386-0229	23.879	283.289	46	860	6764.77	6764.66	727769				3336.14	3336.14
85	C1-AB-1.tif:0383-0862	21.277	375.456	65	972	7988.48	7988.58	859418				4933.65	4933.65
86	C1-AB-1.tif:0389-0555	29.615	158.919	24	494	4706.33	4706.39	506317				454.3	454.3
87	C1-AB-1.tif:0388-0024	13.999	153.711	29	616	2151.74	2151.8	231489				141.841	141.841
88	C1-AB-1.tif:0397-0353	15.216	396.418	114	985	6032.01	6031.9	648937				3847.2	3847.2
89	C1-AB-1.tif:0405-0149	14.621	180.456	29	496	2638.52	2638.45	283858				539.182	539.182
90	C1-AB-1.tif:0410-0619	18.618	308.477	50	1279	5743.33	5743.22	617880				3070.07	3070.07
91	C1-AB-1.tif:0418-0272	27.607	319.089	57	1086	8809.02	8809.09	947694				4845.31	4845.31
92	C1-AB-1.tif:0413-0522	28.834	140.564	17	432	4052.98	4053.02	436028				-86.9287	0
93	C1-AB-1.tif:0417-0429	26.055	336.699	34	1198	8772.53	8772.69	943768				5031.75	5031.75
94	C1-AB-1.tif:0421-0655	25.422	310.595	83	869	7896.07	7895.95	849477				4245.89	4245.89
95	C1-AB-1.tif:0427-0237	12.558	343.107	67	1017	4308.69	4308.74	463538				2505.68	2505.68
96	C1-AB-1.tif:0433-0104	28.072	161.985	21	544	4547.18	4547.24	489195				516.699	516.699
97	C1-AB-1.tif:0448-0323	30.553	273.391	36	924	8353.01	8352.92	898635				3966.15	3966.15
98	C1-AB-1.tif:0433-0774	17.8	236.332	40	750	4206.79	4206.71	452576				1651.01	1651.01
99	C1-AB-1.tif:0451-0361	23.015	291.762	53	735	6714.89	6714.9	722402				3410.44	3410.44
100	C1-AB-1.tif:0461-0873	40.025	147.179	20	625	5890.87	5890.84	633753				144.098	144.098
101	C1-AB-1.tif:0455-0925	23.74	271.273	39	935	6440.02	6440.02	692831				3031.46	3031.46
102	C1-AB-1.tif:0459-0583	22.355	337.995	63	1319	7555.87	7555.88	812877				4346.17	4346.17
103	C1-AB-1.tif:0483-0224	14.696	147.44	19	438	2166.73	2166.78	233102				56.7442	56.7442
104	C1-AB-1.tif:0490-0725	25.023	116.285	19	411	2909.78	2909.8	313040				-682.973	0
105	C1-AB-1.tif:0489-0019	16.49	134.445	17	428	2216.97	2217	238506				-150.616	0
106	C1-AB-1.tif:0498-0632	29.457	360.37	60	1326	10615.3	10615.4	1142014				6386.02	6386.02
107	C1-AB-1.tif:0504-0509	8.589	289.106	52	719	2483.07	2483.13	267134				1249.93	1249.93
108	C1-AB-1.tif:0508-0431	55.762	309.684	43	934	17268.6	17268.6	1857794				9262.36	9262.36
109	C1-AB-1.tif:0512-0784	20.515	317.472	74	1043	6512.79	6512.94	700660				3567.42	3567.42
110	C1-AB-1.tif:0519-0361	23.285	364.161	74	1139	8479.31	8479.49	912223				5136.26	5136.26
111	C1-AB-1.tif:0523-0842	28.973	288.858	45	1000	8369.14	8369.08	900370				4209.17	4209.17
112	C1-AB-1.tif:0534-0139	23.759	164.248	23	588	3902.3	3902.37	419818				491.08	491.08
113	C1-AB-1.tif:0536-0014	10.336	147.219	20	382	1521.69	1521.66	163707				37.6251	37.6251
114	C1-AB-1.tif:0539-0070	24.595	141.473	20	453	3479.55	3479.53	374338				-51.7922	0
115	C1-AB-1.tif:0540-0323	31.529	322.746	68	1093	10176	10175.9	1094756				5648.96	5648.96
116	C1-AB-1.tif:0555-0909	38.194	201.855	24	670	7709.67	7709.65	829423				2225.8	2225.8
117	C1-AB-1.tif:0558-0597	27.151	269.429	53	949	7315.35	7315.27	787001				3416.96	3416.96
118	C1-AB-1.tif:0564-0468	20.998	369.952	60	1529	7768.21	7768.25	835721				4753.38	4753.38
119	C1-AB-1.tif:0570-0523	24.233	179.412	34	566	4347.62	4347.69	467727				868.346	868.346
120	C1-AB-1.tif:0565-0729	52.49	117.856	15	429	6186.28	6186.26	665534				-1350.19	0
121	C1-AB-1.tif:0578-0040	27.625	134.195	19	404	3707.18	3707.14	398827				-259.227	0
122	C1-AB-1.tif:0579-0390	22.643	328.397	71	948	7435.93	7435.89	799974				4184.84	4184.84
123	C1-AB-1.tif:0577-0642	32.366	320.5	31	1103	10373.3	10373.3	1115981				5726.23	5726.23
124	C1-AB-1.tif:0584-0810	33.779	271.053	32	1089	9155.87	9155.9	985008				4305.95	4305.95
125	C1-AB-1.tif:0588-0555	12.716	280.115	77	790	3561.9	3561.94	383197				1736.19	1736.19
126	C1-AB-1.tif:0591-0310	9.435	209.003	39	557	1971.87	1971.94	212138				617.277	617.277
127	C1-AB-1.tif:0589-0422	12.958	202.331	32	562	2621.71	2621.81	282049				761.311	761.311
128	C1-AB-1.tif:0606-0020	10.253	156.921	30	440	1608.85	1608.91	173084				136.798	136.798
129	C1-AB-1.tif:0607-0158	11.982	135.693	16	381	1625.81	1625.87	174908				-94.4877	0
130	C1-AB-1.tif:0613-0087	12.372	146.208	28	416	1808.88	1808.89	194603				32.5285	32.5285
131	C1-AB-1.tif:0617-0488	27.681	118.141	16	413	3270.28	3270.26	351824				-704.144	0
132	C1-AB-1.tif:0624-0341	26.938	358.004	36	1072	9643.75	9643.91	1037496				5776.19	5776.19
133	C1-AB-1.tif:0627-0443	8.812	126.495	18	603	1114.65	1114.67	119917				-150.542	0
134	C1-AB-1.tif:0635-0062	14.556	150.503	23	405	2190.76	2190.72	235687				100.789	100.789
135	C1-AB-1.tif:0639-0564	23.387	198.225	25	645	4635.84	4635.89	498734				1278.01	1278.01
136	C1-AB-1.tif:0631-0820	34.792	259.108	33	794	9014.88	9014.89	969840				4019.49	4019.49
137	C1-AB-1.tif:0620-0690	33.704	184.907	23	570	6232.19	6232.11	670472				1392.93	1392.93
138	C1-AB-1.tif:0645-0399	24.391	137.455	16	644	3352.63	3352.66	360683				-149.366	0
139	C1-AB-1.tif:0650-0652	15.235	210.408	34	619	3205.54	3205.57	344859				1018.14	1018.14
140	C1-AB-1.tif:0652-0011	7.092	204.03	29	598	1447.03	1446.98	155675				428.72	428.72
141	C1-AB-1.tif:0652-0745	26.278	140.414	20	427	3689.75	3689.8	396951				-83.1646	0
142	C1-AB-1.tif:0652-0858	18.6	192.637	23	649	3583	3583.05	385467				912.483	912.483
143	C1-AB-1.tif:0656-0612	17.996	392.748	105	1023	7067.71	7067.89	760360				4484.05	4484.05
144	C1-AB-1.tif:0667-0043	13.608	178.205	28	462	2425.05	2425.01	260892				471.193	471.193
145	C1-AB-1.tif:0668-0260	20.022	169.336	18	682	3390.43	3390.45	364750				515.711	515.711
146	C1-AB-1.tif:0672-0096	13.924	133.164	22	422	1854.21	1854.18	199480				-145.016	0
147	C1-AB-1.tif:0678-0449	19.511	262.318	39	897	5118	5118.09	550606				2316.72	2316.72
148	C1-AB-1.tif:0675-0525	30.879	265.988	59	932	8213.36	8213.44	883611				3779.87	3779.87
149	C1-AB-1.tif:0696-0578	10.457	324.607	68	770	3394.46	3394.42	365183				1893.01	1893.01
150	C1-AB-1.tif:0703-0393	20.858	123.006	16	491	2565.71	2565.66	276025				-429.107	0
151	C1-AB-1.tif:0702-0037	13.738	179.598	20	541	2467.38	2467.32	265446				494.832	494.832
152	C1-AB-1.tif:0696-0480	25.766	182.723	22	699	4708.11	4708.04	506509				1008.59	1008.59
153	C1-AB-1.tif:0698-0723	32.877	131.904	17	508	4336.64	4336.61	466545				-383.832	0
154	C1-AB-1.tif:0707-0086	13.413	143.951	22	396	1930.81	1930.81	207721				4.99232	4.99232
155	C1-AB-1.tif:0704-0942	28.564	107.556	14	356	3072.26	3072.23	330520				-1028.96	0
156	C1-AB-1.tif:0722-0351	19.566	175.576	27	518	3435.4	3435.32	369588				626.057	626.057
157	C1-AB-1.tif:0725-0858	41.382	202.429	29	755	8376.97	8376.92	901213				2435.34	2435.34
158	C1-AB-1.tif:0723-0139	19.195	147.008	18	600	2821.76	2821.82	303571				65.8235	65.8235
159	C1-AB-1.tif:0732-0433	18.786	235.884	25	919	4431.24	4431.32	476722				1734.05	1734.05
160	C1-AB-1.tif:0743-0324	17.819	137.04	20	446	2441.91	2441.92	262706				-116.515	0
161	C1-AB-1.tif:0742-0084	14.138	152.336	22	414	2153.73	2153.73	231703				123.809	123.809
162	C1-AB-1.tif:0746-0641	31.167	181.494	19	755	5656.61	5656.62	608551				1181.7	1181.7
163	C1-AB-1.tif:0754-0813	18.367	147.112	18	454	2702.07	2702.01	290694				64.8943	64.8943
164	C1-AB-1.tif:0756-0035	20.022	189.776	23	562	3799.67	3799.7	408777				924.96	924.96
165	C1-AB-1.tif:0756-0698	20.44	192.183	25	546	3928.25	3928.22	422610				993.47	993.47
166	C1-AB-1.tif:0758-0528	16.982	221.011	35	636	3753.3	3753.21	403788				1314.95	1314.95
167	C1-AB-1.tif:0763-0007	3.16	204.541	48	586	646.427	646.35	69544				192.641	192.641
168	C1-AB-1.tif:0763-0183	16.369	179.015	26	589	2930.28	2930.3	315246				580.055	580.055
169	C1-AB-1.tif:0761-0772	10.476	176.28	28	592	1846.66	1846.71	198668				342.578	342.578
170	C1-AB-1.tif:0769-0105	6.339	208.314	32	481	1320.57	1320.5	142070				410.356	410.356
171	C1-AB-1.tif:0774-0433	3.105	187.32	35	500	581.555	581.629	62565				135.816	135.816
172	C1-AB-1.tif:0445-0393	7.222	394.75	100	981	2851.04	2850.88	306721				1813.96	1813.96
173	C1-AB-1.tif:0212-0865	17.057	182.287	30	818	3109.22	3109.27	334497				660.246	660.246
174	C1-AB-1.tif:0734-0511	4.731	244.69	60	574	1157.69	1157.63	124547				478.357	478.357
175	C1-AB-1.tif:0774-0585	2.835	273.757	65	627	776.114	776.101	83496				369.055	369.055
176	C1-AB-1.tif:0192-0896	22.82	120.571	16	366	2751.41	2751.43	296003				-525.038	0	292849	nuclei
177	C1-AB-1.tif:0390-0486	7047.26	232.502	14	1694	1.6385e+06	1.6385e+06	176273710				626665	626665	626665	total
178	C1-AB-2.tif:0580-0224	28.629	135.929	16	545	3891.54	3891.51	418660				-219.006	0	333816	cytoplasmic
179	C1-AB-2.tif:0730-0934	28.629	114.555	14	373	3279.62	3279.6	352829				-830.922	0
180	C1-AB-2.tif:0686-0197	28.629	138.216	17	585	3957.02	3956.99	425705				-153.532	0	n/c
														0.877277

## Sheet: AC
ROI	Label	Area	Mean	Min	Max	IntDen	Area*Mean	RawIntDen				CTCF	set <0 to 0
1	C1-AC-overlay.tif:0009-0579	5.159	156.923	32	386	809.539	809.566	87092				-40.8789	0
2	C1-AC-overlay.tif:0016-0190	6.284	136.549	25	338	858.014	858.074	92307				-177.823	0
3	C1-AC-overlay.tif:0015-0833	9.295	220.417	27	557	2048.82	2048.78	220417				516.525	516.525
4	C1-AC-overlay.tif:0018-0932	9.528	164.412	17	456	1566.45	1566.52	168522				-4.14277	0
5	C1-AC-overlay.tif:0020-0494	11.043	176.205	33	479	1945.78	1945.83	209331				125.429	125.429
6	C1-AC-overlay.tif:0023-0134	17.429	221.883	48	525	3867.1	3867.2	416031				994.084	994.084
7	C1-AC-overlay.tif:0025-0639	27.012	158.805	24	621	4289.63	4289.64	461488				-163.201	0
8	C1-AC-overlay.tif:0023-0537	15.569	189.701	44	577	2953.56	2953.45	317750				386.955	386.955
9	C1-AC-overlay.tif:0030-0322	22.169	147.846	24	471	3277.61	3277.6	352612				-376.891	0
10	C1-AC-overlay.tif:0041-0421	32.319	129.428	14	395	4183.03	4182.98	450020				-1144.7	0
11	C1-AC-overlay.tif:0057-0374	24.828	136.086	18	468	3378.67	3378.74	363485				-714.073	0
12	C1-AC-overlay.tif:0063-0722	26.185	216.191	26	763	5660.87	5660.96	609009				1344.45	1344.45
13	C1-AC-overlay.tif:0063-0476	29.856	143.05	17	705	4270.92	4270.9	459475				-650.765	0
14	C1-AC-overlay.tif:0062-0584	26.305	156.538	26	521	4117.8	4117.73	443002				-218.563	0
15	C1-AC-overlay.tif:0073-0054	19.799	158.07	15	483	3129.61	3129.63	336690				-134.174	0
16	C1-AC-overlay.tif:0089-0517	15.886	195.859	21	552	3111.32	3111.42	334723				492.66	492.66
17	C1-AC-overlay.tif:0089-0108	29.029	214.776	22	660	6234.72	6234.73	670745				1449.39	1449.39
18	C1-AC-overlay.tif:0094-0330	35.554	159.7	20	514	5678.01	5677.97	610853				-182.989	0
19	C1-AC-overlay.tif:0105-0559	21.072	182.879	23	515	3853.68	3853.63	414587				379.975	379.975
20	C1-AC-overlay.tif:0107-0742	31.501	164.951	20	628	5196.19	5196.12	559018				3.2824	3.2824
21	C1-AC-overlay.tif:0119-0444	14.026	123.998	19	494	1739.26	1739.2	187113				-572.945	0
22	C1-AC-overlay.tif:0128-0043	13.469	173.541	24	517	2337.39	2337.42	251461				117.102	117.102
23	C1-AC-overlay.tif:0127-0910	16.025	213.226	38	902	3416.93	3416.95	367601				775.277	775.277
24	C1-AC-overlay.tif:0139-0168	18.916	151.397	23	450	2863.78	2863.83	308092				-254.416	0
25	C1-AC-overlay.tif:0140-0400	19.65	166.984	23	651	3281.25	3281.24	353004				41.996	41.996
26	C1-AC-overlay.tif:0153-0465	35.136	217.619	21	1161	7646.23	7646.26	822598				1854.2	1854.2
27	C1-AC-overlay.tif:0142-0829	35.387	194.851	17	656	6895.19	6895.19	741799				1061.76	1061.76
28	C1-AC-overlay.tif:0151-0649	36.14	317.156	45	1515	11462	11462	1233102				5504.45	5504.45
29	C1-AC-overlay.tif:0153-0551	34.002	259.873	55	802	8836.18	8836.2	950616				3231.08	3231.08
30	C1-AC-overlay.tif:0155-0369	17.326	283.896	42	892	4918.87	4918.78	529183				2062.65	2062.65
31	C1-AC-overlay.tif:0167-0716	22.318	207.862	29	787	4639.03	4639.06	499077				960.013	960.013
32	C1-AC-overlay.tif:0173-0911	28.992	183.018	32	584	5306.03	5306.06	570834				526.819	526.819
33	C1-AC-overlay.tif:0183-0040	20.236	237.533	42	568	4806.64	4806.72	517109				1470.88	1470.88
34	C1-AC-overlay.tif:0193-0634	31.148	229.9	34	802	7161	7160.93	770396				2026.28	2026.28
35	C1-AC-overlay.tif:0202-0495	29.968	253.42	34	926	7594.44	7594.49	817027				2654.36	2654.36
36	C1-AC-overlay.tif:0212-0218	19.511	146.015	23	440	2848.86	2848.9	306486				-367.427	0
37	C1-AC-overlay.tif:0198-0851	32.078	212.202	38	751	6806.97	6807.02	732309				1519.06	1519.06
38	C1-AC-overlay.tif:0208-0365	33.063	347.718	68	1474	11496.6	11496.6	1236832				6046.27	6046.27
39	C1-AC-overlay.tif:0206-0180	28.295	150.222	15	526	4250.47	4250.53	457275				-413.809	0
40	C1-AC-overlay.tif:0219-0072	18.748	226.245	39	627	4241.74	4241.64	456336				1151.09	1151.09
41	C1-AC-overlay.tif:0228-0916	11.796	150.707	22	522	1777.68	1777.74	191247				-166.793	0
42	C1-AC-overlay.tif:0230-0397	27.151	287.775	47	966	7813.47	7813.38	840590				3337.62	3337.62
43	C1-AC-overlay.tif:0229-0306	23.87	318.58	45	1340	7604.55	7604.5	818114				3669.61	3669.61
44	C1-AC-overlay.tif:0228-0571	18.786	242.764	27	747	4560.48	4560.56	490626				1463.75	1463.75
45	C1-AC-overlay.tif:0227-0777	42.312	154.328	17	617	6529.91	6529.93	702502				-445.071	0
46	C1-AC-overlay.tif:0233-0603	21.286	237.679	36	894	5059.24	5059.24	544284				1550.31	1550.31
47	C1-AC-overlay.tif:0237-0139	13.143	152.498	33	373	2004.35	2004.28	215632				-162.3	0
48	C1-AC-overlay.tif:0258-0050	17.075	254.943	37	653	4353.24	4353.15	468331				1538.39	1538.39
49	C1-AC-overlay.tif:0265-0444	50.798	284.126	57	1120	14433.2	14433	1552750				6059.14	6059.14
50	C1-AC-overlay.tif:0266-0891	24.093	171.603	18	481	4134.47	4134.43	444795				162.777	162.777
51	C1-AC-overlay.tif:0263-0659	41.215	263.311	26	925	10852.4	10852.4	1167522				4058.2	4058.2
52	C1-AC-overlay.tif:0270-0329	28.341	282.045	44	950	7993.48	7993.44	859956				3321.51	3321.51
53	C1-AC-overlay.tif:0270-0846	31.641	226.055	41	1026	7152.6	7152.61	769492				1936.69	1936.69
54	C1-AC-overlay.tif:0276-0940	28.955	195.043	19	798	5647.39	5647.47	607558				874.331	874.331
55	C1-AC-overlay.tif:0281-0724	28.35	308.27	52	1088	8739.58	8739.45	940223				4066.05	4066.05
56	C1-AC-overlay.tif:0287-0088	12.976	133.029	20	359	1726.21	1726.18	185709				-412.868	0
57	C1-AC-overlay.tif:0292-0033	27.56	219.504	41	788	6049.59	6049.53	650828				1506.35	1506.35
58	C1-AC-overlay.tif:0293-0487	38.668	253.649	24	1064	9808.14	9808.1	1055181				3433.8	3433.8
59	C1-AC-overlay.tif:0295-0688	18.999	269.69	48	1127	5123.96	5123.84	551247				1991.92	1991.92
60	C1-AC-overlay.tif:0305-0244	20.161	227.165	36	592	4579.94	4579.87	492720				1256.4	1256.4
61	C1-AC-overlay.tif:0304-0371	37.134	319.38	42	1010	11860	11859.9	1275922				5738.44	5738.44
62	C1-AC-overlay.tif:0324-0311	26.91	218.027	26	675	5867.03	5867.11	631188				1431.08	1431.08
63	C1-AC-overlay.tif:0316-0582	8.886	192.608	38	606	1711.56	1711.51	184133				246.686	246.686
64	C1-AC-overlay.tif:0337-0824	35.768	206.435	27	670	7383.76	7383.77	794361				1487.53	1487.53
65	C1-AC-overlay.tif:0345-0098	15.635	156.33	29	431	2444.15	2444.22	262947				-133.16	0
66	C1-AC-overlay.tif:0342-0023	22.783	239.942	35	650	5466.49	5466.6	588097				1710.89	1710.89
67	C1-AC-overlay.tif:0353-0403	6.2	433.297	125	1074	2686.4	2686.44	289009				1664.39	1664.39
68	C1-AC-overlay.tif:0365-0581	36.121	221.328	25	923	7994.63	7994.59	860080				2040.16	2040.16
69	C1-AC-overlay.tif:0360-0907	18.005	222.283	36	741	4002.18	4002.21	430563				1034.14	1034.14
70	C1-AC-overlay.tif:0365-0658	28.518	211.834	25	733	6041.03	6041.08	649907				1339.98	1339.98
71	C1-AC-overlay.tif:0358-0948	17.921	175.718	24	883	3149.08	3149.04	338785				194.823	194.823
72	C1-AC-overlay.tif:0373-0279	46.392	219.147	20	865	10166.8	10166.7	1093762				2519.09	2519.09
73	C1-AC-overlay.tif:0357-0510	29.01	296.25	36	1085	8594.33	8594.21	924597				3812.01	3812.01
74	C1-AC-overlay.tif:0372-0733	49.525	289.593	44	1388	14342.1	14342.1	1542954				6178.06	6178.06
75	C1-AC-overlay.tif:0385-0154	21.834	166.909	22	525	3644.37	3644.29	392069				45.0261	45.0261
76	C1-AC-overlay.tif:0382-0482	28.927	209.448	18	796	6058.64	6058.7	651802				1290.18	1290.18
77	C1-AC-overlay.tif:0392-0384	36.112	204.838	25	791	7397.1	7397.11	795796				1444.16	1444.16
78	C1-AC-overlay.tif:0391-0435	19.13	162.787	29	593	3114.04	3114.12	335015				-39.404	0
79	C1-AC-overlay.tif:0395-0014	10.141	279.714	51	880	2836.6	2836.58	305168				1164.87	1164.87
80	C1-AC-overlay.tif:0393-0869	32.617	193.461	21	748	6310.09	6310.12	678853				933.309	933.309
81	C1-AC-overlay.tif:0399-0224	42.6	224.807	22	1096	9576.77	9576.78	1030290				2554.3	2554.3
82	C1-AC-overlay.tif:0403-0345	31.26	277.299	43	930	8668.3	8668.37	932555				3515.26	3515.26
83	C1-AC-overlay.tif:0404-0628	34.021	268.93	47	1222	9149.15	9149.27	984285				3541.01	3541.01
84	C1-AC-overlay.tif:0405-0693	22.16	309.493	63	1238	6858.3	6858.36	737831				3205.36	3205.36
85	C1-AC-overlay.tif:0404-0942	19.985	207.572	47	768	4148.27	4148.33	446280				853.863	853.863
86	C1-AC-overlay.tif:0440-0191	16.118	191.258	31	603	3082.68	3082.7	331642				425.696	425.696
87	C1-AC-overlay.tif:0438-0572	24.93	319.641	58	969	7968.57	7968.65	857276				3859.02	3859.02
88	C1-AC-overlay.tif:0446-0746	24.065	244.044	22	721	5872.99	5872.92	631829				1905.88	1905.88
89	C1-AC-overlay.tif:0451-0235	16.202	214.709	38	672	3478.62	3478.72	374238				807.867	807.867
90	C1-AC-overlay.tif:0447-0327	16.992	254.734	52	1147	4328.36	4328.44	465654				1527.36	1527.36
91	C1-AC-overlay.tif:0450-0475	26.027	301.105	50	1044	7836.73	7836.86	843093				3546.39	3546.39
92	C1-AC-overlay.tif:0445-0857	31.362	176.176	26	970	5525.25	5525.23	594418				355.306	355.306
93	C1-AC-overlay.tif:0449-0661	31.158	294.388	54	1694	9172.42	9172.54	986789				4036.24	4036.24
94	C1-AC-overlay.tif:0432-0526	38.268	324.835	53	1194	12430.9	12430.8	1337345				6122.43	6122.43
95	C1-AC-overlay.tif:0458-0278	13.878	344.423	78	1181	4779.82	4779.9	514224				2492.16	2492.16
96	C1-AC-overlay.tif:0461-0936	20.505	194.871	34	727	3995.88	3995.83	429885				615.646	615.646
97	C1-AC-overlay.tif:0466-0404	21.147	212.795	29	658	4499.9	4499.98	484109				1013.96	1013.96
98	C1-AC-overlay.tif:0488-0723	30.33	383.253	90	1150	11624.2	11624.1	1250555				6624.26	6624.26
99	C1-AC-overlay.tif:0492-0371	26.947	191.913	31	862	5171.46	5171.48	556357				729.353	729.353
100	C1-AC-overlay.tif:0500-0125	23.266	220.477	44	674	5129.6	5129.62	551853				1294.29	1294.29
101	C1-AC-overlay.tif:0503-0312	23.861	223.85	29	727	5341.26	5341.28	574624				1407.88	1407.88
102	C1-AC-overlay.tif:0504-0859	21.686	180.538	33	703	3915.09	3915.15	421194				340.279	340.279
103	C1-AC-overlay.tif:0511-0471	28.22	310.008	41	1424	8748.5	8748.43	941183				4096.45	4096.45
104	C1-AC-overlay.tif:0517-0578	42.795	237.951	20	899	10183.2	10183.1	1095526				3128.49	3128.49
105	C1-AC-overlay.tif:0526-0273	16.796	158.152	23	525	2656.39	2656.32	285780				-112.446	0
106	C1-AC-overlay.tif:0525-0800	25.013	139.237	18	392	3482.8	3482.74	374687				-640.578	0
107	C1-AC-overlay.tif:0542-0021	18.711	162.828	25	406	3046.72	3046.67	327773				-37.7738	0
108	C1-AC-overlay.tif:0534-0929	16.192	147.835	23	478	2393.79	2393.74	257529				-275.455	0
109	C1-AC-overlay.tif:0551-0515	25.088	183.734	22	586	4609.48	4609.52	495898				473.842	473.842
110	C1-AC-overlay.tif:0553-0389	32.831	216.535	37	603	7109.01	7109.06	764803				1696.98	1696.98
111	C1-AC-overlay.tif:0546-0635	38.882	212.786	29	941	8273.53	8273.55	890084				1863.97	1863.97
112	C1-AC-overlay.tif:0557-0704	50.278	191.507	26	812	9628.58	9628.59	1035864				1340.42	1340.42
113	C1-AC-overlay.tif:0573-0081	19.808	161.603	20	559	3201.05	3201.03	344376				-64.2532	0
114	C1-AC-overlay.tif:0574-0467	47.266	196.554	29	657	9290.37	9290.32	999478				1498.67	1498.67
115	C1-AC-overlay.tif:0578-0600	19.018	182.44	20	748	3469.64	3469.64	373272				334.587	334.587
116	C1-AC-overlay.tif:0577-0801	32.273	152.073	18	554	4907.84	4907.85	527996				-412.249	0
117	C1-AC-overlay.tif:0577-0221	20.189	156.108	22	956	3151.7	3151.66	339067				-176.428	0
118	C1-AC-overlay.tif:0578-0270	26.361	283.158	33	995	7464.4	7464.33	803037				3118.8	3118.8
119	C1-AC-overlay.tif:0588-0558	36.828	195.924	25	614	7215.41	7215.49	776250				1144.51	1144.51
120	C1-AC-overlay.tif:0579-0043	19.306	149.48	17	551	2885.89	2885.86	310470				-296.671	0
121	C1-AC-overlay.tif:0588-0368	38.138	268.528	36	916	10241.2	10241.1	1101771				3954.19	3954.19
122	C1-AC-overlay.tif:0626-0628	27.328	184.264	20	579	5035.56	5035.57	541736				530.633	530.633
123	C1-AC-overlay.tif:0629-0039	21.5	137.77	16	583	2962.03	2962.06	318662				-582.151	0
124	C1-AC-overlay.tif:0631-0509	16.006	191.84	31	614	3070.67	3070.59	330349				432.053	432.053
125	C1-AC-overlay.tif:0636-0701	21.407	227.701	44	793	4874.37	4874.4	524395				1345.52	1345.52
126	C1-AC-overlay.tif:0638-0571	13.394	149.973	24	483	2008.8	2008.74	216111				-199.22	0
127	C1-AC-overlay.tif:0636-0778	10.355	116.509	17	322	1206.44	1206.45	129791				-500.538	0
128	C1-AC-overlay.tif:0642-0470	20.078	191.573	22	707	3846.33	3846.4	413797				536.609	536.609
129	C1-AC-overlay.tif:0641-0155	19.855	165.64	15	834	3288.72	3288.78	353808				15.749	15.749
130	C1-AC-overlay.tif:0649-0083	29.354	141.723	20	456	4160.18	4160.14	447561				-678.776	0
131	C1-AC-overlay.tif:0652-0822	17.382	119.233	15	428	2072.51	2072.51	222965				-792.859	0
132	C1-AC-overlay.tif:0661-0227	22.476	125.981	17	385	2831.53	2831.55	304622				-873.548	0
133	C1-AC-overlay.tif:0680-0413	38.222	146.022	22	746	5581.24	5581.25	600442				-719.522	0
134	C1-AC-overlay.tif:0682-0531	17.549	157.047	21	604	2756.07	2756.02	296504				-136.879	0
135	C1-AC-overlay.tif:0686-0581	21.639	147.694	16	623	3195.99	3195.95	343831				-371.169	0
136	C1-AC-overlay.tif:0698-0629	32.292	154.144	16	514	4977.55	4977.62	535496				-345.615	0
137	C1-AC-overlay.tif:0700-0165	58.653	118.307	15	362	6939.03	6939.06	746516				-2729.7	0
138	C1-AC-overlay.tif:0717-0686	25.971	192.468	24	631	4998.55	4998.59	537755				717.35	717.35
139	C1-AC-overlay.tif:0724-0519	28.211	125.031	16	468	3527.25	3527.25	379469				-1123.24	0
140	C1-AC-overlay.tif:0729-0235	22.346	110.068	16	335	2459.55	2459.58	264604				-1224.09	0
141	C1-AC-overlay.tif:0740-0290	28.23	138.75	16	407	3916.86	3916.91	421384				-736.713	0
142	C1-AC-overlay.tif:0743-0577	11.507	151.79	32	521	1746.72	1746.65	187916				-150.245	0
143	C1-AC-overlay.tif:0756-0350	22.411	127.2	18	421	2850.65	2850.68	306679				-843.702	0
144	C1-AC-overlay.tif:0768-0494	15.319	150.422	27	500	2304.25	2304.31	247896				-220.974	0
145	C1-AC-overlay.tif:0203-0561	10.68	252.064	37	834	2692.1	2692.04	289622				931.48	931.48
146	C1-AC-overlay.tif:0213-0528	10.429	341.135	89	969	3557.77	3557.7	382753				1838.51	1838.51
147	C1-AC-overlay.tif:0456-0610	13.534	337.925	64	1273	4573.43	4573.48	492019				2342.44	2342.44
148	C1-AC-overlay.tif:0157-0100	32.412	210.213	43	616	6813.51	6813.42	733012				1470.41	1470.41
149	C1-AC-overlay.tif:0196-0117	5.54	150.411	31	373	833.27	833.277	89645				-79.9743	0
150	C1-AC-overlay.tif:0017-0053	12.734	105.627	13	366	1345.1	1345.05	144709				-754.105	0
151	C1-AC-overlay.tif:0052-0128	14.129	223.662	35	586	3160.07	3160.12	339967				831	831
152	C1-AC-overlay.tif:0003-0311	2.407	158.772	34	319	382.238	382.164	41122				-14.622	0
153	C1-AC-overlay.tif:0005-0697	1.971	172.495	26	367	339.917	339.988	36569				15.0746	15.0746
154	C1-AC-overlay.tif:0034-0864	6.153	222.708	69	490	1370.42	1370.32	147433				356.02	356.02
155	C1-AC-overlay.tif:0143-0769	8.719	161.483	18	431	1407.96	1407.97	151471				-29.329	0
156	C1-AC-overlay.tif:0329-0675	9.397	296.698	80	812	2788.21	2788.07	299962				1239.01	1239.01
157	C1-AC-overlay.tif:0442-0902	7.306	276.707	60	622	2021.64	2021.62	217492				817.251	817.251
158	C1-AC-overlay.tif:0327-0967	2.277	179.906	42	440	409.705	409.646	44077				34.2898	34.2898
159	C1-AC-overlay.tif:0398-0549	2.816	378.865	86	833	1067.05	1066.88	114796				602.675	602.675	198679	nuclei
160	C1-AC-overlay.tif:0390-0486	7047.26	205.579	12	1987	1.44877e+06	1.44877e+06	155862049				287051	287051	287051	total
161	C1-AC-2.tif:0700-0893	28.629	101.868	13	424	2916.4	2916.38	313753				-1803.02	0	88372	cytoplasmic
162	C1-AC-2.tif:0067-0228	28.629	152.786	20	425	4374.14	4374.11	470580				-345.289	0
163	C1-AC-2.tif:0643-0850	28.629	128.686	15	437	3684.19	3684.15	396353				-1035.25	0	n/c
														2.24821

## Sheet: AD
ROI	Label	Area	Mean	Min	Max	IntDen	Area*Mean	RawIntDen				CTCF	set <0 to 0
1	C1-AD-overlay.tif:0012-0051	19.39	343.327	80	965	6657.05	6657.11	716180				2502.52	2502.52
2	C1-AD-overlay.tif:0014-0749	15.672	275.422	62	959	4316.34	4316.41	464361				65.1736	65.1736
3	C1-AD-overlay.tif:0020-0185	6.832	220.094	34	501	1503.68	1503.68	161769				-19.7882	0
4	C1-AD-overlay.tif:0016-0576	13.989	241.118	48	563	3373.07	3373	362882				265.976	265.976
5	C1-AD-overlay.tif:0027-0475	24.586	286.744	37	751	7049.86	7049.89	758439				1463.14	1463.14
6	C1-AD-overlay.tif:0027-0892	29.048	343.551	69	1174	9979.32	9979.47	1073597				2885.81	2885.81
7	C1-AD-overlay.tif:0032-0541	23.712	252.924	53	698	5997.36	5997.33	645209				-656.234	0
8	C1-AD-overlay.tif:0046-0048	36.456	389.452	113	991	14197.8	14197.9	1527432				5213.97	5213.97
9	C1-AD-overlay.tif:0046-0663	25.924	200.427	37	556	5195.94	5195.87	558991				-787.566	0
10	C1-AD-overlay.tif:0053-0595	24.539	256.767	63	665	6300.9	6300.81	677865				307.037	307.037
11	C1-AD-overlay.tif:0058-0493	20.375	262.548	44	677	5349.44	5349.42	575505				315.568	315.568
12	C1-AD-overlay.tif:0081-0382	21.472	210.565	42	643	4521.23	4521.25	486404				-893.373	0
13	C1-AD-overlay.tif:0087-0704	17.986	210.398	47	604	3784.27	3784.22	407120				-103.272	0
14	C1-AD-overlay.tif:0090-0545	13.143	290.972	41	971	3824.37	3824.24	411434				460.583	460.583
15	C1-AD-overlay.tif:0094-0048	40.425	346.98	73	1001	14026.6	14026.7	1509015				3518.36	3518.36
16	C1-AD-overlay.tif:0099-0667	15.579	378.841	76	879	5901.89	5901.96	634938				2371.92	2371.92
17	C1-AD-overlay.tif:0103-0858	32.747	617.835	136	2076	20232.3	20232.2	2176631				12274.9	12274.9
18	C1-AD-overlay.tif:0102-0610	36.577	348.377	67	1101	12742.5	12742.6	1370865				3581.51	3581.51
19	C1-AD-overlay.tif:0109-0457	27.7	531.964	102	1752	14735.3	14735.4	1585253				8620.16	8620.16
20	C1-AD-overlay.tif:0119-0276	26.231	227.971	36	767	5979.92	5979.91	643333				-511.725	0
21	C1-AD-overlay.tif:0125-0380	24.428	234.362	20	854	5724.95	5724.99	615903				391.405	391.405
22	C1-AD-overlay.tif:0122-0524	24.549	324.324	50	1016	7961.72	7961.83	856539				1890	1890
23	C1-AD-overlay.tif:0123-0916	28.025	246.141	30	713	6898.11	6898.1	742114				620.67	620.67
24	C1-AD-overlay.tif:0127-0224	27.281	234.103	40	709	6386.66	6386.56	687091				677.305	677.305
25	C1-AD-overlay.tif:0134-0035	13.506	413.904	116	849	5590.17	5590.19	601403				2126.38	2126.38
26	C1-AD-overlay.tif:0135-0573	27.579	432.272	107	1307	11921.6	11921.6	1282550				5523.89	5523.89
27	C1-AD-overlay.tif:0132-0694	18.181	438.353	106	1217	7969.9	7969.7	857419				3401.68	3401.68
28	C1-AD-overlay.tif:0149-0964	5.196	476.462	123	1208	2475.71	2475.7	266342				1362.29	1362.29
29	C1-AD-overlay.tif:0150-0170	28.257	214.544	36	531	6062.46	6062.37	652213				-47.4718	0
30	C1-AD-overlay.tif:0159-0737	34.746	241.198	41	760	8380.55	8380.67	901598				907.19	907.19
31	C1-AD-overlay.tif:0166-0246	8.812	275.089	66	614	2424.05	2424.08	260784				177.433	177.433
32	C1-AD-overlay.tif:0162-0028	20.003	435.948	148	1042	8720.41	8720.27	938161				4375.59	4375.59
33	C1-AD-overlay.tif:0180-0404	33.137	307.838	48	1337	10201	10200.8	1097443				2754.87	2754.87
34	C1-AD-overlay.tif:0177-0313	16.648	210.006	25	589	3496.13	3496.18	376121				-249.863	0
35	C1-AD-overlay.tif:0191-0640	66.145	329.482	25	1310	21793.5	21793.6	2344592				5871.63	5871.63
36	C1-AD-overlay.tif:0191-0511	39.068	424.293	113	1094	16576.2	16576.3	1783305				8225.85	8225.85
37	C1-AD-overlay.tif:0195-0564	34.476	387.982	75	1312	13376.1	13376.1	1439027				5751.67	5751.67
38	C1-AD-overlay.tif:0189-0456	45.723	357.64	74	1674	16352.4	16352.4	1759230				6092.55	6092.55
39	C1-AD-overlay.tif:0206-0021	15.449	407.915	122	1014	6301.73	6301.88	677954				3035.42	3035.42
40	C1-AD-overlay.tif:0214-0303	16.192	227.93	28	753	3690.7	3690.64	397054				-213.776	0
41	C1-AD-overlay.tif:0211-0702	44.45	411.337	51	1151	18283.8	18283.9	1967013				7350.92	7350.92
42	C1-AD-overlay.tif:0245-0412	24.428	414.737	96	1343	10131.1	10131.2	1089928				4942.14	4942.14
43	C1-AD-overlay.tif:0247-0479	16.462	316.571	70	868	5211.35	5211.39	560648				1335.59	1335.59
44	C1-AD-overlay.tif:0250-0015	8.914	418.61	124	1200	3731.54	3731.49	401447				1521.14	1521.14
45	C1-AD-overlay.tif:0253-0550	20.161	392.752	76	1074	7918.4	7918.27	851879				3607.06	3607.06
46	C1-AD-overlay.tif:0265-0305	36.326	367.958	37	1783	13366.3	13366.4	1437979				5285.88	5285.88
47	C1-AD-overlay.tif:0273-0243	26.343	240.86	26	977	6344.89	6344.97	682597				311.706	311.706
48	C1-AD-overlay.tif:0276-0913	33.918	468.809	138	1358	15901.2	15901.1	1710683				8104.03	8104.03
49	C1-AD-overlay.tif:0284-0785	34.755	458.094	82	1239	15921	15921.1	1712812				8328.73	8328.73
50	C1-AD-overlay.tif:0279-0049	32.394	235.798	37	686	7638.39	7638.44	821755				363.571	363.571
51	C1-AD-overlay.tif:0283-0515	27.756	379.098	97	1810	10522.1	10522.2	1131986				3911.67	3911.67
52	C1-AD-overlay.tif:0290-0362	17.912	407.65	79	1664	7301.78	7301.83	785541				3549.37	3549.37
53	C1-AD-overlay.tif:0290-0407	18.665	274.944	66	715	5131.78	5131.83	552088				999.205	999.205
54	C1-AD-overlay.tif:0302-0705	17.401	369.483	92	1154	6429.24	6429.37	691672				2674.56	2674.56
55	C1-AD-overlay.tif:0307-0312	7.353	407.984	116	1386	2999.71	2999.91	322715				1387.37	1387.37
56	C1-AD-overlay.tif:0309-0818	43.688	450.604	112	1164	19685.8	19686	2117839				10105.1	10105.1
57	C1-AD-overlay.tif:0327-0407	15.133	364.08	69	860	5509.48	5509.62	592722				2190.91	2190.91
58	C1-AD-overlay.tif:0326-0470	29.308	264.439	41	1085	7750.14	7750.18	833777				1322.84	1322.84
59	C1-AD-overlay.tif:0340-0334	43.213	255.439	40	801	11038.4	11038.3	1187536				1561.53	1561.53
60	C1-AD-overlay.tif:0341-0859	12.009	276.635	70	795	3322.22	3322.11	357412				688.497	688.497
61	C1-AD-overlay.tif:0353-0552	36.586	266.338	48	844	9744.25	9744.24	1048308				1720.81	1720.81
62	C1-AD-overlay.tif:0352-0266	13.339	229.323	54	982	3058.86	3058.94	329079				133.653	133.653
63	C1-AD-overlay.tif:0355-0906	23.117	197.361	31	644	4562.44	4562.39	490837				-507.239	0
64	C1-AD-overlay.tif:0364-0190	48.595	375.749	44	1615	18259.7	18259.5	1964416				7602.48	7602.48
65	C1-AD-overlay.tif:0357-0392	17.401	351.67	100	951	6119.28	6119.41	658326				2303.31	2303.31
66	C1-AD-overlay.tif:0362-0232	13.311	424.378	78	1138	5648.8	5648.9	607710				2729.75	2729.75
67	C1-AD-overlay.tif:0357-0966	1.385	216.671	38	483	300.087	300.089	32284				-3.64567	0
68	C1-AD-overlay.tif:0379-0094	29.782	243.462	28	609	7250.76	7250.79	780053				719.496	719.496
69	C1-AD-overlay.tif:0381-0769	21.89	497.781	142	1456	10896.5	10896.4	1172274				6095.88	6095.88
70	C1-AD-overlay.tif:0386-0444	20.635	326.637	88	992	6740.28	6740.15	725134				2214.83	2214.83
71	C1-AD-overlay.tif:0390-0817	32.282	473.872	104	1398	15297.7	15297.5	1645759				8217.99	8217.99
72	C1-AD-overlay.tif:0396-0490	19.948	475.846	116	1213	9491.96	9492.18	1021166				5117.51	5117.51
73	C1-AD-overlay.tif:0398-0579	19.185	338.984	69	938	6503.52	6503.41	699663				2296.08	2296.08
74	C1-AD-overlay.tif:0395-0689	32.059	204.223	37	565	6547.23	6547.19	704365				-483.458	0
75	C1-AD-overlay.tif:0404-0269	12.363	201.073	32	481	2485.79	2485.87	267427				-225.381	0
76	C1-AD-overlay.tif:0406-0527	15.3	492.652	80	1280	7537.54	7537.58	810905				4182.24	4182.24
77	C1-AD-overlay.tif:0406-0731	15.272	249.106	51	814	3804.36	3804.35	409281				455.148	455.148
78	C1-AD-overlay.tif:0413-0400	14.891	266.9	43	989	3974.39	3974.41	427573				708.763	708.763
79	C1-AD-overlay.tif:0425-0463	13.394	424.715	98	1345	5688.81	5688.63	612015				2751.28	2751.28
80	C1-AD-overlay.tif:0430-0611	17.057	397.488	124	1051	6779.85	6779.95	729391				3039.3	3039.3
81	C1-AD-overlay.tif:0434-0776	16.601	449.193	105	1395	7457.16	7457.05	802258				3816.4	3816.4
82	C1-AD-overlay.tif:0434-0950	21.834	237.076	36	675	5176.43	5176.32	556892				388.05	388.05
83	C1-AD-overlay.tif:0427-0864	17.336	355.228	86	987	6158.08	6158.23	662500				2356.39	2356.39
84	C1-AD-overlay.tif:0450-0499	17.996	390.403	110	971	7025.52	7025.69	755821				3079.11	3079.11
85	C1-AD-overlay.tif:0450-0829	21.76	377.614	91	1231	8216.92	8216.88	883994				3444.84	3444.84
86	C1-AD-overlay.tif:0458-0447	8.403	305.513	70	876	2567.19	2567.23	276184				724.421	724.421
87	C1-AD-overlay.tif:0459-0638	26.12	527.384	118	1697	13775	13775.3	1481948				8047.07	8047.07
88	C1-AD-overlay.tif:0462-0556	30.888	374.056	46	1140	11553.8	11553.8	1242988				4780	4780
89	C1-AD-overlay.tif:0468-0405	26.343	295.679	48	933	7788.96	7789.07	837953				2011.97	2011.97
90	C1-AD-overlay.tif:0486-0747	34.16	470.226	99	1315	16062.9	16062.9	1728079				8571.52	8571.52
91	C1-AD-overlay.tif:0486-0693	27.783	363.5	53	1340	10099.3	10099.1	1086502				4006.22	4006.22
92	C1-AD-overlay.tif:0493-0469	14.696	376.152	97	1226	5527.83	5527.93	594696				2305.05	2305.05
93	C1-AD-overlay.tif:0494-0516	15.718	407.538	111	1324	6405.77	6405.68	689147				2958.67	2958.67
94	C1-AD-overlay.tif:0496-0954	15.811	236.108	45	725	3733.15	3733.1	401620				265.7	265.7
95	C1-AD-overlay.tif:0503-0595	21.983	329.363	55	1168	7240.46	7240.39	778944				2419.44	2419.44
96	C1-AD-overlay.tif:0513-0813	33.1	359.42	98	1129	11896.9	11896.8	1279894				4637.86	4637.86
97	C1-AD-overlay.tif:0523-0274	26.11	355.004	80	1094	9269.24	9269.15	997205				3543.15	3543.15
98	C1-AD-overlay.tif:0546-0495	18.581	346.491	73	1246	6438.19	6438.15	692635				2363.28	2363.28
99	C1-AD-overlay.tif:0550-0027	26.482	194.109	35	475	5140.41	5140.39	553017				-667.194	0
100	C1-AD-overlay.tif:0548-0544	23.433	479.104	67	1477	11227	11226.8	1207820				6087.91	6087.91
101	C1-AD-overlay.tif:0555-0681	29.308	237.739	45	713	6967.6	6967.65	749590				540.315	540.315
102	C1-AD-overlay.tif:0558-0622	18.572	233.311	37	742	4333.01	4333.05	466155				260.152	260.152
103	C1-AD-overlay.tif:0556-0957	9.555	258.951	47	805	2474.41	2474.28	266202				378.834	378.834
104	C1-AD-overlay.tif:0561-0589	19.659	343.811	81	938	6759.11	6758.98	727160				2447.7	2447.7
105	C1-AD-overlay.tif:0567-0317	20.226	525.783	122	1657	10634.7	10634.5	1144104				6198.86	6198.86
106	C1-AD-overlay.tif:0571-0852	24.019	354.942	92	1028	8525.3	8525.35	917170				3257.91	3257.91
107	C1-AD-overlay.tif:0582-0150	19.724	276.821	52	932	5460.14	5460.02	587414				1134.48	1134.48
108	C1-AD-overlay.tif:0591-0418	39.096	344.061	62	1676	13451.3	13451.4	1447120				4877.53	4877.53
109	C1-AD-overlay.tif:0587-0763	27.774	358.087	87	783	9945.54	9945.51	1069963				3854.58	3854.58
110	C1-AD-overlay.tif:0593-0356	19.873	383.644	81	1132	7624.22	7624.16	820230				3265.94	3265.94
111	C1-AD-overlay.tif:0594-0045	21.844	203.486	31	507	4444.91	4444.95	478193				-345.512	0
112	C1-AD-overlay.tif:0602-0519	18.423	402.427	78	1264	7413.96	7413.91	797610				3373.69	3373.69
113	C1-AD-overlay.tif:0604-0610	12.418	422.516	73	1114	5246.98	5246.8	564482				2523.5	2523.5
114	C1-AD-overlay.tif:0606-0665	30.33	255.738	44	785	7756.6	7756.53	834472				1105.07	1105.07
115	C1-AD-overlay.tif:0615-0431	28.722	337.755	67	1036	9701.09	9701	1043664				3402.17	3402.17
116	C1-AD-overlay.tif:0616-0567	20.152	375.087	88	1225	7558.76	7558.75	813188				3139.35	3139.35
117	C1-AD-overlay.tif:0618-0229	32.821	226.622	47	748	7438.07	7437.96	800204				240.209	240.209
118	C1-AD-overlay.tif:0629-0837	24.558	360.184	86	1189	8845.4	8845.4	951607				3459.75	3459.75
119	C1-AD-overlay.tif:0650-0011	8.263	214.483	35	575	1772.37	1772.27	190675				-39.8297	0
120	C1-AD-overlay.tif:0647-0457	40.908	359.462	77	1192	14705	14704.9	1581991				5733.61	5733.61
121	C1-AD-overlay.tif:0657-0141	32.338	242.757	42	731	7850.29	7850.28	844551				758.447	758.447
122	C1-AD-overlay.tif:0651-0815	11.628	169.167	31	492	1967.13	1967.07	211628				-582.984	0
123	C1-AD-overlay.tif:0656-0515	25.283	405.11	58	1570	10242.4	10242.4	1101899				4697.75	4697.75
124	C1-AD-overlay.tif:0666-0588	32.338	282.681	54	932	9141.36	9141.34	983447				2049.51	2049.51
125	C1-AD-overlay.tif:0673-0763	32.161	379.048	92	1033	12190.7	12190.6	1311505				5137.55	5137.55
126	C1-AD-overlay.tif:0672-0091	25.646	194.195	24	512	4980.23	4980.32	535784				-643.926	0
127	C1-AD-overlay.tif:0694-0341	20.236	203.907	28	609	4126.2	4126.26	443906				-311.559	0
128	C1-AD-overlay.tif:0700-0514	27.96	198.231	34	964	5542.55	5542.54	596280				-589.18	0
129	C1-AD-overlay.tif:0710-0713	22.866	397.555	98	1047	9090.59	9090.49	977986				4075.9	4075.9
130	C1-AD-overlay.tif:0724-0044	19.436	208.793	28	611	4058.16	4058.1	436586				-204.277	0
131	C1-AD-overlay.tif:0731-0597	51.291	246.298	39	898	12632.9	12632.9	1359074				1384.59	1384.59
132	C1-AD-overlay.tif:0739-0396	18.916	247.86	50	964	4688.46	4688.52	504395				540.179	540.179
133	C1-AD-overlay.tif:0741-0797	14.798	326.352	59	1145	4829.35	4829.36	519552				1584.11	1584.11
134	C1-AD-overlay.tif:0753-0050	24.772	191.492	18	987	4743.59	4743.64	510326				-688.94	0
135	C1-AD-overlay.tif:0750-0512	33.072	228.541	35	758	7558.41	7558.31	813150				305.511	305.511
136	C1-AD-overlay.tif:0755-0641	27.43	244.741	39	730	6713.29	6713.25	722230				697.757	697.757
137	C1-AD-overlay.tif:0758-0109	18.721	179.961	17	550	3368.98	3369.05	362442				-736.526	0
138	C1-AD-overlay.tif:0768-0307	12.112	328.45	61	1152	3978.07	3978.19	427970				1321.99	1321.99
139	C1-AD-overlay.tif:0215-0801	70.56	352.597	70	997	24879.3	24879.2	2676567				9405.21	9405.21
140	C1-AD-overlay.tif:0519-0658	6.516	184.899	42	385	1204.79	1204.8	129614				-224.178	0
141	C1-AD-overlay.tif:0498-0424	16.741	299.982	70	975	5021.91	5022	540268				1350.64	1350.64
142	C1-AD-overlay.tif:0289-0453	12.576	362.605	88	1033	4560.27	4560.12	490604				1802.16	1802.16
143	C1-AD-overlay.tif:0643-0061	13.766	191.982	52	494	2642.87	2642.82	284326				-376.104	0
144	C1-AD-overlay.tif:0643-0172	5.233	235.016	73	497	1229.89	1229.84	132314				82.2248	82.2248
145	C1-AD-overlay.tif:0626-0495	6.479	267.924	71	741	1735.82	1735.88	186743				315.014	315.014
146	C1-AD-overlay.tif:0671-0657	38.027	272.181	56	935	10350.1	10350.2	1113491				2010.78	2010.78
147	C1-AD-overlay.tif:0775-0404	5.633	215.051	60	524	1211.36	1211.38	130321				-23.9529	0
148	C1-AD-overlay.tif:0770-0014	2.928	245.66	64	539	719.292	719.292	77383				77.1726	77.1726	369460	nuclei
149	C1-AD-overlay.tif:0390-0486	7047.26	313.624	17	3728	2.21019e+06	2.21019e+06	237776963				664703	664703	664703	total
150	C1-AD-2.tif:0700-0893	28.629	170.258	21	974	4874.37	4874.32	524395				-1404.12	0	295243	cytoplasmic
151	C1-AD-2.tif:0460-0040	28.629	229.839	42	791	6580.12	6580.06	707904				301.628	301.628
152	C1-AD-2.tif:0752-0138	28.629	201.694	31	1244	5774.37	5774.3	621219				-504.135	0	n/c
														1.25138

## Sheet: AF
ROI	Label	Area	Mean	Min	Max	IntDen	Area*Mean	RawIntDen				CTCF	set <0 to 0
1	C1-AF-1.tif:0010-0622	5.754	143.465	16	398	825.462	825.498	88805				57.4146	57.4146
2	C1-AF-1.tif:0014-0356	7.241	138.625	25	411	1003.78	1003.78	107989				37.2057	37.2057
3	C1-AF-1.tif:0017-0799	18.47	114.355	13	328	2112.09	2112.14	227223				-353.364	0
4	C1-AF-1.tif:0012-0879	6.553	144.443	21	379	946.551	946.535	101832				71.796	71.796
5	C1-AF-1.tif:0014-0056	10.662	316.922	90	947	3378.9	3379.02	363509				1955.79	1955.79
6	C1-AF-1.tif:0021-0156	15.597	210.041	49	577	3276.08	3276.01	352448				1194.02	1194.02
7	C1-AF-1.tif:0031-0551	28.732	124.707	17	566	3583.01	3583.08	385468				-252.261	0
8	C1-AF-1.tif:0028-0441	37.562	255.112	31	960	9582.51	9582.52	1030907				4568.49	4568.49
9	C1-AF-1.tif:0039-0656	31.985	181.169	24	745	5794.66	5794.69	623402				1525.12	1525.12
10	C1-AF-1.tif:0045-0120	27.449	175.585	23	1155	4819.59	4819.63	518502				1155.55	1155.55
11	C1-AF-1.tif:0058-0046	29.094	379.613	121	928	11044.5	11044.5	1188190				7160.8	7160.8
12	C1-AF-1.tif:0070-0513	29.94	187.827	23	555	5623.52	5623.54	604990				1626.95	1626.95
13	C1-AF-1.tif:0074-0421	18.154	204.561	23	629	3713.51	3713.6	399508				1290.28	1290.28
14	C1-AF-1.tif:0069-0720	22.736	281.127	71	819	6391.73	6391.7	687636				3356.75	3356.75
15	C1-AF-1.tif:0072-0830	16.824	119.418	16	341	2009.12	2009.09	216146				-236.693	0
16	C1-AF-1.tif:0082-0367	23.219	287.221	52	771	6669.12	6668.98	717478				3569.55	3569.55
17	C1-AF-1.tif:0091-0583	7.576	155.701	19	479	1179.53	1179.59	126896				168.295	168.295
18	C1-AF-1.tif:0092-0455	16.908	279.289	52	759	4722.21	4722.22	508026				2465.22	2465.22
19	C1-AF-1.tif:0101-0878	15.058	178.11	28	680	2682.02	2681.98	288538				671.936	671.936
20	C1-AF-1.tif:0109-0110	49.999	190.524	18	655	9526	9526.01	1024828				2851.8	2851.8
21	C1-AF-1.tif:0113-0210	21.872	144.185	19	476	3153.57	3153.61	339268				233.991	233.991
22	C1-AF-1.tif:0118-0030	21.407	370.476	83	841	7930.75	7930.78	853207				5073.23	5073.23
23	C1-AF-1.tif:0121-0335	15.746	335.815	76	856	5287.78	5287.74	568871				3185.86	3185.86
24	C1-AF-1.tif:0128-0560	45.983	268.878	24	980	12363.9	12363.8	1330139				6225.69	6225.69
25	C1-AF-1.tif:0126-0298	23.498	261.888	39	980	6153.93	6153.84	662053				3017.17	3017.17
26	C1-AF-1.tif:0134-0399	35.155	302.011	41	887	10617.1	10617.2	1142207				5924.47	5924.47
27	C1-AF-1.tif:0130-0951	16.852	146.889	20	381	2475.41	2475.37	266310				225.854	225.854
28	C1-AF-1.tif:0133-0897	17.298	174.876	27	529	3025.07	3025.01	325444				715.95	715.95
29	C1-AF-1.tif:0148-0492	36.103	259.584	29	1056	9371.66	9371.76	1008224				4552.49	4552.49
30	C1-AF-1.tif:0154-0720	32.292	155.235	17	559	5012.8	5012.85	539288				702.293	702.293
31	C1-AF-1.tif:0157-0444	21.639	240.518	29	809	5204.63	5204.57	559925				2316.05	2316.05
32	C1-AF-1.tif:0161-0789	41.968	147.927	16	716	6208.2	6208.2	667892				606.026	606.026
33	C1-AF-1.tif:0160-0084	25.534	195.225	26	642	4984.88	4984.88	536284				1576.42	1576.42
34	C1-AF-1.tif:0169-0219	10.578	184.316	37	540	1949.69	1949.69	209752				537.671	537.671
35	C1-AF-1.tif:0182-0298	10.067	330.237	56	840	3324.41	3324.5	357647				1980.68	1980.68
36	C1-AF-1.tif:0197-0066	31.725	202.83	34	658	6434.71	6434.78	692260				2199.91	2199.91
37	C1-AF-1.tif:0197-0558	49.116	278.122	38	913	13660.2	13660.2	1469596				7103.9	7103.9
38	C1-AF-1.tif:0198-0243	21.37	293.341	30	915	6268.61	6268.7	674391				3416.08	3416.08
39	C1-AF-1.tif:0197-0357	15.644	170.948	37	546	2674.28	2674.31	287705				586.043	586.043
40	C1-AF-1.tif:0200-0012	6.832	356.633	124	699	2436.51	2436.52	262125				1524.53	1524.53
41	C1-AF-1.tif:0202-0896	32.896	145.633	15	481	4790.7	4790.74	515394				399.561	399.561
42	C1-AF-1.tif:0208-0321	17.085	265.476	46	760	4535.55	4535.66	487944				2255.04	2255.04
43	C1-AF-1.tif:0205-0131	14.872	142.433	21	463	2118.32	2118.26	227893				133.048	133.048
44	C1-AF-1.tif:0208-0641	37.311	264.916	50	675	9884.29	9884.28	1063373				4903.75	4903.75
45	C1-AF-1.tif:0220-0695	35.145	233.35	31	811	8201.14	8201.09	882296				3509.69	3509.69
46	C1-AF-1.tif:0228-0302	16.629	251.08	49	761	4175.26	4175.21	449183				1955.46	1955.46
47	C1-AF-1.tif:0232-0040	23.21	212.042	21	678	4921.52	4921.49	529468				1823.27	1823.27
48	C1-AF-1.tif:0241-0363	9.732	266.411	49	683	2592.73	2592.71	278932				1293.62	1293.62
49	C1-AF-1.tif:0242-0263	19.65	284.104	54	930	5582.67	5582.64	600596				2959.63	2959.63
50	C1-AF-1.tif:0246-0406	17.466	329.822	71	1134	5760.58	5760.67	619736				3429.19	3429.19
51	C1-AF-1.tif:0249-0534	14.324	268.77	62	689	3849.85	3849.86	414175				1937.8	1937.8
52	C1-AF-1.tif:0260-0237	33.11	298.726	25	1081	9890.7	9890.82	1064063				5471.07	5471.07
53	C1-AF-1.tif:0270-0884	15.411	138.075	20	525	2127.94	2127.87	228928				70.7088	70.7088
54	C1-AF-1.tif:0267-0714	31.018	269.658	38	1383	8364.29	8364.25	899849				4223.76	4223.76
55	C1-AF-1.tif:0271-0961	9.063	109.413	15	294	991.595	991.61	106678				-218.181	0
56	C1-AF-1.tif:0272-0325	11.331	320.811	91	809	3635.07	3635.11	391069				2122.57	2122.57
57	C1-AF-1.tif:0273-0835	18.59	131.838	21	435	2450.93	2450.87	263676				-30.6512	0
58	C1-AF-1.tif:0280-0038	34.736	205.869	26	786	7151.11	7151.07	769332				2514.27	2514.27
59	C1-AF-1.tif:0281-0460	22.699	298.779	64	962	6781.97	6781.98	729619				3751.97	3751.97
60	C1-AF-1.tif:0280-0922	22.941	115.059	15	436	2639.52	2639.57	283965				-422.752	0
61	C1-AF-1.tif:0290-0644	22.123	256.045	43	766	5664.38	5664.48	609386				2711.36	2711.36
62	C1-AF-1.tif:0287-0784	20.18	118.271	15	394	2386.7	2386.71	256766				-307.055	0
63	C1-AF-1.tif:0288-0546	21.156	154.486	19	490	3268.3	3268.31	351611				444.259	444.259
64	C1-AF-1.tif:0294-0385	26.993	199.586	28	686	5387.5	5387.42	579599				1784.22	1784.22
65	C1-AF-1.tif:0310-0617	23.749	247.922	44	1052	5887.97	5887.9	633441				2717.72	2717.72
66	C1-AF-1.tif:0318-0720	26.742	211.661	26	640	5660.31	5660.24	608949				2090.53	2090.53
67	C1-AF-1.tif:0313-0188	27.56	207.178	27	1168	5709.9	5709.83	614284				2030.93	2030.93
68	C1-AF-1.tif:0316-0322	22.848	181.088	20	572	4137.43	4137.5	445114				1087.59	1087.59
69	C1-AF-1.tif:0326-0683	25.385	282.458	40	871	7170.26	7170.2	771392				3781.63	3781.63
70	C1-AF-1.tif:0325-0475	39.997	274.172	41	881	10966.1	10966.1	1179761				5626.99	5626.99
71	C1-AF-1.tif:0337-0032	28.053	207.804	27	758	5829.52	5829.53	627152				2084.82	2084.82
72	C1-AF-1.tif:0335-0258	24.028	193.38	21	673	4646.56	4646.53	499887				1439.11	1439.11
73	C1-AF-1.tif:0335-0834	26.91	212.047	32	732	5706.12	5706.18	613877				2114.05	2114.05
74	C1-AF-1.tif:0351-0552	23.294	243.179	40	857	5664.57	5664.61	609407				2555.17	2555.17
75	C1-AF-1.tif:0355-0602	30.6	239.363	39	714	7324.48	7324.51	787984				3239.81	3239.81
76	C1-AF-1.tif:0361-0402	31.418	358.861	61	1133	11274.6	11274.7	1212950				7080.81	7080.81
77	C1-AF-1.tif:0366-0292	6.627	399.115	89	1024	2645.13	2644.94	284569				1760.32	1760.32
78	C1-AF-1.tif:0374-0751	23.833	242.991	36	749	5791.2	5791.2	623030				2609.81	2609.81
79	C1-AF-1.tif:0376-0235	19.641	241.795	19	739	4749.05	4749.1	510913				2127.28	2127.28
80	C1-AF-1.tif:0378-0684	28.722	246.526	54	717	7080.78	7080.72	761766				3246.71	3246.71
81	C1-AF-1.tif:0378-0813	18.405	155.716	17	485	2865.88	2865.95	308318				409.128	409.128
82	C1-AF-1.tif:0390-0339	37.646	302.277	57	1145	11379.4	11379.5	1224223				6354.28	6354.28
83	C1-AF-1.tif:0387-0513	13.357	228.082	39	625	3046.55	3046.49	327754				1263.51	1263.51
84	C1-AF-1.tif:0400-0017	21.072	230.096	25	755	4848.64	4848.58	521627				2035.75	2035.75
85	C1-AF-1.tif:0394-0190	22.978	253.864	27	1021	5833.23	5833.29	627552				2766.03	2766.03
86	C1-AF-1.tif:0395-0470	15.467	149.363	23	452	2310.23	2310.2	248540				245.557	245.557
87	C1-AF-1.tif:0416-0571	32.422	239.829	24	773	7775.66	7775.74	836523				3447.83	3447.83
88	C1-AF-1.tif:0420-0298	5.744	313.084	85	671	1798.49	1798.35	193486				1031.61	1031.61
89	C1-AF-1.tif:0427-0394	17.336	232.047	42	938	4022.66	4022.77	432767				1708.64	1708.64
90	C1-AF-1.tif:0429-0720	12.474	235.987	48	598	2943.74	2943.7	316694				1278.59	1278.59
91	C1-AF-1.tif:0435-0500	17.93	149.2	22	417	2675.22	2675.16	287806				281.738	281.738
92	C1-AF-1.tif:0436-0871	12.14	131.948	20	455	1601.79	1601.85	172324				-18.681	0
93	C1-AF-1.tif:0437-0910	20.264	100.674	14	357	2040.01	2040.06	219469				-664.919	0
94	C1-AF-1.tif:0436-0649	33.444	259.124	52	708	8666.19	8666.14	932328				4201.81	4201.81
95	C1-AF-1.tif:0431-0257	46.439	280.019	50	1132	13003.8	13003.8	1398976				6804.81	6804.81
96	C1-AF-1.tif:0438-0346	10.838	244.898	42	747	2654.26	2654.2	285551				1207.47	1207.47
97	C1-AF-1.tif:0441-0436	27.802	272.943	39	677	7588.37	7588.36	816373				3877.16	3877.16
98	C1-AF-1.tif:0448-0541	6.813	217.401	39	562	1481.24	1481.15	159355				571.707	571.707
99	C1-AF-1.tif:0450-0200	5.131	261.111	75	617	1339.75	1339.76	144133				654.84	654.84
100	C1-AF-1.tif:0462-0851	16.22	150.438	21	434	2440.14	2440.1	262515				274.948	274.948
101	C1-AF-1.tif:0477-0503	13.599	254.272	40	720	3457.82	3457.84	372000				1642.56	1642.56
102	C1-AF-1.tif:0480-0021	17.521	135.745	20	402	2378.46	2378.39	255880				39.5659	39.5659
103	C1-AF-1.tif:0484-0688	39.932	211.748	32	589	8455.56	8455.52	909668				3125.13	3125.13
104	C1-AF-1.tif:0497-0895	31.734	168.136	26	480	5335.61	5335.63	574017				1099.56	1099.56
105	C1-AF-1.tif:0497-0759	19.511	116.324	15	427	2269.56	2269.6	244164				-334.863	0
106	C1-AF-1.tif:0494-0812	27.365	144.183	17	724	3945.59	3945.57	424475				292.702	292.702
107	C1-AF-1.tif:0510-0470	28.471	178.148	25	508	5072.1	5072.05	545668				1271.55	1271.55
108	C1-AF-1.tif:0515-0855	17.661	144.855	15	403	2558.27	2558.28	275224				200.774	200.774
109	C1-AF-1.tif:0512-0608	62.39	189.211	17	745	11804.8	11804.9	1269986				3476.63	3476.63
110	C1-AF-1.tif:0522-0522	17.41	135.954	21	531	2366.94	2366.96	254641				42.954	42.954
111	C1-AF-1.tif:0530-0276	17.112	257.606	41	621	4408.28	4408.15	474252				2123.93	2123.93
112	C1-AF-1.tif:0541-0025	24.911	109.723	14	386	2733.33	2733.31	294058				-591.98	0
113	C1-AF-1.tif:0538-0174	22.392	146.476	19	438	3279.91	3279.89	352860				290.854	290.854
114	C1-AF-1.tif:0546-0422	45.444	256.174	42	630	11641.7	11641.6	1252435				5575.4	5575.4
115	C1-AF-1.tif:0549-0323	5.856	260.717	32	747	1526.76	1526.76	164252				745.06	745.06
116	C1-AF-1.tif:0558-0215	25.869	189.323	16	624	4897.51	4897.6	526885				1444.43	1444.43
117	C1-AF-1.tif:0565-0818	27.309	120	14	407	3277.13	3277.08	352561				-368.311	0
118	C1-AF-1.tif:0569-0753	33.862	145.014	15	438	4910.54	4910.46	528287				390.334	390.334
119	C1-AF-1.tif:0577-0371	29.903	258.086	50	702	7717.49	7717.55	830264				3725.89	3725.89
120	C1-AF-1.tif:0581-0572	18.832	218.276	27	674	4110.61	4110.57	442228				1596.75	1596.75
121	C1-AF-1.tif:0590-0181	12.958	257.775	60	663	3340.14	3340.25	359339				1610.53	1610.53
122	C1-AF-1.tif:0593-0036	14.714	129.248	19	359	1901.8	1901.76	204600				-62.3697	0
123	C1-AF-1.tif:0591-0470	23.192	132.749	15	394	3078.67	3078.71	331210				-17.1111	0
124	C1-AF-1.tif:0595-0526	24.902	186.668	31	603	4648.38	4648.41	500083				1324.32	1324.32
125	C1-AF-1.tif:0611-0305	9.602	174.782	31	421	1678.25	1678.26	180550				396.517	396.517
126	C1-AF-1.tif:0611-0407	17.298	125.693	20	367	2174.29	2174.24	233915				-134.817	0
127	C1-AF-1.tif:0613-0686	22.048	97.449	14	418	2148.58	2148.56	231149				-794.561	0
128	C1-AF-1.tif:0616-0008	4.462	136.775	19	337	610.25	610.29	65652				14.6719	14.6719
129	C1-AF-1.tif:0625-0587	7.445	181.081	30	707	1348.23	1348.15	145046				354.339	354.339
130	C1-AF-1.tif:0642-0957	12.883	141.875	21	499	1827.8	1827.78	196639				108.065	108.065
131	C1-AF-1.tif:0656-0170	21.481	109.185	15	337	2345.43	2345.4	252327				-522.027	0
132	C1-AF-1.tif:0657-0349	19.539	275.113	55	833	5375.31	5375.43	578288				2767.23	2767.23
133	C1-AF-1.tif:0673-0530	54.963	118.806	16	409	6529.87	6529.93	702498				-806.901	0
134	C1-AF-1.tif:0667-0429	18.553	188.286	28	563	3493.31	3493.27	375818				1016.69	1016.69
135	C1-AF-1.tif:0677-0073	57.156	152.558	22	469	8719.68	8719.61	938082				1090.03	1090.03
136	C1-AF-1.tif:0686-0391	20.04	125.668	18	596	2518.45	2518.39	270940				-156.689	0
137	C1-AF-1.tif:0672-0467	36.447	204.236	33	645	7443.7	7443.79	800810				2578.6	2578.6
138	C1-AF-1.tif:0694-0671	19.26	114.343	14	346	2202.21	2202.25	236919				-368.71	0
139	C1-AF-1.tif:0701-0722	16.796	175.981	23	594	2955.85	2955.78	317997				713.733	713.733
140	C1-AF-1.tif:0709-0122	21.286	160.874	18	503	3424.37	3424.36	368401				582.964	582.964
141	C1-AF-1.tif:0704-0165	33.286	144.91	16	469	4823.51	4823.47	518924				380.233	380.233
142	C1-AF-1.tif:0729-0330	39.049	160.352	21	448	6261.6	6261.59	673637				1049.06	1049.06
143	C1-AF-1.tif:0732-0942	43.836	86.727	14	382	3801.77	3801.76	409003				-2049.76	0
144	C1-AF-1.tif:0742-0434	21.128	180.324	17	661	3809.89	3809.89	409876				989.576	989.576
145	C1-AF-1.tif:0742-0258	29.605	131.759	16	582	3900.75	3900.73	419651				-51.1515	0
146	C1-AF-1.tif:0751-0476	14.25	173.757	29	481	2475.97	2476.04	266370				573.85	573.85
147	C1-AF-1.tif:0751-0819	30.823	80.858	14	313	2492.29	2492.29	268126				-1622.18	0
148	C1-AF-1.tif:0761-0148	8.589	181.488	31	441	1558.76	1558.8	167695				412.282	412.282
149	C1-AF-1.tif:0762-0212	11.991	159.371	22	430	1910.99	1911.02	205588				310.377	310.377
150	C1-AF-1.tif:0762-0523	7.418	124.888	20	321	926.371	926.419	99661				-63.7859	0
151	C1-AF-1.tif:0771-0894	3.653	82.644	16	207	301.899	301.899	32479				-185.729	0
152	C1-AF-1.tif:0360-0450	13.961	178.278	23	460	2489.01	2488.94	267773				625.33	625.33
153	C1-AF-1.tif:0460-0583	15.951	226.787	37	598	3617.38	3617.48	389166				1488.23	1488.23
154	C1-AF-1.tif:0351-0906	23.74	96.666	13	360	2294.86	2294.85	246886				-874.126	0
155	C1-AF-1.tif:0394-0892	13.71	100.774	14	460	1381.66	1381.61	148642				-448.492	0	262605	nuclei
156	C1-AF-1.tif:0390-0486	7047.26	196.024	13	1383	1.38143e+06	1.38143e+06	148617648				440716	440716	440716	total
157	C1-AF-2.tif:0637-0861	28.629	101.7	14	443	2911.61	2911.57	313237				-910.024	0	178111	cytoplasmic
158	C1-AF-2.tif:0750-0787	28.629	86.159	14	390	2466.67	2466.65	265370				-1354.95	0
159	C1-AF-2.tif:0032-0269	28.629	188.243	22	633	5389.27	5389.21	579789				1567.62	1567.62	n/c
														1.47439

## Sheet: AH
ROI	Label	Area	Mean	Min	Max	IntDen	Area*Mean	RawIntDen				CTCF	set <0 to 0
1	C1-AH-overlay.tif:0009-0221	6.06	297.026	42	975	1800.12	1799.98	193661				796.501	796.501
2	C1-AH-overlay.tif:0009-0421	9.137	136.913	22	350	1251	1250.97	134585				-262.024	0
3	C1-AH-overlay.tif:0010-0818	7.641	140.644	20	397	1074.61	1074.66	115609				-190.614	0
4	C1-AH-overlay.tif:0018-0700	13.385	137.778	20	391	1844.17	1844.16	198400				-372.266	0
5	C1-AH-overlay.tif:0029-0500	30.414	153.076	20	537	4655.64	4655.65	500864				-380.607	0
6	C1-AH-overlay.tif:0036-0048	42.061	275.003	34	1039	11566.9	11566.9	1244388				4602.01	4602.01
7	C1-AH-overlay.tif:0047-0618	19.687	135.311	18	603	2663.91	2663.87	286589				-596.107	0
8	C1-AH-overlay.tif:0047-0413	31.845	161.865	29	557	5154.66	5154.59	554550				-118.629	0
9	C1-AH-overlay.tif:0042-0572	21.881	114.24	14	340	2499.69	2499.69	268922				-1123.59	0
10	C1-AH-overlay.tif:0046-0672	25.264	131.526	22	410	3322.92	3322.87	357487				-860.598	0
11	C1-AH-overlay.tif:0059-0729	22.829	143.123	17	449	3267.35	3267.35	351509				-512.904	0
12	C1-AH-overlay.tif:0071-0336	16.834	171.779	23	446	2891.67	2891.73	311092				104.182	104.182
13	C1-AH-overlay.tif:0069-0877	26.213	135.373	20	550	3548.48	3548.53	381753				-792.083	0
14	C1-AH-overlay.tif:0071-0786	29.903	360.194	30	1754	10770.8	10770.9	1158744				5819.24	5819.24
15	C1-AH-overlay.tif:0076-0213	38.017	147.453	18	503	5605.8	5605.72	603084				-689.522	0
16	C1-AH-overlay.tif:0071-0281	12.641	175.383	20	526	2217.11	2217.02	238521				123.791	123.791
17	C1-AH-overlay.tif:0089-0573	21.574	118.743	17	418	2561.79	2561.76	275603				-1010.68	0
18	C1-AH-overlay.tif:0088-0495	32.533	160.841	21	605	5232.69	5232.64	562944				-154.506	0
19	C1-AH-overlay.tif:0095-0634	25.934	163.077	21	565	4229.18	4229.24	454984				-65.1773	0
20	C1-AH-overlay.tif:0100-0948	12.911	209.084	34	580	2699.49	2699.48	290417				561.548	561.548
21	C1-AH-overlay.tif:0121-0056	56.868	312.082	42	871	17747.5	17747.5	1909317				8330.7	8330.7
22	C1-AH-overlay.tif:0115-0283	22.457	195.337	25	1006	4386.74	4386.68	471935				668.024	668.024
23	C1-AH-overlay.tif:0118-0728	8.329	154.74	29	407	1288.75	1288.83	138647				-90.3713	0
24	C1-AH-overlay.tif:0116-0567	22.718	136.271	15	757	3095.74	3095.8	333046				-666.074	0
25	C1-AH-overlay.tif:0126-0688	18.925	130.233	19	347	2464.66	2464.66	265154				-669.135	0
26	C1-AH-overlay.tif:0144-0400	24.437	418.809	56	2030	10234.5	10234.4	1101050				6187.91	6187.91
27	C1-AH-overlay.tif:0138-0008	2.166	236.489	36	541	512.185	512.235	55102				153.567	153.567
28	C1-AH-overlay.tif:0152-0336	41.54	436.729	29	2296	18141.9	18141.7	1951743				11263.1	11263.1
29	C1-AH-overlay.tif:0152-0497	19.381	225.965	18	751	4379.31	4379.43	471136				1170.12	1170.12
30	C1-AH-overlay.tif:0153-0805	20.849	180.271	32	530	3758.5	3758.47	404348				306.08	306.08
31	C1-AH-overlay.tif:0159-0751	23.684	117.496	15	371	2782.79	2782.78	299379				-1139.06	0
32	C1-AH-overlay.tif:0171-0561	29.531	199.552	39	803	5892.95	5892.97	633976				1002.93	1002.93
33	C1-AH-overlay.tif:0174-0407	23.619	187.834	24	707	4436.47	4436.45	477285				525.376	525.376
34	C1-AH-overlay.tif:0174-0924	27.077	160.696	16	679	4351.16	4351.17	468107				-132.52	0
35	C1-AH-overlay.tif:0177-0078	29.261	257.996	58	720	7549.31	7549.22	812171				2703.89	2703.89
36	C1-AH-overlay.tif:0197-0867	7.622	131.252	26	385	1000.42	1000.4	107627				-261.726	0
37	C1-AH-overlay.tif:0197-0477	28.471	171.988	25	572	4896.72	4896.67	526800				182.152	182.152
38	C1-AH-overlay.tif:0199-0782	23.805	130.99	16	446	3118.22	3118.22	335465				-823.658	0
39	C1-AH-overlay.tif:0200-0715	29.819	264.296	53	1064	7881.07	7881.04	847863				2943.31	2943.31
40	C1-AH-overlay.tif:0215-0015	8.487	321.953	99	661	2732.26	2732.42	293943				1327.05	1327.05
41	C1-AH-overlay.tif:0228-0079	32.933	292.558	59	961	9634.8	9634.81	1036533				4181.43	4181.43
42	C1-AH-overlay.tif:0235-0638	37.367	145.981	21	498	5454.84	5454.87	586843				-732.737	0
43	C1-AH-overlay.tif:0241-0357	26.064	305.655	45	1392	7966.53	7966.59	857057				3650.65	3650.65
44	C1-AH-overlay.tif:0243-0494	13.673	152.611	22	415	2086.69	2086.65	224491				-177.465	0
45	C1-AH-overlay.tif:0258-0442	25.683	158.566	21	548	4072.41	4072.45	438119				-180.403	0
46	C1-AH-overlay.tif:0252-0944	20.617	143.722	16	445	2963.08	2963.12	318775				-450.857	0
47	C1-AH-overlay.tif:0260-0892	36.335	163.603	17	785	5944.52	5944.52	639524				-72.2049	0
48	C1-AH-overlay.tif:0263-0052	40.592	309.998	80	731	12583.5	12583.4	1353760				5861.8	5861.8
49	C1-AH-overlay.tif:0266-0772	33.993	202.144	31	871	6871.41	6871.48	739241				1242.57	1242.57
50	C1-AH-overlay.tif:0284-0486	17.531	138.786	20	584	2433.02	2433.06	261750				-469.904	0
51	C1-AH-overlay.tif:0282-0277	13.961	177.386	24	979	2476.56	2476.49	266434				164.681	164.681
52	C1-AH-overlay.tif:0284-0399	16.741	232.067	43	776	3884.96	3885.03	417952				1112.89	1112.89
53	C1-AH-overlay.tif:0289-0543	16.731	191.954	35	559	3211.66	3211.58	345517				441.093	441.093
54	C1-AH-overlay.tif:0292-0714	13.915	142.932	17	432	1988.89	1988.9	213969				-315.289	0
55	C1-AH-overlay.tif:0297-0461	18.563	138.903	15	398	2578.39	2578.46	277389				-495.394	0
56	C1-AH-overlay.tif:0309-0050	20.115	264.476	46	1082	5319.9	5319.93	572327				1989.09	1989.09
57	C1-AH-overlay.tif:0309-0592	34.532	355.502	57	1853	12276.1	12276.2	1320690				6558.03	6558.03
58	C1-AH-overlay.tif:0322-0654	34.969	209.817	28	957	7337.01	7337.09	789332				1546.57	1546.57
59	C1-AH-overlay.tif:0327-0881	19.204	190.546	24	832	3659.24	3659.25	393669				479.251	479.251
60	C1-AH-overlay.tif:0326-0355	30.795	445.527	52	1797	13720	13720	1476030				8620.65	8620.65
61	C1-AH-overlay.tif:0329-0252	23.759	345.018	55	2194	8197.13	8197.28	881865				4263.03	4263.03
62	C1-AH-overlay.tif:0333-0300	13.162	334.047	76	1083	4396.74	4396.73	473011				2217.23	2217.23
63	C1-AH-overlay.tif:0332-0477	33.184	225.789	24	976	7492.55	7492.58	806065				1997.64	1997.64
64	C1-AH-overlay.tif:0346-0038	31.371	324.592	75	941	10182.9	10182.8	1095497				4988.05	4988.05
65	C1-AH-overlay.tif:0341-0929	34.578	176.024	19	788	6086.59	6086.56	654809				360.78	360.78
66	C1-AH-overlay.tif:0363-0583	29.159	175.037	22	735	5103.93	5103.9	549092				275.459	275.459
67	C1-AH-overlay.tif:0369-0829	12.465	172.321	26	566	2147.96	2147.98	231082				83.8994	83.8994
68	C1-AH-overlay.tif:0378-0454	17.271	317.235	52	971	5478.82	5478.97	589423				2619.06	2619.06
69	C1-AH-overlay.tif:0373-0684	36.958	281.565	22	1118	10406	10406.1	1119504				4286.2	4286.2
70	C1-AH-overlay.tif:0380-0166	30.823	146.601	17	538	4518.69	4518.68	486130				-585.304	0
71	C1-AH-overlay.tif:0388-0280	26.045	354.781	43	1451	9240.35	9240.27	994097				4927.47	4927.47
72	C1-AH-overlay.tif:0383-0397	32.292	372.76	64	1166	12037	12037.2	1294967				6689.93	6689.93
73	C1-AH-overlay.tif:0395-0245	21.444	469.797	72	2732	10074.4	10074.3	1083822				6523.41	6523.41
74	C1-AH-overlay.tif:0389-0029	21.909	291.34	59	695	6382.92	6382.97	686688				2755.05	2755.05
75	C1-AH-overlay.tif:0389-0518	43.055	365.258	52	1547	15726.4	15726.2	1691877				8596.7	8596.7
76	C1-AH-overlay.tif:0399-0332	34.225	390.479	57	2144	13364.1	13364.1	1437743				7696.82	7696.82
77	C1-AH-overlay.tif:0409-0222	25.264	336.652	49	1522	8505.32	8505.18	915021				4321.71	4321.71
78	C1-AH-overlay.tif:0427-0962	6.126	189.627	36	643	1161.57	1161.66	124964				147.249	147.249
79	C1-AH-overlay.tif:0439-0392	19.808	274.468	30	1025	5436.7	5436.66	584892				2156.65	2156.65
80	C1-AH-overlay.tif:0432-0714	54.293	237.204	26	1020	12878.6	12878.5	1385508				3888.13	3888.13
81	C1-AH-overlay.tif:0440-0901	21.574	143.315	19	452	3091.91	3091.88	332634				-480.565	0
82	C1-AH-overlay.tif:0440-0790	24.79	175.394	30	851	4348.07	4348.02	467775				243.036	243.036
83	C1-AH-overlay.tif:0445-0535	24.4	146.001	17	466	3562.42	3562.42	383253				-477.976	0
84	C1-AH-overlay.tif:0452-0021	27.142	307.42	43	1022	8344	8343.99	897666				3849.54	3849.54
85	C1-AH-overlay.tif:0448-0305	22.299	149.294	18	515	3329.14	3329.11	358156				-363.389	0
86	C1-AH-overlay.tif:0456-0424	33.704	219.392	16	1177	7394.49	7394.39	795515				1813.34	1813.34
87	C1-AH-overlay.tif:0467-0151	15.235	211.318	24	751	3219.4	3219.43	346350				696.663	696.663
88	C1-AH-overlay.tif:0468-0354	22.058	417.428	37	1842	9207.44	9207.63	990557				5555.04	5555.04
89	C1-AH-overlay.tif:0473-0235	39.384	192.992	22	842	7600.76	7600.8	817706				1079.19	1079.19
90	C1-AH-overlay.tif:0479-0801	21.016	457.537	73	1523	9615.83	9615.6	1034492				6135.55	6135.55
91	C1-AH-overlay.tif:0479-0932	41.038	191.708	19	728	7867.4	7867.31	846392				1071.82	1071.82
92	C1-AH-overlay.tif:0479-0856	17.289	127.363	16	342	2202	2201.98	236896				-660.91	0
93	C1-AH-overlay.tif:0473-0120	27.746	158.263	17	438	4391.19	4391.17	472414				-203.3	0
94	C1-AH-overlay.tif:0485-0543	30.591	241.556	18	990	7389.33	7389.44	794960				2323.87	2323.87
95	C1-AH-overlay.tif:0476-0727	20.18	248.489	36	892	5014.49	5014.51	539470				1672.9	1672.9
96	C1-AH-overlay.tif:0515-0669	38.333	326.946	42	1341	12533	12532.8	1348324				6185.25	6185.25
97	C1-AH-overlay.tif:0508-0325	22.429	323.644	49	964	7259.14	7259.01	780954				3544.99	3544.99
98	C1-AH-overlay.tif:0506-0499	25.58	281.855	58	707	7209.99	7209.85	775666				2974.05	2974.05
99	C1-AH-overlay.tif:0515-0438	32.794	372.022	56	1368	12199.9	12200.1	1312494				6769.72	6769.72
100	C1-AH-overlay.tif:0513-0785	26.305	218.322	16	792	5743.05	5742.96	617850				1387.11	1387.11
101	C1-AH-overlay.tif:0525-0389	20.226	325.293	39	1395	6579.51	6579.38	707838				3230.15	3230.15
102	C1-AH-overlay.tif:0533-0228	20.375	199.837	20	672	4071.7	4071.68	438042				697.779	697.779
103	C1-AH-overlay.tif:0526-0579	25.804	399.732	51	1579	10314.5	10314.7	1109656				6041.8	6041.8
104	C1-AH-overlay.tif:0533-0714	21.844	235.148	37	698	5136.52	5136.57	552598				1519.42	1519.42
105	C1-AH-overlay.tif:0533-0174	20.245	178.71	29	543	3617.99	3617.98	389231				265.61	265.61
106	C1-AH-overlay.tif:0534-0277	37.339	137.915	16	555	5149.61	5149.61	554006				-1033.36	0
107	C1-AH-overlay.tif:0551-0937	23.684	244.193	30	1293	5783.52	5783.47	622204				1861.63	1861.63
108	C1-AH-overlay.tif:0554-0739	25.748	196.626	34	606	5062.68	5062.73	544654				799.11	799.11
109	C1-AH-overlay.tif:0557-0824	27.579	321.365	66	1097	8862.89	8862.93	953489				4296.11	4296.11
110	C1-AH-overlay.tif:0563-0323	24.223	251.131	21	853	6083.24	6083.15	654448				2072.05	2072.05
111	C1-AH-overlay.tif:0567-0532	23.786	266.479	44	939	6338.61	6338.47	681921				2399.74	2399.74
112	C1-AH-overlay.tif:0576-0372	23.331	207.554	36	630	4842.45	4842.44	520961				979.057	979.057
113	C1-AH-overlay.tif:0580-0643	21.453	376.613	27	1576	8079.62	8079.48	869223				4527.07	4527.07
114	C1-AH-overlay.tif:0584-0483	23.814	274.324	34	1101	6532.85	6532.75	702818				2589.39	2589.39
115	C1-AH-overlay.tif:0583-0418	34.346	347.184	30	1235	11924.3	11924.4	1282845				6237.02	6237.02
116	C1-AH-overlay.tif:0596-0847	21.862	202.328	16	635	4423.37	4423.29	475876				803.162	803.162
117	C1-AH-overlay.tif:0594-0592	18.646	143.394	22	394	2673.76	2673.72	287649				-413.87	0
118	C1-AH-overlay.tif:0599-0030	20.403	141.265	21	422	2882.22	2882.23	310076				-496.307	0
119	C1-AH-overlay.tif:0608-0793	37.32	244.181	28	815	9112.9	9112.83	980386				2933.01	2933.01
120	C1-AH-overlay.tif:0608-0675	16.954	346.075	43	1330	5867.51	5867.36	631240				3059.94	3059.94
121	C1-AH-overlay.tif:0616-0716	31.529	193.032	18	749	6086.19	6086.11	654766				865.213	865.213
122	C1-AH-overlay.tif:0650-0744	19.297	144.359	17	470	2785.68	2785.7	299689				-409.698	0
123	C1-AH-overlay.tif:0659-0605	23.145	194.63	26	731	4504.72	4504.71	484628				672.126	672.126
124	C1-AH-overlay.tif:0672-0054	12.595	165.993	25	438	2090.69	2090.68	224921				5.07327	5.07327
125	C1-AH-overlay.tif:0699-0639	28.601	216.198	31	974	6183.56	6183.48	665241				1447.43	1447.43
126	C1-AH-overlay.tif:0705-0673	26.947	283.374	40	1126	7636.04	7636.08	821502				3173.92	3173.92
127	C1-AH-overlay.tif:0706-0752	51.523	203.594	15	834	10489.9	10489.8	1128521				1958.07	1958.07
128	C1-AH-overlay.tif:0710-0140	31.316	121.326	17	425	3799.4	3799.45	408748				-1386.18	0
129	C1-AH-overlay.tif:0714-0062	15.597	143.317	20	384	2235.37	2235.32	240486				-347.395	0
130	C1-AH-overlay.tif:0717-0571	32.385	141.196	15	530	4572.56	4572.63	491926				-790.006	0
131	C1-AH-overlay.tif:0728-0327	21.491	119.496	16	321	2568.04	2568.09	276275				-990.61	0
132	C1-AH-overlay.tif:0729-0030	19.297	153.587	23	433	2963.74	2963.77	318846				-231.626	0
133	C1-AH-overlay.tif:0741-0477	29.122	302.573	42	1201	8811.51	8811.53	947961				3989.21	3989.21
134	C1-AH-overlay.tif:0742-0090	26.742	141.268	16	394	3777.83	3777.79	406427				-650.424	0
135	C1-AH-overlay.tif:0751-0231	16.852	151.117	21	413	2546.67	2546.62	273976				-243.902	0
136	C1-AH-overlay.tif:0757-0272	15.532	155.269	23	418	2411.68	2411.64	259454				-160.309	0
137	C1-AH-overlay.tif:0763-0187	13.134	153.455	16	385	2015.5	2015.48	216832				-159.384	0
138	C1-AH-overlay.tif:0772-0904	2.454	300.39	82	971	737.139	737.157	79303				330.799	330.799
139	C1-AH-overlay.tif:0530-0474	8.877	244.442	28	563	2169.89	2169.91	233442				699.967	699.967
140	C1-AH-overlay.tif:0531-0848	9.806	412.517	68	1350	4045.33	4045.14	435205				2421.36	2421.36
141	C1-AH-overlay.tif:0102-0679	15.755	148.547	20	440	2340.43	2340.36	251788				-268.516	0
142	C1-AH-overlay.tif:0003-0556	1.32	143.451	27	332	189.344	189.355	20370				-29.2237	0
143	C1-AH-overlay.tif:0333-0537	6.971	300.719	59	719	2096.43	2096.31	225539				941.983	941.983
144	C1-AH-overlay.tif:0179-0653	21.1	121.354	15	451	2560.59	2560.57	275474				-933.384	0
145	C1-AH-overlay.tif:0149-0648	3.69	152.418	25	422	562.454	562.422	60510				-48.6054	0
146	C1-AH-overlay.tif:0484-0193	8.078	209.356	57	528	1691.08	1691.18	181930				353.54	353.54
147	C1-AH-overlay.tif:0648-0667	10.903	177.261	30	461	1932.73	1932.68	207927				127.247	127.247
148	C1-AH-overlay.tif:0457-0613	18.2	126.033	18	725	2293.81	2293.8	246773				-719.941	0
149	C1-AH-overlay.tif:0485-0601	5.112	463.385	53	1661	2369	2368.82	254862				1522.33	1522.33
150	C1-AH-overlay.tif:0533-0966	2.073	179.605	38	474	372.292	372.321	40052				29.0527	29.0527	261566	nuclei
151	C1-AH-overlay.tif:0390-0486	7047.26	207.507	14	2732	1.46235e+06	1.46236e+06	157323175				295399	295399	295399	total
152	C1-AH-2.tif:0700-0893	28.629	108.569	15	983	3108.25	3108.22	334392				-1632.46	0	33832.7	cytoplasmic
153	C1-AH-2.tif:0031-0942	28.629	150.999	17	557	4322.99	4322.95	465077				-417.731	0
154	C1-AH-2.tif:0711-0310	28.629	135.984	16	422	3893.14	3893.09	418832				-847.596	0	n/c
														7.73117

## Sheet: AL
ROI	Label	Area	Mean	Min	Max	IntDen	Area*Mean	RawIntDen				CTCF	set <0 to 0
1	C1-AL-overlay.tif:0014-0581	9.221	148.416	28	505	1368.53	1368.54	147229				64.1505	64.1505
2	C1-AL-overlay.tif:0013-0748	12.623	678.465	115	1996	8564.2	8564.26	921355				6778.63	6778.63
3	C1-AL-overlay.tif:0016-0082	17.745	336.734	96	940	5975.2	5975.34	642825				3465.15	3465.15
4	C1-AL-overlay.tif:0036-0023	19.576	351.979	55	832	6890.25	6890.34	741268				4121.14	4121.14
5	C1-AL-overlay.tif:0035-0229	28.639	146.961	17	707	4208.74	4208.82	452786				157.572	157.572
6	C1-AL-overlay.tif:0035-0401	13.162	149.168	23	491	1963.36	1963.35	211222				101.466	101.466
7	C1-AL-overlay.tif:0040-0848	15.43	217.099	39	724	3349.86	3349.84	360385				1167.13	1167.13
8	C1-AL-overlay.tif:0042-0540	23.898	800.881	63	2996	19139.5	19139.5	2059065				15758.9	15758.9
9	C1-AL-overlay.tif:0042-0916	9.314	257.085	40	822	2394.44	2394.49	257599				1076.94	1076.94
10	C1-AL-overlay.tif:0044-0690	10.69	619.937	73	1781	6626.81	6627.13	712927				5114.93	5114.93
11	C1-AL-overlay.tif:0047-0945	18.656	242.494	22	953	4523.85	4523.97	486686				1884.91	1884.91
12	C1-AL-overlay.tif:0058-0064	45.5	291.678	57	1092	13271.4	13271.3	1427765				6834.96	6834.96
13	C1-AL-overlay.tif:0062-0356	35.192	131.665	21	429	4633.5	4633.55	498482				-344.67	0
14	C1-AL-overlay.tif:0088-0555	21.667	153.379	18	633	3323.28	3323.26	357526				258.271	258.271
15	C1-AL-overlay.tif:0092-0282	29.419	154.985	19	468	4559.55	4559.5	490526				397.921	397.921
16	C1-AL-overlay.tif:0098-0785	42.219	461.882	44	2185	19500.1	19500.2	2097866				13527.9	13527.9
17	C1-AL-overlay.tif:0104-0498	30.209	250.295	23	1138	7561.27	7561.16	813458				3287.83	3287.83
18	C1-AL-overlay.tif:0103-0962	6.535	126.013	19	374	823.436	823.495	88587				-100.94	0
19	C1-AL-overlay.tif:0115-0618	26.027	165.303	18	702	4302.27	4302.34	462848				620.588	620.588
20	C1-AL-overlay.tif:0109-0836	12.79	323.372	45	1230	4136	4135.93	444960				2326.67	2326.67
21	C1-AL-overlay.tif:0120-0897	28.592	223.803	31	783	6399.01	6398.98	688419				2354.38	2354.38
22	C1-AL-overlay.tif:0120-0340	35.173	305.336	61	908	10739.6	10739.6	1155391				5764.05	5764.05
23	C1-AL-overlay.tif:0128-0066	29.522	284.974	38	999	8412.91	8413	905079				4236.85	4236.85
24	C1-AL-overlay.tif:0126-0724	24.67	552.848	84	2024	13638.5	13638.8	1467259				10149	10149
25	C1-AL-overlay.tif:0133-0410	31.687	471.907	59	1748	14953.5	14953.3	1608732				10470.9	10470.9
26	C1-AL-overlay.tif:0132-0589	17.354	178.346	32	709	3095.05	3095.02	332972				640.137	640.137
27	C1-AL-overlay.tif:0134-0030	32.756	325.508	72	1046	10662.5	10662.3	1147091				6028.71	6028.71
28	C1-AL-overlay.tif:0140-0477	23.424	389.971	39	1469	9134.66	9134.68	982727				5821.15	5821.15
29	C1-AL-overlay.tif:0137-0239	26.231	398.05	45	1701	10441.3	10441.2	1123298				6730.64	6730.64
30	C1-AL-overlay.tif:0146-0833	23.387	335.015	51	1940	7834.92	7835	842898				4526.69	4526.69
31	C1-AL-overlay.tif:0142-0943	14.175	124.551	15	403	1765.53	1765.51	189940				-239.671	0
32	C1-AL-overlay.tif:0184-0549	46.402	360.5	44	1360	16727.8	16727.9	1799617				10163.9	10163.9
33	C1-AL-overlay.tif:0175-0741	31.845	345.632	43	1259	11006.8	11006.7	1184135				6501.89	6501.89
34	C1-AL-overlay.tif:0178-0449	31.92	405.126	69	1453	12931.5	12931.6	1391204				8416.25	8416.25
35	C1-AL-overlay.tif:0183-0369	40.546	257.836	41	872	10454.1	10454.2	1124679				4718.62	4718.62
36	C1-AL-overlay.tif:0183-0809	30.126	167.196	29	558	5036.92	5036.95	541883				775.353	775.353
37	C1-AL-overlay.tif:0187-0621	35.982	200.933	36	582	7229.92	7229.97	777811				2139.99	2139.99
38	C1-AL-overlay.tif:0197-0239	22.783	309.282	30	1199	7046.23	7046.37	758049				3823.51	3823.51
39	C1-AL-overlay.tif:0199-0299	37.302	398.162	77	1364	14852.1	14852.2	1597824				9575.54	9575.54
40	C1-AL-overlay.tif:0212-0943	20.877	272.618	31	1058	5691.45	5691.45	612299				2738.21	2738.21
41	C1-AL-overlay.tif:0210-0698	25.599	330.871	27	1334	8469.97	8469.97	911218				4848.76	4848.76
42	C1-AL-overlay.tif:0222-0033	45.983	327.809	78	1144	15073.8	15073.6	1621673				8568.93	8568.93
43	C1-AL-overlay.tif:0217-0503	34.811	413.173	33	1661	14382.8	14383	1547334				9458.64	9458.64
44	C1-AL-overlay.tif:0235-0777	26.91	134.759	15	424	3626.31	3626.36	390126				-180.297	0
45	C1-AL-overlay.tif:0231-0436	13.776	193.329	33	520	2663.21	2663.3	286514				714.561	714.561
46	C1-AL-overlay.tif:0240-0855	47.861	144.015	17	530	6892.72	6892.7	741534				122.333	122.333
47	C1-AL-overlay.tif:0245-0209	31.093	356.542	57	1216	11085.8	11086	1192634				6687.58	6687.58
48	C1-AL-overlay.tif:0254-0752	21.1	145.961	23	443	3079.79	3079.78	331331				94.9922	94.9922
49	C1-AL-overlay.tif:0254-0149	20.989	182.133	34	469	3822.72	3822.79	411256				853.707	853.707
50	C1-AL-overlay.tif:0257-0519	24.242	156.518	23	481	3794.31	3794.31	408200				365.06	365.06
51	C1-AL-overlay.tif:0265-0944	25.58	124	20	415	3171.97	3171.92	341247				-446.601	0
52	C1-AL-overlay.tif:0260-0261	23.164	191.446	25	525	4434.6	4434.66	477084				1157.9	1157.9
53	C1-AL-overlay.tif:0263-0579	27.03	169.959	22	473	4594.08	4593.99	494241				770.355	770.355
54	C1-AL-overlay.tif:0271-0323	48.893	208.17	20	756	10178	10178.1	1094974				3261.7	3261.7
55	C1-AL-overlay.tif:0285-0820	33.203	154.256	16	460	5121.68	5121.76	551001				424.899	424.899
56	C1-AL-overlay.tif:0294-0013	9.816	283.236	55	1214	2780.17	2780.24	299097				1391.68	1391.68
57	C1-AL-overlay.tif:0294-0704	35.712	279.014	34	1180	9964.23	9964.15	1071973				4912.36	4912.36
58	C1-AL-overlay.tif:0292-0382	10.987	298.252	39	889	3276.88	3276.89	352534				1722.68	1722.68
59	C1-AL-overlay.tif:0310-0218	30.182	517.799	96	1520	15628	15628.2	1681293				11358.7	11358.7
60	C1-AL-overlay.tif:0316-0432	16.146	180.146	41	631	2908.6	2908.64	312914				624.64	624.64
61	C1-AL-overlay.tif:0319-0623	18.386	126.895	18	407	2333.08	2333.09	250998				-267.774	0
62	C1-AL-overlay.tif:0324-0673	28.323	275.888	26	1049	7813.84	7813.98	840630				3807.43	3807.43
63	C1-AL-overlay.tif:0323-0580	26.361	128.581	14	398	3389.56	3389.52	364656				-339.477	0
64	C1-AL-overlay.tif:0336-0026	24.27	167.02	22	507	4053.53	4053.58	436088				620.365	620.365
65	C1-AL-overlay.tif:0334-0378	26.073	314.633	35	1073	8203.46	8203.43	882546				4515.17	4515.17
66	C1-AL-overlay.tif:0345-0760	33.584	215.564	20	821	7239.42	7239.5	778833				2488.74	2488.74
67	C1-AL-overlay.tif:0354-0903	17.652	114.032	16	354	2012.85	2012.89	216547				-484.141	0
68	C1-AL-overlay.tif:0353-0074	14.835	180.14	25	479	2672.41	2672.38	287504				573.833	573.833
69	C1-AL-overlay.tif:0356-0238	36.846	233.882	22	819	8617.66	8617.62	927107				3405.42	3405.42
70	C1-AL-overlay.tif:0359-0527	43.762	243.863	47	943	10671.9	10671.9	1148109				4481.4	4481.4
71	C1-AL-overlay.tif:0367-0669	13.738	153.602	27	760	2110.24	2110.18	227024				166.821	166.821
72	C1-AL-overlay.tif:0369-0609	19.446	253.736	27	786	4934.04	4934.15	530815				2183.34	2183.34
73	C1-AL-overlay.tif:0388-0302	54.842	285.796	16	1501	15673.6	15673.6	1686198				7915.73	7915.73
74	C1-AL-overlay.tif:0386-0132	10.243	134.881	21	356	1381.63	1381.59	148639				-67.3785	0
75	C1-AL-overlay.tif:0393-0761	25.543	259.656	35	717	6632.45	6632.39	713534				3019.11	3019.11
76	C1-AL-overlay.tif:0396-0640	23.238	318.382	50	914	7398.57	7398.56	795954				4111.34	4111.34
77	C1-AL-overlay.tif:0393-0709	28.694	221.862	30	677	6366.18	6366.11	684887				2307.08	2307.08
78	C1-AL-overlay.tif:0403-0359	25.748	293.842	19	906	7565.76	7565.84	813941				3923.56	3923.56
79	C1-AL-overlay.tif:0373-0948	40.76	158.736	22	682	6470.01	6470.08	696058				704.211	704.211
80	C1-AL-overlay.tif:0415-0552	36.893	331.307	45	1242	12222.8	12222.9	1314956				7004.06	7004.06
81	C1-AL-overlay.tif:0418-0257	23.006	309.238	45	1004	7114.23	7114.33	765364				3859.92	3859.92
82	C1-AL-overlay.tif:0421-0483	26.482	247.467	51	587	6553.44	6553.42	705033				2807.3	2807.3
83	C1-AL-overlay.tif:0429-0432	23.387	168.094	20	500	3931.17	3931.21	422924				622.913	622.913
84	C1-AL-overlay.tif:0430-0393	26.408	287.315	54	848	7587.34	7587.41	816262				3851.77	3851.77
85	C1-AL-overlay.tif:0439-0644	40.536	312.751	24	910	12677.8	12677.7	1363905				6943.49	6943.49
86	C1-AL-overlay.tif:0451-0007	3.885	173.158	44	448	672.788	672.719	72380				123.151	123.151
87	C1-AL-overlay.tif:0454-0539	13.934	141.219	20	361	1967.69	1967.75	211688				-3.34416	0
88	C1-AL-overlay.tif:0452-0768	28.099	224.228	38	653	6300.67	6300.58	677840				2325.73	2325.73
89	C1-AL-overlay.tif:0453-0350	16.75	262.249	34	737	4392.67	4392.67	472573				2023.23	2023.23
90	C1-AL-overlay.tif:0456-0719	20.171	273.497	58	765	5516.6	5516.71	593488				2663.34	2663.34
91	C1-AL-overlay.tif:0453-0862	30.693	144.277	18	539	4428.28	4428.29	476404				86.4929	86.4929
92	C1-AL-overlay.tif:0467-0572	17.419	135.17	18	435	2354.55	2354.53	253308				-109.548	0
93	C1-AL-overlay.tif:0484-0230	11.889	154.102	24	363	1832.06	1832.12	197097				150.313	150.313
94	C1-AL-overlay.tif:0485-0628	25.199	262.81	51	706	6622.65	6622.55	712479				3057.92	3057.92
95	C1-AL-overlay.tif:0481-0689	20.264	357.118	59	1020	7236.49	7236.64	778517				4370.11	4370.11
96	C1-AL-overlay.tif:0494-0072	9.528	109.827	21	289	1046.39	1046.43	112573				-301.39	0
97	C1-AL-overlay.tif:0504-0154	12.279	131.282	17	344	1612.01	1612.01	173423				-124.963	0
98	C1-AL-overlay.tif:0512-0567	21.714	301.418	35	831	6544.89	6544.99	704113				3473.35	3473.35
99	C1-AL-overlay.tif:0510-0044	7.418	135.564	29	378	1005.56	1005.61	108180				-43.7291	0
100	C1-AL-overlay.tif:0515-0372	29.336	161.89	20	534	4749.16	4749.21	510925				599.364	599.364
101	C1-AL-overlay.tif:0516-0506	32.775	290.313	33	978	9515	9515.01	1023645				4878.69	4878.69
102	C1-AL-overlay.tif:0515-0438	30.423	149.523	19	503	4548.98	4548.94	489389				245.331	245.331
103	C1-AL-overlay.tif:0523-0300	68.989	237.778	23	862	16404.1	16404.1	1764789				6644.95	6644.95
104	C1-AL-overlay.tif:0523-0215	20.728	181.339	32	513	3758.85	3758.79	404385				826.633	826.633
105	C1-AL-overlay.tif:0519-0723	66.377	337.238	34	1553	22384.9	22384.8	2408216				12995.2	12995.2
106	C1-AL-overlay.tif:0532-0021	19.669	132.157	21	367	2599.36	2599.4	279645				-182.961	0
107	C1-AL-overlay.tif:0554-0381	36.818	163.636	21	642	6024.81	6024.75	648162				816.513	816.513
108	C1-AL-overlay.tif:0551-0461	26.203	550.639	43	1976	14428.5	14428.4	1552250				10721.7	10721.7
109	C1-AL-overlay.tif:0565-0668	21.909	125.034	14	506	2739.34	2739.37	294704				-359.855	0
110	C1-AL-overlay.tif:0561-0608	57.658	214.74	25	1030	12381.5	12381.5	1332033				4225.24	4225.24
111	C1-AL-overlay.tif:0578-0514	29.531	200.962	20	679	5934.59	5934.61	638456				1757.18	1757.18
112	C1-AL-overlay.tif:0599-0562	19.195	173.601	23	769	3332.22	3332.27	358487				616.966	616.966
113	C1-AL-overlay.tif:0647-0272	28.694	134.916	17	464	3871.34	3871.28	416487				-187.745	0
114	C1-AL-overlay.tif:0655-0368	18.442	199.001	20	663	3669.92	3669.98	394818				1061.19	1061.19
115	C1-AL-overlay.tif:0658-0210	27.923	131.311	21	446	3666.57	3666.6	394458				-283.363	0
116	C1-AL-overlay.tif:0677-0012	7.445	206.387	30	777	1536.65	1536.55	165316				483.389	483.389
117	C1-AL-overlay.tif:0679-0074	21.128	199.376	28	611	4212.43	4212.42	453182				1223.67	1223.67
118	C1-AL-overlay.tif:0715-0404	15.551	114.748	16	353	1784.43	1784.45	191973				-415.383	0
119	C1-AL-overlay.tif:0721-0665	29.996	98.008	13	323	2939.83	2939.85	316273				-1303.36	0
120	C1-AL-overlay.tif:0728-0114	18.358	173.614	22	464	3187.22	3187.21	342888				590.301	590.301
121	C1-AL-overlay.tif:0738-0169	20.319	198.909	34	579	4041.69	4041.63	434814				1167.33	1167.33
122	C1-AL-overlay.tif:0739-0283	24.707	152.802	17	466	3775.24	3775.28	406148				280.252	280.252
123	C1-AL-overlay.tif:0741-0042	16.583	245.442	56	748	4070.08	4070.16	437868				1724.35	1724.35
124	C1-AL-overlay.tif:0748-0546	18.832	122.515	16	357	2307.21	2307.2	248215				-356.753	0
125	C1-AL-overlay.tif:0750-0335	26.687	224.256	32	717	5984.62	5984.72	643839				2209.6	2209.6
126	C1-AL-overlay.tif:0751-0401	28.992	112.414	15	386	3259.09	3259.11	350620				-842.073	0
127	C1-AL-overlay.tif:0764-0629	5.837	101.713	17	278	593.741	593.699	63876				-231.997	0
128	C1-AL-overlay.tif:0769-0187	5.986	199.404	46	512	1193.65	1193.63	128416				346.859	346.859
129	C1-AL-overlay.tif:0368-0191	13.692	148.864	21	413	2038.23	2038.25	219277				101.389	101.389
130	C1-AL-overlay.tif:0320-0296	10.55	196.904	29	493	2077.35	2077.34	223486				584.945	584.945
131	C1-AL-overlay.tif:0765-0466	12.837	148.229	27	395	1902.77	1902.82	204704				86.9065	86.9065
132	C1-AL-overlay.tif:0555-0549	13.478	365.497	50	1080	4926.2	4926.17	529971				3019.58	3019.58
133	C1-AL-overlay.tif:0761-0930	12.084	73.055	14	242	882.786	882.797	94972				-826.594	0
134	C1-AL-overlay.tif:0652-0939	12.521	78.192	14	285	979.01	979.042	105324				-792.166	0
135	C1-AL-overlay.tif:0737-0758	9.751	91.462	16	307	891.821	891.846	95944				-487.521	0
136	C1-AL-overlay.tif:0304-0477	19.52	180.605	26	475	3525.4	3525.41	379270				764.13	764.13
137	C1-AL-overlay.tif:0308-0529	10.634	244.164	45	680	2596.38	2596.44	279324				1092.16	1092.16
138	C1-AL-overlay.tif:0363-0413	13.041	140.346	18	359	1830.29	1830.25	196906				-14.5146	0
139	C1-AL-overlay.tif:0371-0445	17.233	288.492	51	777	4971.69	4971.58	534865				2533.82	2533.82
140	C1-AL-overlay.tif:0040-0635	52.574	133.121	16	582	6998.65	6998.7	752930				-438.362	0
141	C1-AL-overlay.tif:0088-0674	28.49	606.998	122	1983	17293.3	17293.4	1860449				13263.2	13263.2
142	C1-AL-overlay.tif:0077-0726	4.61	355.726	69	1056	1640.05	1639.9	176440				987.771	987.771	393296	nuclei
143	C1-AL-overlay.tif:0390-0486	7047.26	205.679	12	2996	1.44947e+06	1.44947e+06	155937274				452575	452575	452575	total
144	C1-AL-2.tif:0569-0934	28.629	80.529	14	447	2305.49	2305.46	248030				-1744.36	0	59279.7	cytoplasmic
145	C1-AL-2.tif:0564-0032	28.629	132.036	24	412	3780.11	3780.06	406672				-269.771	0
146	C1-AL-2.tif:0713-0882	28.629	90.684	14	301	2596.22	2596.19	279307				-1453.64	0	n/c
														6.63458

## Sheet: AQ
ROI	Label	Area	Mean	Min	Max	IntDen	Area*Mean	RawIntDen				CTCF	set <0 to 0
1	C1-AQ-overlay.tif:0008-0652	5.531	270.694	34	739	1497.12	1497.21	161063				803.522	803.522
2	C1-AQ-overlay.tif:0013-0861	7.548	130.776	22	652	987.059	987.097	106190				40.4422	40.4422
3	C1-AQ-overlay.tif:0017-0047	24.753	332.842	75	1065	8238.89	8238.84	886358				5134.37	5134.37
4	C1-AQ-overlay.tif:0019-0138	14.064	135.17	19	371	1900.98	1901.03	204512				137.152	137.152
5	C1-AQ-overlay.tif:0018-0483	17.531	136.308	17	645	2389.59	2389.62	257077				190.913	190.913
6	C1-AQ-overlay.tif:0018-0764	11.842	108.419	15	350	1283.91	1283.9	138126				-201.302	0
7	C1-AQ-overlay.tif:0021-0317	20.561	174.669	29	799	3591.37	3591.37	386367				1012.65	1012.65
8	C1-AQ-overlay.tif:0024-0400	20.106	112.696	15	358	2265.81	2265.87	243761				-255.789	0
9	C1-AQ-overlay.tif:0026-0815	25.469	124.603	15	503	3173.51	3173.51	341413				-20.7572	0
10	C1-AQ-overlay.tif:0027-0708	21.23	153.785	19	699	3264.89	3264.86	351244				602.231	602.231
11	C1-AQ-overlay.tif:0040-0904	23.926	604.662	56	2657	14467.1	14467.1	1556401				11466.4	11466.4
12	C1-AQ-overlay.tif:0041-0362	15.161	138.191	20	678	2095.04	2095.11	225389				193.651	193.651
13	C1-AQ-overlay.tif:0047-0529	28.546	168.903	18	799	4821.44	4821.51	518701				1241.32	1241.32
14	C1-AQ-overlay.tif:0054-0438	23.35	116.483	16	373	2719.83	2719.88	292605				-208.632	0
15	C1-AQ-overlay.tif:0060-0040	34.123	317.744	30	1419	10842.3	10842.4	1166440				6562.74	6562.74
16	C1-AQ-overlay.tif:0061-0758	20.691	116.166	16	403	2403.61	2403.59	258586				-191.433	0
17	C1-AQ-overlay.tif:0073-0321	15.644	127.84	14	517	1999.91	1999.93	215155				37.8898	37.8898
18	C1-AQ-overlay.tif:0071-0680	10.68	146.3	18	429	1562.52	1562.48	168099				223.02	223.02
19	C1-AQ-overlay.tif:0079-0841	12.818	136.116	17	774	1744.75	1744.73	187704				137.127	137.127
20	C1-AQ-overlay.tif:0086-0268	19.975	242.146	38	1212	4836.96	4836.87	520371				2331.64	2331.64
21	C1-AQ-overlay.tif:0100-0019	9.481	309.235	81	683	2931.9	2931.86	315420				1742.77	1742.77
22	C1-AQ-overlay.tif:0102-0367	25.125	338.92	49	1369	8515.37	8515.36	916102				5364.24	5364.24
23	C1-AQ-overlay.tif:0108-0879	41.875	175.276	14	1367	7339.69	7339.68	789620				2087.8	2087.8
24	C1-AQ-overlay.tif:0112-0703	32.515	123.623	17	567	4019.56	4019.6	432433				-58.3644	0
25	C1-AQ-overlay.tif:0118-0515	35.982	142.241	16	766	5118.07	5118.12	550613				605.325	605.325
26	C1-AQ-overlay.tif:0120-0806	20.803	106.565	16	348	2216.84	2216.87	238493				-392.199	0
27	C1-AQ-overlay.tif:0130-0290	28.481	127.268	16	415	3624.65	3624.72	389948				52.6899	52.6899
28	C1-AQ-overlay.tif:0134-0465	38.612	132.877	17	597	5130.7	5130.65	551972				288.007	288.007
29	C1-AQ-overlay.tif:0130-0739	21.593	128.746	16	774	2779.99	2780.01	299077				71.8615	71.8615
30	C1-AQ-overlay.tif:0140-0013	7.854	257.566	82	584	2023.04	2022.92	217643				1037.89	1037.89
31	C1-AQ-overlay.tif:0144-0186	25.199	135.121	19	387	3404.97	3404.91	366314				244.506	244.506
32	C1-AQ-overlay.tif:0140-0344	22.364	207.447	19	1171	4639.4	4639.34	499117				1834.5	1834.5
33	C1-AQ-overlay.tif:0153-0119	40.22	137.71	18	524	5538.74	5538.7	595870				494.384	494.384
34	C1-AQ-overlay.tif:0151-0578	37.962	639.438	33	2472	24274.1	24274.3	2611463				19513.2	19513.2
35	C1-AQ-overlay.tif:0162-0778	17.707	207.58	29	921	3675.69	3675.62	395439				1454.84	1454.84
36	C1-AQ-overlay.tif:0170-0400	40.546	320.113	22	1963	12979.2	12979.3	1396333				7894.1	7894.1
37	C1-AQ-overlay.tif:0180-0040	19.018	149.978	30	397	2852.28	2852.28	306855				467.082	467.082
38	C1-AQ-overlay.tif:0178-0298	20.068	220.264	26	1248	4420.35	4420.26	475551				1903.37	1903.37
39	C1-AQ-overlay.tif:0192-0246	17.122	277.57	31	1332	4752.5	4752.55	511284				2605.15	2605.15
40	C1-AQ-overlay.tif:0201-0359	26.482	249.651	30	1408	6611.27	6611.26	711255				3289.94	3289.94
41	C1-AQ-overlay.tif:0212-0721	28.759	123.662	17	522	3556.44	3556.4	382610				-50.5008	0
42	C1-AQ-overlay.tif:0211-0805	33.026	147.517	14	732	4871.88	4871.9	524127				729.842	729.842
43	C1-AQ-overlay.tif:0212-0903	34.104	216.545	20	1100	7385.07	7385.05	794502				3107.8	3107.8
44	C1-AQ-overlay.tif:0213-0196	23.452	235.04	26	1440	5512.13	5512.16	593007				2570.86	2570.86
45	C1-AQ-overlay.tif:0217-0645	31.083	400.29	34	2078	12442.3	12442.2	1338570				8543.85	8543.85
46	C1-AQ-overlay.tif:0237-0097	24.632	151.822	18	477	3739.72	3739.68	402327				650.383	650.383
47	C1-AQ-overlay.tif:0234-0451	28.36	391.279	45	1601	11096.6	11096.7	1193793				7539.82	7539.82
48	C1-AQ-overlay.tif:0238-0512	35.257	424.069	28	3229	14951.3	14951.4	1608492				10529.5	10529.5
49	C1-AQ-overlay.tif:0240-0249	18.042	159.396	18	762	2875.82	2875.82	309387				613.031	613.031
50	C1-AQ-overlay.tif:0239-0560	20.57	333.771	68	1038	6865.78	6865.67	738636				4285.82	4285.82
51	C1-AQ-overlay.tif:0243-0049	21.054	126.256	17	410	2658.14	2658.19	285969				17.6433	17.6433
52	C1-AQ-overlay.tif:0250-0389	26.594	183.886	15	1825	4890.19	4890.26	526097				1554.9	1554.9
53	C1-AQ-overlay.tif:0250-0311	45.491	121.542	15	822	5529.04	5529.07	594826				-176.323	0
54	C1-AQ-overlay.tif:0267-0715	26.584	498.931	39	2354	13263.8	13263.6	1426944				9929.47	9929.47
55	C1-AQ-overlay.tif:0274-0645	24.716	126.765	15	414	3133.12	3133.12	337068				33.2925	33.2925
56	C1-AQ-overlay.tif:0283-0867	27.848	111.388	14	441	3101.98	3101.93	333718				-390.707	0
57	C1-AQ-overlay.tif:0287-0465	43.176	385.586	23	1549	16648.2	16648.1	1791049				11233	11233
58	C1-AQ-overlay.tif:0293-0130	21.881	226.531	39	788	4956.7	4956.72	533253				2212.45	2212.45
59	C1-AQ-overlay.tif:0304-0368	53.633	430.958	60	2466	23113.8	23113.6	2486629				16387	16387
60	C1-AQ-overlay.tif:0310-0247	49.497	309.666	15	2094	15327.6	15327.5	1648973				9119.72	9119.72
61	C1-AQ-overlay.tif:0322-0010	5.112	149.058	33	415	762.041	761.984	81982				120.848	120.848
62	C1-AQ-overlay.tif:0323-0914	25.032	188.683	17	1234	4723.12	4723.11	508124				1583.65	1583.65
63	C1-AQ-overlay.tif:0325-0088	33.714	280.94	52	1142	9471.53	9471.61	1018968				5243.27	5243.27
64	C1-AQ-overlay.tif:0328-0292	16.927	205.091	26	947	3471.49	3471.58	373471				1348.62	1348.62
65	C1-AQ-overlay.tif:0334-0698	11.591	418.819	74	1602	4854.59	4854.53	522267				3400.81	3400.81
66	C1-AQ-overlay.tif:0335-0858	13.469	135.476	18	757	1824.69	1824.73	196304				135.471	135.471
67	C1-AQ-overlay.tif:0343-0450	22.708	336.933	53	1202	7651.16	7651.07	823128				4803.08	4803.08
68	C1-AQ-overlay.tif:0346-0786	23.638	362.026	32	1438	8557.47	8557.57	920631				5592.94	5592.94
69	C1-AQ-overlay.tif:0379-0392	20.654	446.721	84	1926	9226.57	9226.58	992615				6636.19	6636.19
70	C1-AQ-overlay.tif:0392-0325	36.79	316.663	50	1340	11650.2	11650	1253351				7035.9	7035.9
71	C1-AQ-overlay.tif:0383-0486	37.32	448.467	68	1958	16736.9	16736.8	1800594				12056.2	12056.2
72	C1-AQ-overlay.tif:0387-0278	28.36	192.401	24	803	5456.44	5456.49	587016				1899.64	1899.64
73	C1-AQ-overlay.tif:0390-0233	20.338	176.37	21	679	3587.01	3587.01	385898				1036.26	1036.26
74	C1-AQ-overlay.tif:0386-0878	36.214	105.795	16	430	3831.28	3831.26	412177				-710.627	0
75	C1-AQ-overlay.tif:0391-0735	42.656	294.892	19	1715	12578.8	12578.9	1353260				7229.08	7229.08
76	C1-AQ-overlay.tif:0389-0809	28.722	395.71	54	1544	11365.7	11365.6	1222745				7763.33	7763.33
77	C1-AQ-overlay.tif:0391-0122	29.484	367.775	69	1861	10843.6	10843.5	1166583				7145.65	7145.65
78	C1-AQ-overlay.tif:0399-0031	41.215	130.753	17	447	5388.98	5388.98	579758				219.882	219.882
79	C1-AQ-overlay.tif:0409-0348	31.66	575.629	95	2187	18224.1	18224.4	1960591				14253.7	14253.7
80	C1-AQ-overlay.tif:0418-0652	36.986	360.805	41	1775	13344.6	13344.7	1435643				8706.02	8706.02
81	C1-AQ-overlay.tif:0428-0956	9.091	346.423	47	1184	3149.24	3149.33	338802				2009.16	2009.16
82	C1-AQ-overlay.tif:0434-0517	50.51	425.619	46	2345	21498.1	21498	2312812				15163.2	15163.2
83	C1-AQ-overlay.tif:0445-0566	28.499	319.264	52	1508	9098.76	9098.7	978864				5524.42	5524.42
84	C1-AQ-overlay.tif:0447-0876	27.505	164.135	20	1418	4514.46	4514.53	485675				1064.91	1064.91
85	C1-AQ-overlay.tif:0444-0134	15.012	381.796	80	1318	5731.44	5731.52	616601				3848.75	3848.75
86	C1-AQ-overlay.tif:0449-0777	32.394	414.412	56	1648	13424.4	13424.5	1444226				9361.67	9361.67
87	C1-AQ-overlay.tif:0450-0260	20.803	604.914	109	2374	12583.9	12584	1353798				9974.96	9974.96
88	C1-AQ-overlay.tif:0449-0600	19.027	425.027	86	1456	8087.12	8086.99	870030				5700.66	5700.66
89	C1-AQ-overlay.tif:0465-0429	29.187	542.56	85	2100	15835.7	15835.7	1703639				12175.1	12175.1
90	C1-AQ-overlay.tif:0468-0696	38.677	440.039	67	2520	17019.6	17019.4	1831003				12168.6	12168.6
91	C1-AQ-overlay.tif:0473-0202	25.153	568.039	43	3188	14287.8	14287.9	1537113				11133.2	11133.2
92	C1-AQ-overlay.tif:0472-0367	35.982	473.733	84	1887	17045.8	17045.9	1833819				12533.1	12533.1
93	C1-AQ-overlay.tif:0473-0308	19.343	506.718	87	2313	9801.62	9801.45	1054480				7375.49	7375.49
94	C1-AQ-overlay.tif:0476-0637	18.023	302.924	52	920	5459.73	5459.6	587370				3199.19	3199.19
95	C1-AQ-overlay.tif:0479-0924	29.735	200.019	26	877	5947.64	5947.56	639860				2218.26	2218.26
96	C1-AQ-overlay.tif:0483-0027	14.24	130.785	18	466	1862.42	1862.38	200363				76.4261	76.4261
97	C1-AQ-overlay.tif:0503-0264	15.226	531.544	106	1671	8093.06	8093.29	870669				6183.67	6183.67
98	C1-AQ-overlay.tif:0509-0482	29.94	214.077	33	660	6409.45	6409.47	689543				2654.45	2654.45
99	C1-AQ-overlay.tif:0504-0737	23.666	177.872	17	876	4209.45	4209.52	452862				1241.38	1241.38
100	C1-AQ-overlay.tif:0522-0336	21.277	419.048	83	1954	8915.99	8916.08	959202				6247.57	6247.57
101	C1-AQ-overlay.tif:0526-0129	28.49	213.848	34	754	6092.49	6092.53	655443				2519.37	2519.37
102	C1-AQ-overlay.tif:0519-0215	17.271	297.767	52	1500	5142.6	5142.73	553252				2976.64	2976.64
103	C1-AQ-overlay.tif:0532-0679	26.278	141.837	17	484	3727.12	3727.19	400972				431.458	431.458
104	C1-AQ-overlay.tif:0530-0608	27.439	619.488	52	2667	16998.4	16998.1	1828728				13556.8	13556.8
105	C1-AQ-overlay.tif:0524-0865	25.46	102.623	15	357	2612.75	2612.78	281085				-580.361	0
106	C1-AQ-overlay.tif:0534-0284	19.455	281.066	21	1115	5468.11	5468.14	588271				3028.13	3028.13
107	C1-AQ-overlay.tif:0536-0556	27.542	481.744	79	1926	13268.1	13268.2	1427407				9813.93	9813.93
108	C1-AQ-overlay.tif:0544-0510	20.226	512.891	78	2628	10373.9	10373.7	1116050				7837.03	7837.03
109	C1-AQ-overlay.tif:0557-0012	8.691	133.086	19	385	1156.65	1156.65	124435				66.6426	66.6426
110	C1-AQ-overlay.tif:0558-0369	31.548	536.581	78	3459	16928.1	16928.1	1821157				12971.4	12971.4
111	C1-AQ-overlay.tif:0561-0661	23.879	130.275	16	533	3110.89	3110.84	334676				115.98	115.98
112	C1-AQ-overlay.tif:0567-0802	48.614	112.038	16	569	5446.64	5446.62	585961				-650.455	0
113	C1-AQ-overlay.tif:0577-0732	35.61	132.834	17	475	4730.21	4730.22	508886				264.084	264.084
114	C1-AQ-overlay.tif:0570-0171	21.742	343.044	44	1609	7458.29	7458.46	802379				4731.62	4731.62
115	C1-AQ-overlay.tif:0580-0457	12.976	619.55	89	3230	8039.36	8039.28	864892				6411.86	6411.86
116	C1-AQ-overlay.tif:0572-0403	61.72	200.403	18	796	12368.9	12368.9	1330673				4628.07	4628.07
117	C1-AQ-overlay.tif:0588-0954	10.243	85.126	15	249	871.975	871.946	93809				-412.711	0
118	C1-AQ-overlay.tif:0587-0294	57.017	478.012	42	2560	27254.7	27254.8	2932124				20103.9	20103.9
119	C1-AQ-overlay.tif:0591-0608	27.83	592.71	63	2266	16495.1	16495.1	1774574				13004.7	13004.7
120	C1-AQ-overlay.tif:0602-0530	24.66	485.118	69	2073	11963.1	11963	1287019				8870.2	8870.2
121	C1-AQ-overlay.tif:0604-0021	12.121	127.264	17	423	1542.56	1542.57	165952				22.3754	22.3754
122	C1-AQ-overlay.tif:0609-0110	14.064	128.424	18	405	1806.12	1806.16	194306				42.2764	42.2764
123	C1-AQ-overlay.tif:0609-0478	19.975	692.517	106	2660	13833.3	13833	1488218				11327.8	11327.8
124	C1-AQ-overlay.tif:0622-0431	15.848	652.274	139	2452	10337.5	10337.2	1112127				8349.61	8349.61
125	C1-AQ-overlay.tif:0626-0069	29.708	109.751	17	463	3260.42	3260.48	350763				-465.435	0
126	C1-AQ-overlay.tif:0632-0179	29.642	128.666	14	498	3813.97	3813.92	410315				96.2772	96.2772
127	C1-AQ-overlay.tif:0643-0617	32.171	198.675	18	867	6391.51	6391.57	687613				2356.75	2356.75
128	C1-AQ-overlay.tif:0650-0694	44.171	477.064	23	2763	21072.4	21072.4	2267010				15532.6	15532.6
129	C1-AQ-overlay.tif:0646-0531	31.966	460.651	55	2093	14725.3	14725.2	1584179				10716.1	10716.1
130	C1-AQ-overlay.tif:0655-0457	19.418	164.317	22	560	3190.67	3190.71	343259				755.341	755.341
131	C1-AQ-overlay.tif:0663-0801	24.521	325.551	30	1252	7982.77	7982.84	858804				4907.46	4907.46
132	C1-AQ-overlay.tif:0668-0312	23.666	337.605	38	2134	7989.64	7989.76	859543				5021.62	5021.62
133	C1-AQ-overlay.tif:0671-0370	35.852	613.043	46	3395	21978.6	21978.8	2364505				17482.3	17482.3
134	C1-AQ-overlay.tif:0672-0565	9.639	639.561	119	1949	6164.82	6164.73	663225				4955.82	4955.82
135	C1-AQ-overlay.tif:0695-0416	14.352	264.225	32	1436	3792.11	3792.16	407963				1992.16	1992.16
136	C1-AQ-overlay.tif:0699-0465	24.019	132.098	18	603	3172.85	3172.86	341342				160.447	160.447
137	C1-AQ-overlay.tif:0694-0124	14.259	108.675	17	679	1549.58	1549.6	166707				-238.738	0
138	C1-AQ-overlay.tif:0711-0188	25.051	125.662	16	495	3147.92	3147.96	338660				6.11244	6.11244
139	C1-AQ-overlay.tif:0712-0644	37.915	159.593	18	1075	6050.98	6050.97	650978				1295.75	1295.75
140	C1-AQ-overlay.tif:0721-0269	34.309	260.225	24	1222	8927.96	8928.06	960489				4625.09	4625.09
141	C1-AQ-overlay.tif:0725-0377	12.437	335.892	46	1661	4177.49	4177.49	449423				2617.67	2617.67
142	C1-AQ-overlay.tif:0723-0575	37.534	241.222	27	1042	9054.06	9054.03	974055				4346.59	4346.59
143	C1-AQ-overlay.tif:0734-0026	22.113	104.558	14	483	2312.13	2312.09	248744				-461.277	0
144	C1-AQ-overlay.tif:0747-0744	23.777	138.033	17	569	3282.03	3282.01	353088				299.947	299.947
145	C1-AQ-overlay.tif:0744-0959	8.682	373.209	23	2144	3240.1	3240.2	348577				2151.32	2151.32
146	C1-AQ-overlay.tif:0747-0440	22.513	129.472	18	453	2914.8	2914.8	313580				91.2677	91.2677
147	C1-AQ-overlay.tif:0737-0498	37.274	124.768	16	578	4650.58	4650.6	500320				-24.2281	0
148	C1-AQ-overlay.tif:0760-0304	8.7	465.119	99	1348	4046.68	4046.54	435351				2955.4	2955.4
149	C1-AQ-overlay.tif:0753-0401	17.112	281.607	40	1793	4818.99	4818.86	518438				2672.71	2672.71
150	C1-AQ-overlay.tif:0761-0617	13.515	138.709	17	404	1874.69	1874.65	201683				179.628	179.628
151	C1-AQ-overlay.tif:0763-0190	15.467	103.847	14	345	1606.23	1606.2	172802				-333.639	0
152	C1-AQ-overlay.tif:0764-0242	7.975	125.065	22	396	997.433	997.393	107306				-2.81517	0
153	C1-AQ-overlay.tif:0762-0348	12.409	281.617	46	839	3494.62	3494.59	375959				1938.27	1938.27
154	C1-AQ-overlay.tif:0209-0304	11.294	131.445	18	442	1484.5	1484.54	159706				68.0689	68.0689
155	C1-AQ-overlay.tif:0275-0018	13.422	153.083	32	388	2054.73	2054.68	221052				371.32	371.32
156	C1-AQ-overlay.tif:0285-0048	9.872	136.652	23	413	1348.96	1349.03	145124				110.902	110.902
157	C1-AQ-overlay.tif:0702-0080	108.931	96.741	13	394	10538	10538.1	1133704				-3123.81	0
158	C1-AQ-overlay.tif:0419-0405	8.579	447.192	100	1139	3836.68	3836.46	412758				2760.5	2760.5
159	C1-AQ-overlay.tif:0585-0683	12.372	109.003	17	337	1348.58	1348.59	145083				-203.086	0
160	C1-AQ-overlay.tif:0223-0414	4.471	219.31	40	680	980.534	980.535	105488				419.791	419.791
161	C1-AQ-overlay.tif:0138-0967	2.287	99.967	16	232	228.588	228.625	24592				-58.2064	0
162	C1-AQ-overlay.tif:0086-0490	5.391	123.362	18	306	665.073	665.045	71550				-11.0839	0	618151	nuclei
163	C1-AQ-overlay.tif:0390-0486	7047.26	237.973	12	3459	1.67706e+06	1.67706e+06	180421268				793205	793205	793205	total
164	C1-AQ-1.tif:0700-0893	28.629	93.763	13	1300	2684.36	2684.34	288789				-906.251	0	175054	cytoplasmic
165	C1-AQ-1.tif:0422-0046	28.629	141.021	15	471	4037.34	4037.29	434346				446.698	446.698
166	C1-AQ-1.tif:0031-0210	28.629	172.01	22	1198	4924.51	4924.47	529790				1333.88	1333.88	n/c
														3.5312
