# Supplementary material for: A Cryptochrome adopts distinct moon- and sunlight states and functions as sun- versus moonlight interpreter in monthly oscillator entrainment
Source: Nat Commun. 2022 Sep 5;13:5220. doi: 10.1038/s41467-022-32562-z (PMC9445029; doi:10.1038/s41467-022-32562-z)
Supplement: Supplementary file 6 — Source Data [file 41467_2022_32562_MOESM6_ESM.zip › Source_Data_PoehnKrishnanetal/Poehn_Krishnan_2022_Fig.6h/Quantification_exp3.xlsx]

## Sheet: 1
ROI	Label	Area	Mean	Min	Max	IntDen	Area*Mean	RawIntDen				CTCF	set <0 to 0
1	C1-FM8zt0-10_1_h1_40x_1-1.tif:0015-0224	7.188	82.214	11	307	590.934	590.954	96766				195.293	195.293
2	C1-FM8zt0-10_1_h1_40x_1-1.tif:0015-0156	9.288	43.634	10	226	405.298	405.273	66368				-105.982	0
3	C1-FM8zt0-10_1_h1_40x_1-1.tif:0018-0535	12.226	113.45	13	657	1387.03	1387.04	227127				714.064	714.064
4	C1-FM8zt0-10_1_h1_40x_1-1.tif:0025-0615	20.873	56.046	10	236	1169.86	1169.85	191565				20.9008	20.9008
5	C1-FM8zt0-10_1_h1_40x_1-1.tif:0024-0107	3.725	41.492	10	275	154.564	154.558	25310				-50.4837	0
6	C1-FM8zt0-10_1_h1_40x_1-1.tif:0029-0403	16.763	135.211	12	475	2266.58	2266.54	371155				1343.83	1343.83
7	C1-FM8zt0-10_1_h1_40x_1-1.tif:0035-0281	24.623	248.933	22	814	6129.42	6129.48	1003699				4774.11	4774.11
8	C1-FM8zt0-10_1_h1_40x_1-1.tif:0035-0350	19.853	150.488	13	568	2987.69	2987.64	489237				1894.84	1894.84
9	C1-FM8zt0-10_1_h1_40x_1-1.tif:0038-0675	18.076	290.447	19	927	5250.18	5250.12	859722				4255.13	4255.13
10	C1-FM8zt0-10_1_h1_40x_1-1.tif:0053-0028	24.159	33.964	9	347	820.526	820.536	134362				-509.288	0
11	C1-FM8zt0-10_1_h1_40x_1-1.tif:0056-0513	16.812	71.737	11	306	1206.04	1206.04	197491				280.632	280.632
12	C1-FM8zt0-10_1_h1_40x_1-1.tif:0067-0077	8.916	61.527	10	258	548.571	548.575	89829				57.7965	57.7965
13	C1-FM8zt0-10_1_h1_40x_1-1.tif:0069-0181	29.624	67.071	11	339	1986.92	1986.91	325361				356.268	356.268
14	C1-FM8zt0-10_1_h1_40x_1-1.tif:0073-0568	33.832	81.939	11	383	2772.14	2772.16	453941				909.889	909.889
15	C1-FM8zt0-10_1_h1_40x_1-1.tif:0084-0351	9.93	231.273	25	818	2296.47	2296.54	376050				1749.95	1749.95
16	C1-FM8zt0-10_1_h1_40x_1-1.tif:0085-0420	28.708	215.841	24	605	6196.4	6196.36	1014667				4616.14	4616.14
17	C1-FM8zt0-10_1_h1_40x_1-1.tif:0105-0312	14.827	340.583	57	875	5049.95	5049.82	826935				4233.68	4233.68
18	C1-FM8zt0-10_1_h1_40x_1-1.tif:0115-0477	32.024	78.779	11	350	2522.84	2522.82	413118				760.068	760.068
19	C1-FM8zt0-10_1_h1_40x_1-1.tif:0121-0672	22.339	49.569	9	225	1107.3	1107.32	181322				-122.321	0
20	C1-FM8zt0-10_1_h1_40x_1-1.tif:0110-0625	15.804	103.231	15	464	1631.52	1631.46	267163				761.537	761.537
21	C1-FM8zt0-10_1_h1_40x_1-1.tif:0129-0118	23.676	335.048	17	943	7932.66	7932.6	1298982				6629.36	6629.36
22	C1-FM8zt0-10_1_h1_40x_1-1.tif:0138-0052	32.549	239.475	10	1357	7794.76	7794.67	1276400				6003.02	6003.02
23	C1-FM8zt0-10_1_h1_40x_1-1.tif:0154-0563	40.018	132.433	12	509	5299.7	5299.7	867832				3096.93	3096.93
24	C1-FM8zt0-10_1_h1_40x_1-1.tif:0157-0252	25.465	428.095	56	1261	10901.6	10901.4	1785155				9499.73	9499.73
25	C1-FM8zt0-10_1_h1_40x_1-1.tif:0159-0376	15.334	238.36	18	681	3655.07	3655.01	598521				2810.96	2810.96
26	C1-FM8zt0-10_1_h1_40x_1-1.tif:0169-0428	17.887	122.296	19	372	2187.5	2187.51	358206				1202.92	1202.92
27	C1-FM8zt0-10_1_h1_40x_1-1.tif:0183-0011	4.409	70.925	10	436	312.719	312.708	51208				70.0164	70.0164
28	C1-FM8zt0-10_1_h1_40x_1-1.tif:0201-0089	30.418	297.856	28	1080	9060.22	9060.18	1483620				7385.84	7385.84
29	C1-FM8zt0-10_1_h1_40x_1-1.tif:0214-0490	26.076	132.423	19	445	3453.1	3453.06	565448				2017.72	2017.72
30	C1-FM8zt0-10_1_h1_40x_1-1.tif:0224-0588	33.05	195.719	23	539	6468.53	6468.51	1059229				4649.29	4649.29
31	C1-FM8zt0-10_1_h1_40x_1-1.tif:0230-0408	17.679	480.016	41	1227	8486.34	8486.2	1389647				7513.07	7513.07
32	C1-FM8zt0-10_1_h1_40x_1-1.tif:0240-0658	38.504	154.984	12	596	5967.45	5967.5	977176				3848.06	3848.06
33	C1-FM8zt0-10_1_h1_40x_1-1.tif:0249-0028	28.238	133.266	12	661	3763.18	3763.17	616224				2208.81	2208.81
34	C1-FM8zt0-10_1_h1_40x_1-1.tif:0292-0083	29.325	398.613	30	986	11689.3	11689.3	1914138				10075.1	10075.1
35	C1-FM8zt0-10_1_h1_40x_1-1.tif:0294-0514	20.195	77.68	11	310	1568.77	1568.75	256887				457.121	457.121
36	C1-FM8zt0-10_1_h1_40x_1-1.tif:0306-0197	8.69	237.119	39	649	2060.57	2060.56	337420				1582.23	1582.23
37	C1-FM8zt0-10_1_h1_40x_1-1.tif:0307-0595	24.836	93.907	11	476	2332.32	2332.27	381919				965.185	965.185
38	C1-FM8zt0-10_1_h1_40x_1-1.tif:0325-0011	1.734	105.665	13	754	183.26	183.223	30009				87.7757	87.7757
39	C1-FM8zt0-10_1_h1_40x_1-1.tif:0337-0558	20.262	134.051	11	476	2716.2	2716.14	444781				1600.83	1600.83
40	C1-FM8zt0-10_1_h1_40x_1-1.tif:0339-0661	33.966	262.313	56	667	8909.77	8909.72	1458984				7040.08	7040.08
41	C1-FM8zt0-10_1_h1_40x_1-1.tif:0344-0503	14.962	268.696	29	659	4020.15	4020.23	658304				3196.65	3196.65
42	C1-FM8zt0-10_1_h1_40x_1-1.tif:0362-0150	24.476	237.126	17	695	5803.93	5803.9	950400				4456.62	4456.62
43	C1-FM8zt0-10_1_h1_40x_1-1.tif:0390-0269	7.939	223.698	47	539	1775.92	1775.94	290808				1338.94	1338.94
44	C1-FM8zt0-10_1_h1_40x_1-1.tif:0393-0188	38.278	227.697	17	638	8715.7	8715.79	1427205				6608.79	6608.79
45	C1-FM8zt0-10_1_h1_40x_1-1.tif:0396-0052	31.939	208.173	11	1196	6648.78	6648.84	1088744				4890.77	4890.77
46	C1-FM8zt0-10_1_h1_40x_1-1.tif:0405-0583	39.078	254.219	28	686	9934.28	9934.37	1626749				7783.33	7783.33
47	C1-FM8zt0-10_1_h1_40x_1-1.tif:0416-0676	16.214	215.131	37	592	3488.06	3488.13	571174				2595.64	2595.64
48	C1-FM8zt0-10_1_h1_40x_1-1.tif:0446-0253	27.261	133.299	12	689	3633.84	3633.86	595045				2133.29	2133.29
49	C1-FM8zt0-10_1_h1_40x_1-1.tif:0449-0442	38.699	238.082	19	683	9213.53	9213.54	1508725				7083.36	7083.36
50	C1-FM8zt0-10_1_h1_40x_1-1.tif:0478-0548	31.646	206.609	21	661	6538.28	6538.35	1070650				4796.4	4796.4
51	C1-FM8zt0-10_1_h1_40x_1-1.tif:0485-0179	29.246	161.773	11	821	4731.14	4731.21	774729				3121.38	3121.38
52	C1-FM8zt0-10_1_h1_40x_1-1.tif:0492-0623	59.218	167.781	14	601	9935.66	9935.66	1626975				6676.02	6676.02
53	C1-FM8zt0-10_1_h1_40x_1-1.tif:0503-0059	27.114	53.044	10	506	1438.24	1438.24	235514				-54.2461	0
54	C1-FM8zt0-10_1_h1_40x_1-1.tif:0518-0126	21.801	305.426	26	948	6658.71	6658.59	1090371				5458.56	5458.56
55	C1-FM8zt0-10_1_h1_40x_1-1.tif:0538-0482	35.389	270.138	50	788	9559.93	9559.91	1565449				7611.94	7611.94
56	C1-FM8zt0-10_1_h1_40x_1-1.tif:0536-0337	28.372	148.135	22	468	4202.93	4202.89	688234				2641.16	2641.16
57	C1-FM8zt0-10_1_h1_40x_1-1.tif:0546-0412	36.183	181.54	18	561	6568.65	6568.66	1075624				4576.98	4576.98
58	C1-FM8zt0-10_1_h1_40x_1-1.tif:0544-0674	14.333	193.269	21	526	2770.07	2770.12	453602				1981.17	1981.17
59	C1-FM8zt0-10_1_h1_40x_1-1.tif:0558-0184	23.719	370.842	48	1059	8795.98	8796	1440350				7490.4	7490.4
60	C1-FM8zt0-10_1_h1_40x_1-1.tif:0560-0018	9.533	40.489	9	211	385.976	385.982	63204				-138.759	0
61	C1-FM8zt0-10_1_h1_40x_1-1.tif:0569-0541	32.482	224.236	35	627	7283.69	7283.63	1192712				5495.67	5495.67
62	C1-FM8zt0-10_1_h1_40x_1-1.tif:0579-0274	32.006	354.103	40	897	11333.4	11333.4	1855852				9571.66	9571.66
63	C1-FM8zt0-10_1_h1_40x_1-1.tif:0606-0333	15.2	249.597	49	695	3793.85	3793.87	621247				2957.2	2957.2
64	C1-FM8zt0-10_1_h1_40x_1-1.tif:0633-0288	26.302	454.739	47	1083	11960.6	11960.5	1958563				10512.8	10512.8
65	C1-FM8zt0-10_1_h1_40x_1-1.tif:0632-0383	16.727	306.386	47	758	5124.81	5124.92	839192				4204.19	4204.19
66	C1-FM8zt0-10_1_h1_40x_1-1.tif:0627-0605	27.811	158.44	19	480	4406.31	4406.37	721538				2875.53	2875.53
67	C1-FM8zt0-10_1_h1_40x_1-1.tif:0655-0023	15.731	29.608	9	175	465.762	465.763	76269				-400.144	0
68	C1-FM8zt0-10_1_h1_40x_1-1.tif:0661-0200	21.527	88.852	11	544	1912.68	1912.72	313203				727.77	727.77
69	C1-FM8zt0-10_1_h1_40x_1-1.tif:0676-0412	22.956	325.219	43	972	7465.6	7465.73	1222500				6202.12	6202.12
70	C1-FM8zt0-10_1_h1_40x_1-1.tif:0655-0657	38.424	110.531	11	424	4247.08	4247.04	695464				2132.01	2132.01
71	C1-FM8zt0-10_1_h1_40x_1-1.tif:0691-0134	6.04	60.836	10	246	367.43	367.449	60167				34.9797	34.9797
72	C1-FM8zt0-10_1_h1_40x_1-1.tif:0687-0217	11.634	131.704	10	533	1532.19	1532.24	250897				891.855	891.855
73	C1-FM8zt0-10_1_h1_40x_1-1.tif:0708-0687	5.258	123.852	19	339	651.214	651.214	106637				361.789	361.789
74	C1-FM8zt0-10_1_h1_40x_1-1.tif:0709-0012	3.298	45.917	9	170	151.419	151.434	24795				-30.103	0
75	C1-FM8zt0-10_1_h1_40x_1-1.tif:0720-0088	15.139	65.454	10	316	990.895	990.908	162260				157.587	157.587
76	C1-FM8zt0-10_1_h1_40x_1-1.tif:0723-0586	13.093	91.38	13	300	1196.44	1196.44	195919				475.739	475.739
77	C1-FM8zt0-10_1_h1_40x_1-1.tif:0727-0651	14.864	90.764	12	281	1349.12	1349.12	220920				530.932	530.932
78	C1-FM8zt0-10_1_h1_40x_1-1.tif:0726-0442	13.423	156.768	18	468	2104.26	2104.3	344575				1365.43	1365.43
79	C1-FM8zt0-10_1_h1_40x_1-1.tif:0737-0019	3.829	38.968	10	148	149.208	149.208	24433				-61.5576	0
80	C1-FM8zt0-10_1_h1_40x_1-1.tif:0738-0063	3.78	63.91	11	222	241.586	241.58	39560				33.511	33.511
81	C1-FM8zt0-10_1_h1_40x_1-1.tif:0087-0249	23.377	280.524	27	827	6557.79	6557.81	1073845				5271.03	5271.03
82	C1-FM8zt0-10_1_h1_40x_1-1.tif:0124-0199	5.508	123.44	13	653	679.953	679.908	111343				376.721	376.721
83	C1-FM8zt0-10_1_h1_40x_1-1.tif:0222-0246	23.884	88.089	11	373	2103.9	2103.92	344516				789.231	789.231
84	C1-FM8zt0-10_1_h1_40x_1-1.tif:0162-0336	20.006	121.675	14	366	2434.23	2434.23	398608				1333.01	1333.01
85	C1-FM8zt0-10_1_h1_40x_1-1.tif:0239-0319	18.424	107.63	11	699	1983	1982.98	324719				968.832	968.832
86	C1-FM8zt0-10_1_h1_40x_1-1.tif:0225-0357	13.765	493.339	58	1333	6790.71	6790.81	1111986				6033.12	6033.12
87	C1-FM8zt0-10_1_h1_40x_1-1.tif:0291-0347	10.235	155.208	13	657	1588.56	1588.55	260128				1025.17	1025.17
88	C1-FM8zt0-10_1_h1_40x_1-1.tif:0190-0298	2.034	170.261	42	476	346.239	346.311	56697				234.35	234.35
89	C1-FM8zt0-10_1_h1_40x_1-1.tif:0225-0196	1.777	209.732	53	596	372.712	372.694	61032				274.879	274.879
90	C1-FM8zt0-10_1_h1_40x_1-1.tif:0503-0265	24.763	175.276	23	565	4340.39	4340.36	710743				2977.29	2977.29
91	C1-FM8zt0-10_1_h1_40x_1-1.tif:0464-0306	22.033	306.824	39	811	6760.39	6760.25	1107020				5547.45	5547.45
92	C1-FM8zt0-10_1_h1_40x_1-1.tif:0370-0336	36.775	358.034	61	886	13166.8	13166.7	2156079				11142.4	11142.4
93	C1-FM8zt0-10_1_h1_40x_1-1.tif:0419-0368	13.008	193.086	39	432	2511.57	2511.66	411273				1795.64	1795.64
94	C1-FM8zt0-10_1_h1_40x_1-1.tif:0375-0469	39.42	324.367	41	827	12786.4	12786.5	2093789				10616.7	10616.7
95	C1-FM8zt0-10_1_h1_40x_1-1.tif:0361-0414	7.982	251.836	59	629	2010.06	2010.15	329150				1570.79	1570.79
96	C1-FM8zt0-10_1_h1_40x_1-1.tif:0016-0483	6.046	71.187	12	288	430.379	430.397	70475				97.5965	97.5965
97	C1-FM8zt0-10_1_h1_40x_1-1.tif:0051-0472	6.284	79.54	12	243	499.826	499.829	81847				153.929	153.929
98	C1-FM8zt0-10_1_h1_40x_1-1.tif:0683-0565	22.113	278.1	26	802	6149.59	6149.63	1007001				4932.42	4932.42
99	C1-FM8zt0-10_1_h1_40x_1-1.tif:0679-0513	32.537	162.795	17	658	5296.88	5296.86	867370				3505.87	3505.87
100	C1-FM8zt0-10_1_h1_40x_1-1.tif:0719-0519	10.583	219.541	42	542	2323.43	2323.4	380464				1740.86	1740.86
101	C1-FM8zt0-10_1_h1_40x_1-1.tif:0664-0463	7.059	197.059	25	563	1391.14	1391.04	227800				1002.48	1002.48
102	C1-FM8zt0-10_1_h1_40x_1-1.tif:0703-0369	24.269	323.474	50	854	7850.25	7850.39	1285486				6514.51	6514.51
103	C1-FM8zt0-10_1_h1_40x_1-1.tif:0695-0332	6.052	265.17	46	802	1604.77	1604.81	262783				1271.68	1271.68
104	C1-FM8zt0-10_1_h1_40x_1-1.tif:0291-0254	23.212	419.748	22	1327	9743.22	9743.19	1595463				8465.49	8465.49
105	C1-FM8zt0-10_1_h1_40x_1-1.tif:0327-0289	33.215	237.489	18	730	7888.23	7888.2	1291705				6059.89	6059.89
106	C1-FM8zt0-10_1_h1_40x_1-1.tif:0265-0448	16.061	92.984	13	365	1493.41	1493.42	244548				609.344	609.344
107	C1-FM8zt0-10_1_h1_40x_1-1.tif:0284-0430	10.663	185.436	18	856	1977.22	1977.3	323772				1390.36	1390.36	324341	nuclei
108	C1-FM8zt0-10_1_h1_40x_1-1.tif:0375-0350	3206.09	184.285	9	1357	590835	590834	96749848				414356	414356	414356	total
														90014.4	cytoplasmic
														n/c
														3.60322

## Sheet: 2
ROI	Label	Area	Mean	Min	Max	IntDen	Area*Mean	RawIntDen				CTCF	set <0 to 0
1	C1-FM8zt0-10_1_h2_40x-1.tif:0012-0395	6.95	96.7	14	273	672.026	672.065	110045				260.671	260.671
2	C1-FM8zt0-10_1_h2_40x-1.tif:0012-0675	5.124	135.272	19	487	693.083	693.134	113493				389.827	389.827
3	C1-FM8zt0-10_1_h2_40x-1.tif:0023-0501	14.797	100.941	13	344	1493.6	1493.62	244579				617.74	617.74
4	C1-FM8zt0-10_1_h2_40x-1.tif:0019-0632	4.495	47.11	11	305	211.742	211.759	34673				-54.3146	0
5	C1-FM8zt0-10_1_h2_40x-1.tif:0027-0264	20.769	147.795	12	494	3069.61	3069.55	502652				1840.17	1840.17
6	C1-FM8zt0-10_1_h2_40x-1.tif:0035-0573	16.397	53.323	10	206	874.333	874.337	143173				-96.2559	0
7	C1-FM8zt0-10_1_h2_40x-1.tif:0039-0018	11.389	46.358	10	240	527.978	527.971	86457				-146.182	0
8	C1-FM8zt0-10_1_h2_40x-1.tif:0046-0334	21.233	70.877	10	242	1504.95	1504.93	246438				248.079	248.079
9	C1-FM8zt0-10_1_h2_40x-1.tif:0050-0679	7.792	110.691	12	421	862.541	862.504	141242				401.27	401.27
10	C1-FM8zt0-10_1_h2_40x-1.tif:0065-0394	36.946	92.353	13	372	3412.12	3412.07	558738				1225.12	1225.12
11	C1-FM8zt0-10_1_h2_40x-1.tif:0063-0617	17.154	34.614	10	160	593.779	593.769	97232				-421.634	0
12	C1-FM8zt0-10_1_h2_40x-1.tif:0071-0486	45.398	90.144	12	313	4092.38	4092.36	670132				1405.1	1405.1
13	C1-FM8zt0-10_1_h2_40x-1.tif:0097-0286	37.325	190.764	14	574	7120.27	7120.27	1165952				4910.88	4910.88
14	C1-FM8zt0-10_1_h2_40x-1.tif:0104-0598	10.058	33.985	10	154	341.818	341.821	55973				-253.545	0
15	C1-FM8zt0-10_1_h2_40x-1.tif:0137-0685	13.234	96.698	11	422	1279.66	1279.7	209545				496.337	496.337
16	C1-FM8zt0-10_1_h2_40x-1.tif:0122-0135	26.559	205.459	12	1681	5456.7	5456.79	893540				3884.67	3884.67
17	C1-FM8zt0-10_1_h2_40x-1.tif:0132-0542	18.113	81.189	12	383	1470.57	1470.58	240807				398.408	398.408
18	C1-FM8zt0-10_1_h2_40x-1.tif:0143-0472	23.988	118.722	13	373	2847.86	2847.9	466340				1427.97	1427.97
19	C1-FM8zt0-10_1_h2_40x-1.tif:0155-0599	17.49	84.149	10	301	1471.77	1471.77	241004				436.475	436.475
20	C1-FM8zt0-10_1_h2_40x-1.tif:0170-0129	18.064	341.939	40	1140	6176.8	6176.79	1011457				5107.52	5107.52
21	C1-FM8zt0-10_1_h2_40x-1.tif:0182-0065	18.632	384.755	27	1315	7168.73	7168.76	1173886				6065.86	6065.86
22	C1-FM8zt0-10_1_h2_40x-1.tif:0184-0267	37.117	268.918	21	870	9981.51	9981.43	1634482				7784.35	7784.35
23	C1-FM8zt0-10_1_h2_40x-1.tif:0188-0401	35.34	110.923	13	460	3920.05	3920.02	641912				1828.13	1828.13
24	C1-FM8zt0-10_1_h2_40x-1.tif:0200-0169	32.183	170.476	18	639	5486.43	5486.43	898409				3581.41	3581.41
25	C1-FM8zt0-10_1_h2_40x-1.tif:0227-0320	19.762	107.472	12	417	2123.82	2123.86	347778				954.083	954.083
26	C1-FM8zt0-10_1_h2_40x-1.tif:0218-0492	29.991	57.718	10	318	1731.01	1731.02	283454				-44.2467	0
27	C1-FM8zt0-10_1_h2_40x-1.tif:0243-0063	21.722	410.008	80	1014	8906.19	8906.19	1458398				7620.4	7620.4
28	C1-FM8zt0-10_1_h2_40x-1.tif:0238-0392	26.656	86.252	12	300	2299.17	2299.13	376492				721.276	721.276
29	C1-FM8zt0-10_1_h2_40x-1.tif:0242-0660	5.96	47.684	9	205	284.212	284.197	46540				-68.5956	0
30	C1-FM8zt0-10_1_h2_40x-1.tif:0253-0284	25.136	121.479	14	455	3053.47	3053.5	500008				1565.61	1565.61
31	C1-FM8zt0-10_1_h2_40x-1.tif:0269-0117	20.885	344.698	79	972	7199.14	7199.02	1178867				5962.76	5962.76
32	C1-FM8zt0-10_1_h2_40x-1.tif:0280-0604	39.792	63.392	11	266	2522.52	2522.49	413065				167.073	167.073
33	C1-FM8zt0-10_1_h2_40x-1.tif:0309-0058	34.052	222.588	31	602	7579.51	7579.57	1241152				5563.92	5563.92
34	C1-FM8zt0-10_1_h2_40x-1.tif:0317-0379	21.618	147.385	17	410	3186.2	3186.17	521743				1906.53	1906.53
35	C1-FM8zt0-10_1_h2_40x-1.tif:0308-0434	16.269	209.985	16	583	3416.16	3416.25	559399				2453.23	2453.23
36	C1-FM8zt0-10_1_h2_40x-1.tif:0318-0296	21.6	189.229	25	633	4087.32	4087.35	669302				2808.77	2808.77
37	C1-FM8zt0-10_1_h2_40x-1.tif:0330-0525	44.323	75.773	11	322	3358.49	3358.49	549957				734.861	734.861
38	C1-FM8zt0-10_1_h2_40x-1.tif:0355-0140	36.629	196.339	15	587	7191.66	7191.7	1177642				5023.51	5023.51
39	C1-FM8zt0-10_1_h2_40x-1.tif:0365-0420	19.933	135.397	14	384	2698.83	2698.87	441936				1518.97	1518.97
40	C1-FM8zt0-10_1_h2_40x-1.tif:0368-0493	21.117	76.212	12	615	1609.39	1609.37	263540				359.383	359.383
41	C1-FM8zt0-10_1_h2_40x-1.tif:0431-0291	20.617	132.121	21	355	2723.9	2723.94	446042				1503.55	1503.55
42	C1-FM8zt0-10_1_h2_40x-1.tif:0440-0540	55.34	89.28	11	423	4940.77	4940.76	809056				1665	1665
43	C1-FM8zt0-10_1_h2_40x-1.tif:0448-0455	35.133	184.97	14	487	6498.49	6498.55	1064134				4418.91	4418.91
44	C1-FM8zt0-10_1_h2_40x-1.tif:0480-0241	30.821	405.184	29	1327	12488.3	12488.2	2044966				10663.8	10663.8
45	C1-FM8zt0-10_1_h2_40x-1.tif:0524-0380	30.742	120.66	12	554	3709.31	3709.33	607403				1889.61	1889.61
46	C1-FM8zt0-10_1_h2_40x-1.tif:0538-0550	24.22	94.803	12	325	2296.1	2296.13	375988				862.466	862.466
47	C1-FM8zt0-10_1_h2_40x-1.tif:0568-0279	26.907	69.755	11	508	1876.89	1876.9	307342				284.183	284.183
48	C1-FM8zt0-10_1_h2_40x-1.tif:0570-0213	24.788	136.389	15	469	3380.77	3380.81	553604				1913.53	1913.53
49	C1-FM8zt0-10_1_h2_40x-1.tif:0591-0613	16.03	136.551	13	504	2188.97	2188.91	358446				1240.04	1240.04
50	C1-FM8zt0-10_1_h2_40x-1.tif:0595-0366	20.617	99.422	11	454	2049.75	2049.78	335649				829.394	829.394
51	C1-FM8zt0-10_1_h2_40x-1.tif:0617-0437	16.146	179.053	30	515	2891.07	2890.99	473415				1935.25	1935.25
52	C1-FM8zt0-10_1_h2_40x-1.tif:0653-0371	19.585	164.199	19	667	3215.77	3215.84	526585				2056.54	2056.54
53	C1-FM8zt0-10_1_h2_40x-1.tif:0667-0437	28.751	121.934	12	447	3505.73	3505.72	574067				1803.86	1803.86
54	C1-FM8zt0-10_1_h2_40x-1.tif:0682-0189	20.782	148.399	11	776	3083.97	3084.03	505003				1853.87	1853.87
55	C1-FM8zt0-10_1_h2_40x-1.tif:0701-0341	14.088	91.536	11	384	1289.6	1289.56	211174				455.643	455.643
56	C1-FM8zt0-10_1_h2_40x-1.tif:0714-0290	15.847	175.621	22	493	2783.1	2783.07	455736				1845.03	1845.03
57	C1-FM8zt0-10_1_h2_40x-1.tif:0730-0229	11.017	95.319	12	405	1050.1	1050.13	171955				397.996	397.996
58	C1-FM8zt0-10_1_h2_40x-1.tif:0727-0494	8.617	83.348	11	335	718.188	718.21	117604				208.141	208.141
59	C1-FM8zt0-10_1_h2_40x-1.tif:0124-0392	19.157	97.525	12	349	1868.3	1868.29	305936				734.32	734.32
60	C1-FM8zt0-10_1_h2_40x-1.tif:0209-0571	27.749	51.248	9	241	1422.1	1422.08	232870				-220.475	0
61	C1-FM8zt0-10_1_h2_40x-1.tif:0088-0217	20.049	333.908	48	977	6694.44	6694.52	1096221				5507.75	5507.75
62	C1-FM8zt0-10_1_h2_40x-1.tif:0145-0189	7.976	140.861	18	350	1123.44	1123.51	183965				651.381	651.381
63	C1-FM8zt0-10_1_h2_40x-1.tif:0284-0187	21.655	162.314	17	602	3514.89	3514.91	575566				2233.08	2233.08
64	C1-FM8zt0-10_1_h2_40x-1.tif:0290-0149	14.314	240.215	39	611	3438.53	3438.44	563063				2591.14	2591.14
65	C1-FM8zt0-10_1_h2_40x-1.tif:0398-0225	19.92	326.748	37	944	6508.98	6508.82	1065853				5329.69	5329.69
66	C1-FM8zt0-10_1_h2_40x-1.tif:0440-0182	25.832	146.372	11	611	3781.06	3781.08	619152				2252	2252
67	C1-FM8zt0-10_1_h2_40x-1.tif:0506-0181	22.589	115.201	11	355	2602.29	2602.28	426128				1265.16	1265.16
68	C1-FM8zt0-10_1_h2_40x-1.tif:0320-0340	13.197	229.126	55	662	3023.74	3023.78	495141				2242.6	2242.6
69	C1-FM8zt0-10_1_h2_40x-1.tif:0373-0291	12.916	98.596	11	312	1273.46	1273.47	208530				508.925	508.925
70	C1-FM8zt0-10_1_h2_40x-1.tif:0389-0352	21.319	120.602	11	436	2571.1	2571.11	421021				1309.17	1309.17
71	C1-FM8zt0-10_1_h2_40x-1.tif:0417-0418	14.369	97.982	12	319	1407.94	1407.9	230552				557.354	557.354
72	C1-FM8zt0-10_1_h2_40x-1.tif:0465-0324	16.085	108.411	12	381	1743.84	1743.79	285555				791.666	791.666
73	C1-FM8zt0-10_1_h2_40x-1.tif:0526-0308	28.305	111.818	14	344	3165.03	3165.01	518277				1489.54	1489.54
74	C1-FM8zt0-10_1_h2_40x-1.tif:0520-0464	24.635	106.632	12	361	2626.88	2626.88	430155				1168.65	1168.65
75	C1-FM8zt0-10_1_h2_40x-1.tif:0562-0444	24.336	67.563	11	344	1644.19	1644.21	269238				203.684	203.684
76	C1-FM8zt0-10_1_h2_40x-1.tif:0576-0508	6.711	100.649	12	334	675.495	675.455	110613				278.209	278.209
77	C1-FM8zt0-10_1_h2_40x-1.tif:0617-0544	37.166	74.952	11	354	2785.69	2785.67	456159				585.687	585.687
78	C1-FM8zt0-10_1_h2_40x-1.tif:0739-0083	3.64	168.626	23	433	613.743	613.799	100501				398.335	398.335
79	C1-FM8zt0-10_1_h2_40x-1.tif:0729-0029	10.205	47.874	9	234	488.528	488.554	79997				-115.514	0
80	C1-FM8zt0-10_1_h2_40x-1.tif:0019-0445	3.86	90.109	13	232	347.778	347.821	56949				119.334	119.334	145715	nuclei
81	C1-FM8zt0-10_1_h2_40x-1.tif:0375-0350	3206.09	126.498	8	1681	405565	405564	66411700				215785	215785	215785	total
														70069.8	cytoplasmic
														n/c
														2.07957

## Sheet: 3
ROI	Label	Area	Mean	Min	Max	IntDen	Area*Mean	RawIntDen				CTCF	set <0 to 0
1	C1-FM8zt0-10_1_h3_40x-2.tif:0009-0265	4.092	77.193	12	362	315.839	315.874	51719				67.3802	67.3802
2	C1-FM8zt0-10_1_h3_40x-2.tif:0018-0672	8.708	123.279	17	592	1073.56	1073.51	175796				544.706	544.706
3	C1-FM8zt0-10_1_h3_40x-2.tif:0026-0603	21.404	153.186	13	476	3278.86	3278.79	536916				1979	1979
4	C1-FM8zt0-10_1_h3_40x-2.tif:0036-0332	24.36	62.905	11	268	1532.37	1532.37	250927				53.0642	53.0642
5	C1-FM8zt0-10_1_h3_40x-2.tif:0040-0475	14.888	188.351	16	538	2804.26	2804.17	459200				1900.07	1900.07
6	C1-FM8zt0-10_1_h3_40x-2.tif:0050-0128	9.484	603.386	77	1678	5722.46	5722.51	937058				5146.58	5146.58
7	C1-FM8zt0-10_1_h3_40x-2.tif:0056-0079	22.027	127.124	15	668	2800.2	2800.16	458535				1462.53	1462.53
8	C1-FM8zt0-10_1_h3_40x-2.tif:0064-0206	38.039	432.114	37	1366	16437.4	16437.2	2691638				14127.2	14127.2
9	C1-FM8zt0-10_1_h3_40x-2.tif:0068-0022	16.794	122.754	15	392	2061.5	2061.53	337573				1041.69	1041.69
10	C1-FM8zt0-10_1_h3_40x-2.tif:0066-0554	22.54	80.457	11	364	1813.53	1813.5	296968				444.722	444.722
11	C1-FM8zt0-10_1_h3_40x-2.tif:0082-0276	28.256	201.347	19	670	5689.31	5689.26	931631				3973.37	3973.37
12	C1-FM8zt0-10_1_h3_40x-2.tif:0084-0665	22.461	178.986	17	555	4020.18	4020.2	658309				2656.22	2656.22
13	C1-FM8zt0-10_1_h3_40x-2.tif:0105-0415	6.131	161.892	29	427	992.604	992.56	162540				620.245	620.245
14	C1-FM8zt0-10_1_h3_40x-2.tif:0110-0354	23.395	139.984	20	410	3274.95	3274.93	536277				1854.23	1854.23
15	C1-FM8zt0-10_1_h3_40x-2.tif:0116-0482	23.414	125.447	14	382	2937.15	2937.22	480962				1515.36	1515.36
16	C1-FM8zt0-10_1_h3_40x-2.tif:0141-0671	8.94	116.133	17	504	1038.27	1038.23	170018				495.333	495.333
17	C1-FM8zt0-10_1_h3_40x-2.tif:0143-0528	18.992	152.906	14	443	2904.04	2903.99	475539				1750.67	1750.67
18	C1-FM8zt0-10_1_h3_40x-2.tif:0153-0584	20.623	89.042	11	333	1836.3	1836.31	300696				583.947	583.947
19	C1-FM8zt0-10_1_h3_40x-2.tif:0202-0162	25.612	225.695	25	597	5780.51	5780.5	946564				4225.17	4225.17
20	C1-FM8zt0-10_1_h3_40x-2.tif:0195-0034	13.337	170.275	14	531	2271.01	2270.96	371880				1461.05	1461.05
21	C1-FM8zt0-10_1_h3_40x-2.tif:0195-0234	23.395	238.166	25	735	5571.95	5571.89	912413				4151.19	4151.19
22	C1-FM8zt0-10_1_h3_40x-2.tif:0199-0635	18.693	170.238	15	484	3182.26	3182.26	521099				2047.1	2047.1
23	C1-FM8zt0-10_1_h3_40x-2.tif:0209-0525	23.224	127.572	16	493	2962.78	2962.73	485158				1552.42	1552.42
24	C1-FM8zt0-10_1_h3_40x-2.tif:0218-0686	7.511	85.888	12	283	645.138	645.105	105642				188.987	188.987
25	C1-FM8zt0-10_1_h3_40x-2.tif:0214-0439	26.217	136.285	13	451	3572.94	3572.98	585072				1980.91	1980.91
26	C1-FM8zt0-10_1_h3_40x-2.tif:0226-0112	26.015	335.3	56	1170	8722.87	8722.83	1428379				7143.03	7143.03
27	C1-FM8zt0-10_1_h3_40x-2.tif:0237-0344	23.707	95.952	13	394	2274.71	2274.73	372486				835.087	835.087
28	C1-FM8zt0-10_1_h3_40x-2.tif:0259-0439	15.383	200.103	14	607	3078.2	3078.18	504059				2144.03	2144.03
29	C1-FM8zt0-10_1_h3_40x-2.tif:0253-0629	16.617	112.693	12	509	1872.58	1872.62	306637				863.525	863.525
30	C1-FM8zt0-10_1_h3_40x-2.tif:0268-0192	20.299	310.343	58	741	6299.68	6299.65	1031579				5066.96	5066.96
31	C1-FM8zt0-10_1_h3_40x-2.tif:0291-0663	24.568	214.999	28	588	5282.04	5282.1	864940				3790.16	3790.16
32	C1-FM8zt0-10_1_h3_40x-2.tif:0294-0126	27.566	435.846	49	1249	12014.6	12014.5	1967408				10340.5	10340.5
33	C1-FM8zt0-10_1_h3_40x-2.tif:0298-0471	6.095	66.65	11	277	406.208	406.232	66517				36.1027	36.1027
34	C1-FM8zt0-10_1_h3_40x-2.tif:0302-0532	19.835	45.489	10	225	902.266	902.274	147747				-302.239	0
35	C1-FM8zt0-10_1_h3_40x-2.tif:0312-0369	32.305	63.72	10	300	2058.49	2058.47	337080				96.6996	96.6996
36	C1-FM8zt0-10_1_h3_40x-2.tif:0319-0433	20.745	47.659	9	213	988.684	988.686	161898				-271.089	0
37	C1-FM8zt0-10_1_h3_40x-2.tif:0317-0602	29.319	205.9	12	564	6036.77	6036.78	988528				4256.34	4256.34
38	C1-FM8zt0-10_1_h3_40x-2.tif:0346-0231	33.942	187.582	29	481	6366.87	6366.91	1042581				4305.72	4305.72
39	C1-FM8zt0-10_1_h3_40x-2.tif:0351-0153	11.353	115.661	13	398	1313.05	1313.1	215013				623.669	623.669
40	C1-FM8zt0-10_1_h3_40x-2.tif:0375-0058	33.948	157.715	20	653	5354.1	5354.11	876739				3292.56	3292.56
41	C1-FM8zt0-10_1_h3_40x-2.tif:0374-0628	22.174	199.499	32	463	4423.67	4423.69	724381				3077.14	3077.14
42	C1-FM8zt0-10_1_h3_40x-2.tif:0396-0162	6.846	130.011	23	386	890.022	890.055	145742				474.321	474.321
43	C1-FM8zt0-10_1_h3_40x-2.tif:0410-0609	16.104	229.926	34	639	3702.66	3702.73	606314				2724.79	2724.79
44	C1-FM8zt0-10_1_h3_40x-2.tif:0409-0464	26.217	266.169	35	897	6978.06	6978.15	1142665				5386.08	5386.08
45	C1-FM8zt0-10_1_h3_40x-2.tif:0432-0121	33.771	418.588	37	1321	14136.1	14136.1	2314793				12085.3	12085.3
46	C1-FM8zt0-10_1_h3_40x-2.tif:0439-0670	13.191	155.836	12	458	2055.59	2055.63	336605				1254.59	1254.59
47	C1-FM8zt0-10_1_h3_40x-2.tif:0449-0298	34.32	272.669	32	738	9358.11	9358	1532400				7273.86	7273.86
48	C1-FM8zt0-10_1_h3_40x-2.tif:0461-0528	29.923	82.756	12	290	2476.34	2476.31	405504				659.184	659.184
49	C1-FM8zt0-10_1_h3_40x-2.tif:0473-0594	20.232	188.736	25	507	3818.5	3818.51	625284				2589.88	2589.88
50	C1-FM8zt0-10_1_h3_40x-2.tif:0492-0415	37.966	262.845	12	714	9979.21	9979.17	1634106				7673.62	7673.62
51	C1-FM8zt0-10_1_h3_40x-2.tif:0498-0662	27.084	101.985	9	365	2762.15	2762.16	452305				1117.44	1117.44
52	C1-FM8zt0-10_1_h3_40x-2.tif:0513-0269	16.885	235.229	43	635	3971.93	3971.84	650408				2946.47	2946.47
53	C1-FM8zt0-10_1_h3_40x-2.tif:0510-0329	17.624	212.992	45	651	3753.84	3753.77	614696				2683.52	2683.52
54	C1-FM8zt0-10_1_h3_40x-2.tif:0544-0606	27.169	159.766	19	509	4340.72	4340.68	710797				2690.8	2690.8
55	C1-FM8zt0-10_1_h3_40x-2.tif:0543-0369	5.606	117.194	17	344	656.997	656.99	107584				316.556	316.556
56	C1-FM8zt0-10_1_h3_40x-2.tif:0554-0427	15.414	227.054	49	521	3499.73	3499.81	573084				2563.77	2563.77
57	C1-FM8zt0-10_1_h3_40x-2.tif:0558-0509	32.012	199.523	18	644	6387.13	6387.13	1045899				4443.15	4443.15
58	C1-FM8zt0-10_1_h3_40x-2.tif:0565-0334	14.027	101.97	13	367	1430.37	1430.33	234224				578.52	578.52
59	C1-FM8zt0-10_1_h3_40x-2.tif:0590-0669	19.731	150.52	15	432	2969.94	2969.91	486330				1771.71	1771.71
60	C1-FM8zt0-10_1_h3_40x-2.tif:0596-0097	16.232	83.085	11	306	1348.63	1348.64	220840				362.92	362.92
61	C1-FM8zt0-10_1_h3_40x-2.tif:0602-0036	18.296	184.475	12	555	3375.16	3375.15	552686				2264.1	2264.1
62	C1-FM8zt0-10_1_h3_40x-2.tif:0601-0592	24.324	132.603	12	424	3225.36	3225.44	528156				1748.32	1748.32
63	C1-FM8zt0-10_1_h3_40x-2.tif:0620-0161	21.099	176.211	13	708	3717.89	3717.88	608808				2436.6	2436.6
64	C1-FM8zt0-10_1_h3_40x-2.tif:0638-0318	14.51	100.561	13	341	1459.12	1459.14	238933				577.996	577.996
65	C1-FM8zt0-10_1_h3_40x-2.tif:0640-0506	24.549	205.11	23	625	5035.33	5035.25	824541				3544.47	3544.47
66	C1-FM8zt0-10_1_h3_40x-2.tif:0654-0676	12.366	193.888	15	647	2397.68	2397.62	392623				1646.67	1646.67
67	C1-FM8zt0-10_1_h3_40x-2.tif:0668-0595	28.58	147.874	15	534	4226.23	4226.24	692050				2490.67	2490.67
68	C1-FM8zt0-10_1_h3_40x-2.tif:0676-0369	17.13	67.856	11	217	1162.36	1162.37	190337				122.125	122.125
69	C1-FM8zt0-10_1_h3_40x-2.tif:0694-0311	21.52	64.407	11	290	1386.06	1386.04	226969				79.2008	79.2008
70	C1-FM8zt0-10_1_h3_40x-2.tif:0700-0210	11.047	159.434	20	492	1761.31	1761.27	288416				1090.42	1090.42
71	C1-FM8zt0-10_1_h3_40x-2.tif:0703-0530	9.411	52.489	10	244	493.957	493.974	80886				-77.5247	0
72	C1-FM8zt0-10_1_h3_40x-2.tif:0711-0404	20.378	82.397	11	295	1679.13	1679.09	274960				441.598	441.598
73	C1-FM8zt0-10_1_h3_40x-2.tif:0726-0021	6.84	59.473	10	314	406.776	406.795	66610				-8.57508	0
74	C1-FM8zt0-10_1_h3_40x-2.tif:0726-0524	17.27	42.082	10	196	726.756	726.756	119007				-321.993	0
75	C1-FM8zt0-10_1_h3_40x-2.tif:0733-0266	8.898	114.972	11	512	1022.98	1023.02	167514				482.675	482.675
76	C1-FM8zt0-10_1_h3_40x-2.tif:0732-0344	8.995	89.757	12	388	807.396	807.364	132212				261.128	261.128
77	C1-FM8zt0-10_1_h3_40x-2.tif:0102-0159	2.974	415.76	70	901	1236.48	1236.47	202475				1055.87	1055.87
78	C1-FM8zt0-10_1_h3_40x-2.tif:0118-0079	26.675	300.639	26	947	8019.44	8019.55	1313191				6399.66	6399.66
79	C1-FM8zt0-10_1_h3_40x-2.tif:0134-0216	24.116	430.106	41	1294	10372.4	10372.4	1698490				8907.95	8907.95
80	C1-FM8zt0-10_1_h3_40x-2.tif:0151-0286	22.687	130.433	15	440	2959.11	2959.13	484558				1581.43	1581.43
81	C1-FM8zt0-10_1_h3_40x-2.tif:0164-0330	10.223	220.642	46	641	2255.58	2255.62	369354				1634.81	1634.81
82	C1-FM8zt0-10_1_h3_40x-2.tif:0154-0444	22.021	235.233	43	575	5180.13	5180.07	848252				3842.8	3842.8
83	C1-FM8zt0-10_1_h3_40x-2.tif:0176-0393	9.026	144.418	15	424	1303.5	1303.52	213450				755.398	755.398
84	C1-FM8zt0-10_1_h3_40x-2.tif:0316-0307	5.924	225.498	59	475	1335.77	1335.85	218733				976.105	976.105
85	C1-FM8zt0-10_1_h3_40x-2.tif:0403-0410	21.111	161.436	21	441	3408.13	3408.08	558085				2126.07	2126.07
86	C1-FM8zt0-10_1_h3_40x-2.tif:0418-0367	16.128	175.491	22	464	2830.34	2830.32	463471				1850.92	1850.92
87	C1-FM8zt0-10_1_h3_40x-2.tif:0351-0523	19.029	66.182	10	445	1259.37	1259.38	206223				103.81	103.81
88	C1-FM8zt0-10_1_h3_40x-2.tif:0389-0537	17.441	181.517	29	626	3165.86	3165.84	518412				2106.7	2106.7
89	C1-FM8zt0-10_1_h3_40x-2.tif:0251-0069	6.394	223.405	35	626	1428.42	1428.45	233905				1040.17	1040.17
90	C1-FM8zt0-10_1_h3_40x-2.tif:0298-0047	20.72	107.909	13	418	2235.93	2235.87	366135				977.618	977.618
91	C1-FM8zt0-10_1_h3_40x-2.tif:0378-0682	9.893	171.348	16	477	1695.16	1695.15	277584				1094.38	1094.38
92	C1-FM8zt0-10_1_h3_40x-2.tif:0658-0180	22.766	277.117	35	730	6308.93	6308.85	1033093				4926.34	4926.34
93	C1-FM8zt0-10_1_h3_40x-2.tif:0648-0233	11.841	249.358	22	694	2952.68	2952.65	483505				2233.58	2233.58
94	C1-FM8zt0-10_1_h3_40x-2.tif:0685-0255	17.667	94.994	11	394	1678.26	1678.26	274817				605.401	605.401
95	C1-FM8zt0-10_1_h3_40x-2.tif:0741-0427	1.698	101.219	13	259	171.84	171.87	28139				68.756	68.756
96	C1-FM8zt0-10_1_h3_40x-2.tif:0487-0193	27.481	306.753	50	861	8429.79	8429.88	1380387				6761.05	6761.05
97	C1-FM8zt0-10_1_h3_40x-2.tif:0447-0209	17.087	298.066	36	896	5093.02	5093.05	833988				4055.42	4055.42
98	C1-FM8zt0-10_1_h3_40x-2.tif:0230-0565	17.417	230.937	27	690	4022.15	4022.23	658631				2964.55	2964.55
99	C1-FM8zt0-10_1_h3_40x-2.tif:0261-0520	7.456	120.373	14	379	897.558	897.501	146976				444.723	444.723
100	C1-FM8zt0-10_1_h3_40x-2.tif:0260-0490	6.669	75.329	11	289	502.342	502.369	82259				97.383	97.383
101	C1-FM8zt0-10_1_h3_40x-2.tif:0263-0255	18.449	249.333	37	806	4599.89	4599.94	753236				3479.6	3479.6
102	C1-FM8zt0-10_1_h3_40x-2.tif:0277-0288	12.666	169.534	18	464	2147.24	2147.32	351613				1378.15	1378.15
103	C1-FM8zt0-10_1_h3_40x-2.tif:0368-0282	36.94	232.005	16	761	8570.3	8570.26	1403396				6327.02	6327.02
104	C1-FM8zt0-10_1_h3_40x-2.tif:0377-0330	13.972	105.089	14	356	1468.35	1468.3	240443				619.831	619.831	246893	nuclei
105	C1-FM8zt0-10_1_h3_40x-2.tif:0375-0350	3206.09	164.53	9	1678	527497	527497	86378137				332803	332803	332803	total
														85909.8	cytoplasmic
														n/c
														2.87386

## Sheet: 4
ROI	Label	Area	Mean	Min	Max	IntDen	Area*Mean	RawIntDen				CTCF	set <0 to 0
1	C1-FM8zt0-10_2_h1_40x_1-1.tif:0030-0102	19.017	51.373	9	269	976.953	976.96	159977				-102.584	0
2	C1-FM8zt0-10_2_h1_40x_1-1.tif:0035-0293	23.707	180.001	29	519	4267.23	4267.28	698763				2921.5	2921.5
3	C1-FM8zt0-10_2_h1_40x_1-1.tif:0039-0456	25.71	154.76	14	497	3978.83	3978.88	651538				2519.39	2519.39
4	C1-FM8zt0-10_2_h1_40x_1-1.tif:0051-0226	35.267	225.855	13	752	7965.21	7965.23	1304312				5963.21	5963.21
5	C1-FM8zt0-10_2_h1_40x_1-1.tif:0067-0659	24.201	194.691	37	504	4711.79	4711.72	771561				3337.89	3337.89
6	C1-FM8zt0-10_2_h1_40x_1-1.tif:0070-0582	23.023	182.806	17	683	4208.69	4208.74	689178				2901.79	2901.79
7	C1-FM8zt0-10_2_h1_40x_1-1.tif:0084-0055	29.838	182.762	14	956	5453.25	5453.25	892976				3759.43	3759.43
8	C1-FM8zt0-10_2_h1_40x_1-1.tif:0118-0134	25.887	84.605	11	345	2190.17	2190.17	358642				720.634	720.634
9	C1-FM8zt0-10_2_h1_40x_1-1.tif:0110-0673	24.293	154.709	22	401	3758.35	3758.35	615433				2379.3	2379.3
10	C1-FM8zt0-10_2_h1_40x_1-1.tif:0122-0373	28.867	237.551	21	761	6857.38	6857.38	1122903				5218.68	5218.68
11	C1-FM8zt0-10_2_h1_40x_1-1.tif:0146-0608	24.214	188.137	14	528	4555.47	4555.55	745962				3180.99	3180.99
12	C1-FM8zt0-10_2_h1_40x_1-1.tif:0153-0076	36.336	178.493	15	620	6485.65	6485.72	1062031				4423.02	4423.02
13	C1-FM8zt0-10_2_h1_40x_1-1.tif:0163-0487	21.698	88.352	12	324	1917.01	1917.06	313913				685.324	685.324
14	C1-FM8zt0-10_2_h1_40x_1-1.tif:0170-0014	7.725	171.085	27	497	1321.66	1321.63	216423				883.104	883.104
15	C1-FM8zt0-10_2_h1_40x_1-1.tif:0169-0550	23.859	197.7	28	497	4717.01	4716.92	772415				3362.51	3362.51
16	C1-FM8zt0-10_2_h1_40x_1-1.tif:0173-0198	24.281	88.049	12	325	2137.89	2137.92	350081				759.55	759.55
17	C1-FM8zt0-10_2_h1_40x_1-1.tif:0194-0680	7.536	176.083	26	541	1326.93	1326.96	217286				899.163	899.163
18	C1-FM8zt0-10_2_h1_40x_1-1.tif:0209-0244	25.801	218.422	26	679	5635.57	5635.51	922831				4170.85	4170.85
19	C1-FM8zt0-10_2_h1_40x_1-1.tif:0211-0041	25.869	125.152	12	420	3237.5	3237.56	530144				1769.04	1769.04
20	C1-FM8zt0-10_2_h1_40x_1-1.tif:0213-0386	16.061	178.818	30	485	2871.99	2872	470291				1960.26	1960.26
21	C1-FM8zt0-10_2_h1_40x_1-1.tif:0212-0304	28.391	281.619	35	814	7995.35	7995.45	1309247				6383.76	6383.76
22	C1-FM8zt0-10_2_h1_40x_1-1.tif:0215-0443	25.722	165.635	13	492	4260.46	4260.46	697654				2800.29	2800.29
23	C1-FM8zt0-10_2_h1_40x_1-1.tif:0238-0176	29.594	66.531	9	266	1968.88	1968.92	322407				288.946	288.946
24	C1-FM8zt0-10_2_h1_40x_1-1.tif:0233-0355	26.925	202.173	21	624	5443.51	5443.51	891381				3915.05	3915.05
25	C1-FM8zt0-10_2_h1_40x_1-1.tif:0252-0684	9.111	206.643	16	638	1882.81	1882.72	308312				1365.52	1365.52
26	C1-FM8zt0-10_2_h1_40x_1-1.tif:0270-0610	33.044	150.728	18	447	4980.65	4980.66	815587				3104.84	3104.84
27	C1-FM8zt0-10_2_h1_40x_1-1.tif:0283-0521	33.557	161.426	17	581	5416.97	5416.97	887035				3512.03	3512.03
28	C1-FM8zt0-10_2_h1_40x_1-1.tif:0293-0035	28.946	210.6	22	847	6096.11	6096.03	998244				4452.84	4452.84
29	C1-FM8zt0-10_2_h1_40x_1-1.tif:0330-0640	17.459	112.783	13	419	1969.14	1969.08	322448				977.978	977.978
30	C1-FM8zt0-10_2_h1_40x_1-1.tif:0351-0511	20.464	251.425	27	635	5145.16	5145.16	842526				3983.47	3983.47
31	C1-FM8zt0-10_2_h1_40x_1-1.tif:0355-0031	14.235	136.125	12	730	1937.74	1937.74	317307				1129.66	1129.66
32	C1-FM8zt0-10_2_h1_40x_1-1.tif:0356-0591	42.778	86.709	10	422	3709.25	3709.24	607394				1280.84	1280.84
33	C1-FM8zt0-10_2_h1_40x_1-1.tif:0366-0165	24.305	277.729	28	871	6750.27	6750.2	1105363				5370.47	5370.47
34	C1-FM8zt0-10_2_h1_40x_1-1.tif:0376-0354	15.255	254.844	59	697	3887.61	3887.65	636600				3021.66	3021.66
35	C1-FM8zt0-10_2_h1_40x_1-1.tif:0376-0675	9.887	105.808	16	283	1046.12	1046.12	171303				484.865	484.865
36	C1-FM8zt0-10_2_h1_40x_1-1.tif:0411-0529	34.546	147.822	13	427	5106.71	5106.66	836229				3145.57	3145.57
37	C1-FM8zt0-10_2_h1_40x_1-1.tif:0425-0641	42.552	250.424	19	694	10656.2	10656	1744956				8240.48	8240.48
38	C1-FM8zt0-10_2_h1_40x_1-1.tif:0437-0413	39.31	168.762	22	473	6633.96	6634.03	1086318				4402.51	4402.51
39	C1-FM8zt0-10_2_h1_40x_1-1.tif:0440-0168	13.582	315.216	14	831	4281.14	4281.26	701041				3510.25	3510.25
40	C1-FM8zt0-10_2_h1_40x_1-1.tif:0443-0334	37.154	145.953	12	586	5422.72	5422.74	887976				3313.6	3313.6
41	C1-FM8zt0-10_2_h1_40x_1-1.tif:0475-0286	5.447	130.045	16	482	708.393	708.355	116000				399.143	399.143
42	C1-FM8zt0-10_2_h1_40x_1-1.tif:0475-0503	24.977	132.393	13	435	3306.78	3306.78	541488				1888.9	1888.9
43	C1-FM8zt0-10_2_h1_40x_1-1.tif:0510-0585	31.469	125.828	14	367	3959.62	3959.68	648392				2173.27	2173.27
44	C1-FM8zt0-10_2_h1_40x_1-1.tif:0513-0229	29.294	208.877	18	607	6118.93	6118.84	1001981				4455.9	4455.9
45	C1-FM8zt0-10_2_h1_40x_1-1.tif:0521-0440	36.391	52.524	10	240	1911.37	1911.4	312988				-154.419	0
46	C1-FM8zt0-10_2_h1_40x_1-1.tif:0516-0660	33.581	99.33	12	413	3335.65	3335.6	546216				1429.3	1429.3
47	C1-FM8zt0-10_2_h1_40x_1-1.tif:0537-0314	24.788	124.483	12	428	3085.63	3085.68	505275				1678.54	1678.54
48	C1-FM8zt0-10_2_h1_40x_1-1.tif:0545-0527	23.658	81.615	11	270	1930.83	1930.85	316175				587.846	587.846
49	C1-FM8zt0-10_2_h1_40x_1-1.tif:0566-0368	30.626	59.398	10	237	1819.11	1819.12	297881				80.5668	80.5668
50	C1-FM8zt0-10_2_h1_40x_1-1.tif:0590-0661	23.096	66.025	11	241	1524.92	1524.91	249707				213.815	213.815
51	C1-FM8zt0-10_2_h1_40x_1-1.tif:0571-0171	29.496	79.578	11	307	2347.22	2347.23	384360				672.823	672.823
52	C1-FM8zt0-10_2_h1_40x_1-1.tif:0592-0579	23.792	88.868	12	269	2114.38	2114.35	346231				763.739	763.739
53	C1-FM8zt0-10_2_h1_40x_1-1.tif:0633-0413	43.603	56.929	10	309	2482.28	2482.28	406475				7.04915	7.04915
54	C1-FM8zt0-10_2_h1_40x_1-1.tif:0635-0539	34.039	64.622	11	236	2199.71	2199.67	360205				267.365	267.365
55	C1-FM8zt0-10_2_h1_40x_1-1.tif:0647-0324	21.154	109.841	15	363	2323.59	2323.58	380490				1122.72	1122.72
56	C1-FM8zt0-10_2_h1_40x_1-1.tif:0653-0057	29.6	79.571	11	297	2355.28	2355.3	385679				674.989	674.989
57	C1-FM8zt0-10_2_h1_40x_1-1.tif:0646-0687	5.319	47.175	9	164	250.924	250.924	41089				-51.0216	0
58	C1-FM8zt0-10_2_h1_40x_1-1.tif:0664-0610	39.493	64.004	10	231	2527.68	2527.71	413911				285.798	285.798
59	C1-FM8zt0-10_2_h1_40x_1-1.tif:0687-0212	34.351	68.833	10	310	2364.47	2364.48	387185				414.468	414.468
60	C1-FM8zt0-10_2_h1_40x_1-1.tif:0689-0278	23.914	101.994	12	333	2439.12	2439.08	399408				1081.55	1081.55
61	C1-FM8zt0-10_2_h1_40x_1-1.tif:0705-0348	33.233	100.266	11	385	3332.18	3332.14	545648				1445.59	1445.59
62	C1-FM8zt0-10_2_h1_40x_1-1.tif:0709-0645	22.968	39.358	9	171	903.97	903.975	148026				-399.858	0
63	C1-FM8zt0-10_2_h1_40x_1-1.tif:0710-0433	32.14	61.738	10	247	1984.28	1984.26	324928				159.757	159.757
64	C1-FM8zt0-10_2_h1_40x_1-1.tif:0710-0522	31.212	67.255	10	227	2099.16	2099.16	343739				327.341	327.341
65	C1-FM8zt0-10_2_h1_40x_1-1.tif:0043-0397	17.893	166.358	13	558	2976.65	2976.64	487429				1960.91	1960.91
66	C1-FM8zt0-10_2_h1_40x_1-1.tif:0049-0354	24.305	171.028	28	524	4156.88	4156.84	680693				2777.11	2777.11
67	C1-FM8zt0-10_2_h1_40x_1-1.tif:0117-0295	37.893	163.551	16	545	6197.43	6197.44	1014835				4046.35	4046.35
68	C1-FM8zt0-10_2_h1_40x_1-1.tif:0132-0223	17.508	124.385	13	409	2177.78	2177.73	356613				1183.85	1183.85
69	C1-FM8zt0-10_2_h1_40x_1-1.tif:0216-0504	10.95	167.327	13	454	1832.15	1832.23	300017				1210.63	1210.63
70	C1-FM8zt0-10_2_h1_40x_1-1.tif:0245-0475	14.009	211.955	12	603	2969.29	2969.28	486225				2174.02	2174.02
71	C1-FM8zt0-10_2_h1_40x_1-1.tif:0314-0392	25.942	179.293	20	581	4651.18	4651.22	761635				3178.56	3178.56
72	C1-FM8zt0-10_2_h1_40x_1-1.tif:0316-0437	34.882	235.47	51	675	8213.73	8213.66	1345007				6233.51	6233.51
73	C1-FM8zt0-10_2_h1_40x_1-1.tif:0286-0265	9.417	370.49	75	825	3488.8	3488.9	571295				2954.33	2954.33
74	C1-FM8zt0-10_2_h1_40x_1-1.tif:0269-0215	10.363	72.255	12	363	748.795	748.779	122616				160.499	160.499
75	C1-FM8zt0-10_2_h1_40x_1-1.tif:0323-0213	27.615	94.939	11	823	2621.76	2621.74	429315				1054.11	1054.11
76	C1-FM8zt0-10_2_h1_40x_1-1.tif:0268-0091	20.971	349.178	64	921	7322.57	7322.61	1199078				6132.14	6132.14
77	C1-FM8zt0-10_2_h1_40x_1-1.tif:0302-0119	14.65	320.281	26	881	4692.2	4692.12	768353				3860.48	3860.48
78	C1-FM8zt0-10_2_h1_40x_1-1.tif:0383-0077	34.772	144.281	14	619	5016.97	5016.94	821534				3043.03	3043.03
79	C1-FM8zt0-10_2_h1_40x_1-1.tif:0437-0227	32.073	335.707	40	810	10767.1	10767.1	1763131				8946.43	8946.43
80	C1-FM8zt0-10_2_h1_40x_1-1.tif:0426-0288	10.772	233.516	32	738	2515.55	2515.43	411923				1903.94	1903.94
81	C1-FM8zt0-10_2_h1_40x_1-1.tif:0559-0265	10.827	142.937	22	427	1547.64	1547.58	253428				932.959	932.959
82	C1-FM8zt0-10_2_h1_40x_1-1.tif:0608-0284	30.876	162.971	18	492	5031.91	5031.89	823981				3279.14	3279.14
83	C1-FM8zt0-10_2_h1_40x_1-1.tif:0625-0472	14.693	69.287	11	235	1018.04	1018.03	166705				183.951	183.951
84	C1-FM8zt0-10_2_h1_40x_1-1.tif:0599-0506	10.827	53.759	11	222	582.073	582.049	95315				-32.5712	0
85	C1-FM8zt0-10_2_h1_40x_1-1.tif:0580-0465	5.563	73.363	13	266	408.144	408.118	66834				92.3217	92.3217
86	C1-FM8zt0-10_2_h1_40x_1-1.tif:0296-0307	24.391	259.344	21	810	6325.59	6325.66	1035821				4941.05	4941.05
87	C1-FM8zt0-10_2_h1_40x_1-1.tif:0340-0311	13.936	164.613	24	540	2294.01	2294.05	375647				1502.94	1502.94
88	C1-FM8zt0-10_2_h1_40x_1-1.tif:0102-0531	18.962	274.308	42	787	5201.34	5201.43	851725				4125.01	4125.01
89	C1-FM8zt0-10_2_h1_40x_1-1.tif:0080-0473	30.693	92.256	12	493	2831.61	2831.61	463679				1089.25	1089.25	203597	nuclei
90	C1-FM8zt0-10_2_h1_40x_1-1.tif:0375-0350	3206.09	139.158	9	956	446151	446153	73057718				264152	264152	264152	total
														60554.4	cytoplasmic
														n/c
														3.36222

## Sheet: 5
ROI	Label	Area	Mean	Min	Max	IntDen	Area*Mean	RawIntDen				CTCF	set <0 to 0
1	C1-FM8zt0-10_2_h2_40x-2.tif:0008-0633	3.798	146.408	14	451	556.125	556.058	91066				366.834	366.834
2	C1-FM8zt0-10_2_h2_40x-2.tif:0016-0574	9.722	189.464	14	584	1841.98	1841.97	301626				1357.6	1357.6
3	C1-FM8zt0-10_2_h2_40x-2.tif:0018-0383	17.808	211.657	15	841	3769.09	3769.19	617192				2881.96	2881.96
4	C1-FM8zt0-10_2_h2_40x-2.tif:0015-0466	7.169	98.362	12	412	705.199	705.157	115477				347.983	347.983
5	C1-FM8zt0-10_2_h2_40x-2.tif:0020-0300	10.485	200.68	34	532	2104.21	2104.13	344567				1581.75	1581.75
6	C1-FM8zt0-10_2_h2_40x-2.tif:0023-0107	19.792	216.061	22	846	4276.33	4276.28	700253				3290.2	3290.2
7	C1-FM8zt0-10_2_h2_40x-2.tif:0037-0039	24.207	226.618	20	704	5485.85	5485.74	898314				4279.7	4279.7
8	C1-FM8zt0-10_2_h2_40x-2.tif:0040-0208	24.543	163.083	13	731	4002.6	4002.55	655430				2779.76	2779.76
9	C1-FM8zt0-10_2_h2_40x-2.tif:0037-0528	28.818	112.08	12	499	3229.94	3229.92	528906				1794.15	1794.15
10	C1-FM8zt0-10_2_h2_40x-2.tif:0038-0673	17.881	205.65	17	595	3677.19	3677.23	602144				2786.36	2786.36
11	C1-FM8zt0-10_2_h2_40x-2.tif:0057-0611	22.443	269.232	21	847	6042.26	6042.37	989427				4924.22	4924.22
12	C1-FM8zt0-10_2_h2_40x-2.tif:0078-0059	14.992	236.341	29	672	3543.29	3543.22	580218				2796.29	2796.29
13	C1-FM8zt0-10_2_h2_40x-2.tif:0065-0256	18.65	167.024	13	718	3115.04	3115	510091				2185.82	2185.82
14	C1-FM8zt0-10_2_h2_40x-2.tif:0082-0302	18.992	80.569	11	322	1530.18	1530.17	250569				583.947	583.947
15	C1-FM8zt0-10_2_h2_40x-2.tif:0099-0011	1.966	152.786	37	368	300.438	300.377	49197				202.427	202.427
16	C1-FM8zt0-10_2_h2_40x-2.tif:0100-0113	27.414	118.99	11	522	3261.93	3261.99	534145				1896.17	1896.17
17	C1-FM8zt0-10_2_h2_40x-2.tif:0099-0685	8.153	178.706	33	576	1456.92	1456.99	238573				1050.79	1050.79
18	C1-FM8zt0-10_2_h2_40x-2.tif:0100-0164	14.687	90.58	11	309	1330.34	1330.35	217845				598.613	598.613
19	C1-FM8zt0-10_2_h2_40x-2.tif:0102-0628	28.977	160.707	11	653	4656.8	4656.81	762556				3213.11	3213.11
20	C1-FM8zt0-10_2_h2_40x-2.tif:0130-0553	31.505	228.545	16	871	7200.35	7200.31	1179065				5630.67	5630.67
21	C1-FM8zt0-10_2_h2_40x-2.tif:0139-0323	34.058	235.735	14	693	8028.63	8028.66	1314696				6331.82	6331.82
22	C1-FM8zt0-10_2_h2_40x-2.tif:0155-0268	20.452	135.414	19	476	2769.46	2769.49	453502				1750.53	1750.53
23	C1-FM8zt0-10_2_h2_40x-2.tif:0160-0651	24.385	185.071	18	681	4512.88	4512.96	738988				3298.05	3298.05
24	C1-FM8zt0-10_2_h2_40x-2.tif:0169-0029	28.708	324.024	46	1345	9302.15	9302.08	1523237				7871.79	7871.79
25	C1-FM8zt0-10_2_h2_40x-2.tif:0169-0088	28.079	181.856	18	522	5106.38	5106.33	836175				3707.38	3707.38
26	C1-FM8zt0-10_2_h2_40x-2.tif:0202-0532	33.239	148.799	13	508	4946.02	4945.93	809915				3289.9	3289.9
27	C1-FM8zt0-10_2_h2_40x-2.tif:0204-0692	3.176	207.612	39	549	659.281	659.376	107958				501.141	501.141
28	C1-FM8zt0-10_2_h2_40x-2.tif:0210-0629	29.331	273.334	24	928	8017.18	8017.16	1312822				6555.83	6555.83
29	C1-FM8zt0-10_2_h2_40x-2.tif:0231-0314	32.91	350.952	46	946	11549.7	11549.8	1891280				9910.19	9910.19
30	C1-FM8zt0-10_2_h2_40x-2.tif:0238-0486	15.957	75.207	11	373	1200.09	1200.08	196516				405.068	405.068
31	C1-FM8zt0-10_2_h2_40x-2.tif:0244-0146	35.926	629.174	80	1553	22604	22603.7	3701433				20813.8	20813.8
32	C1-FM8zt0-10_2_h2_40x-2.tif:0249-0363	14.748	345.143	55	1123	5090.17	5090.17	833521				4355.39	4355.39
33	C1-FM8zt0-10_2_h2_40x-2.tif:0270-0033	26.137	426.587	28	1274	11149.8	11149.7	1825793				9847.51	9847.51
34	C1-FM8zt0-10_2_h2_40x-2.tif:0280-0669	26.864	196.348	20	586	5274.69	5274.69	863736				3936.27	3936.27
35	C1-FM8zt0-10_2_h2_40x-2.tif:0295-0525	23.749	179.768	17	626	4269.4	4269.31	699119				3086.09	3086.09
36	C1-FM8zt0-10_2_h2_40x-2.tif:0296-0439	30.4	183.492	23	679	5578.13	5578.16	913424				4063.57	4063.57
37	C1-FM8zt0-10_2_h2_40x-2.tif:0338-0160	44.293	425.397	64	1045	18842	18842.1	3085401				16635.3	16635.3
38	C1-FM8zt0-10_2_h2_40x-2.tif:0345-0670	12.33	226.136	39	786	2788.18	2788.26	456568				2173.95	2173.95
39	C1-FM8zt0-10_2_h2_40x-2.tif:0365-0077	29.148	494.454	83	1313	14412.3	14412.3	2360027				12960.1	12960.1
40	C1-FM8zt0-10_2_h2_40x-2.tif:0375-0440	22.101	240.811	38	670	5322.08	5322.16	871496				4221.05	4221.05
41	C1-FM8zt0-10_2_h2_40x-2.tif:0395-0205	16.69	247.153	33	633	4124.98	4124.98	675469				3293.45	3293.45
42	C1-FM8zt0-10_2_h2_40x-2.tif:0400-0605	26.388	258.768	46	756	6828.28	6828.37	1118138				5513.67	5513.67
43	C1-FM8zt0-10_2_h2_40x-2.tif:0402-0286	35.169	265.483	36	687	9336.85	9336.77	1528919				7584.58	7584.58
44	C1-FM8zt0-10_2_h2_40x-2.tif:0404-0666	26.528	258.687	36	856	6862.46	6862.45	1123735				5540.77	5540.77
45	C1-FM8zt0-10_2_h2_40x-2.tif:0412-0530	38.583	285.478	35	728	11014.6	11014.6	1803649				9092.32	9092.32
46	C1-FM8zt0-10_2_h2_40x-2.tif:0417-0426	27.218	270.923	45	734	7374.03	7373.98	1207505				6017.93	6017.93
47	C1-FM8zt0-10_2_h2_40x-2.tif:0464-0161	37.551	307.721	23	912	11555.2	11555.2	1892175				9684.37	9684.37
48	C1-FM8zt0-10_2_h2_40x-2.tif:0464-0478	5.759	165.848	30	491	955.078	955.119	156395				668.194	668.194
49	C1-FM8zt0-10_2_h2_40x-2.tif:0476-0070	32.189	65.395	10	322	2105.01	2105	344698				501.279	501.279
50	C1-FM8zt0-10_2_h2_40x-2.tif:0477-0250	33.6	300.13	33	960	10084.3	10084.4	1651313				8410.35	8410.35
51	C1-FM8zt0-10_2_h2_40x-2.tif:0498-0675	20.953	158.84	15	522	3328.1	3328.17	544980				2284.25	2284.25
52	C1-FM8zt0-10_2_h2_40x-2.tif:0501-0572	29.832	228.965	24	742	6830.46	6830.48	1118495				5344.19	5344.19
53	C1-FM8zt0-10_2_h2_40x-2.tif:0561-0090	21.209	213.853	23	705	4535.61	4535.61	742711				3478.93	3478.93
54	C1-FM8zt0-10_2_h2_40x-2.tif:0570-0418	29.685	124.309	14	370	3690.14	3690.11	604264				2211.15	2211.15
55	C1-FM8zt0-10_2_h2_40x-2.tif:0568-0522	43.615	272.889	29	813	11902.1	11902.1	1948973				9729.07	9729.07
56	C1-FM8zt0-10_2_h2_40x-2.tif:0610-0344	29.472	286.595	15	789	8446.41	8446.53	1383108				6978.17	6978.17
57	C1-FM8zt0-10_2_h2_40x-2.tif:0609-0038	18.241	53.934	10	237	983.823	983.81	161102				75.007	75.007
58	C1-FM8zt0-10_2_h2_40x-2.tif:0622-0227	50.265	344.463	50	863	17314.6	17314.4	2835278				14810.1	14810.1
59	C1-FM8zt0-10_2_h2_40x-2.tif:0637-0591	19.169	217.814	25	713	4175.36	4175.28	683719				3220.24	3220.24
60	C1-FM8zt0-10_2_h2_40x-2.tif:0652-0132	7.511	66.646	10	266	500.608	500.578	81975				126.365	126.365
61	C1-FM8zt0-10_2_h2_40x-2.tif:0660-0302	27.377	427.067	83	1002	11691.8	11691.8	1914542				10327.8	10327.8
62	C1-FM8zt0-10_2_h2_40x-2.tif:0669-0509	29.05	256.511	27	887	7451.71	7451.64	1220225				6004.32	6004.32
63	C1-FM8zt0-10_2_h2_40x-2.tif:0680-0443	42.442	226.556	38	613	9615.6	9615.49	1574565				7500.94	7500.94
64	C1-FM8zt0-10_2_h2_40x-2.tif:0695-0565	29.759	71.858	11	472	2138.4	2138.42	350165				655.769	655.769
65	C1-FM8zt0-10_2_h2_40x-2.tif:0696-0673	20.977	171.866	25	492	3605.23	3605.23	590360				2560.12	2560.12
66	C1-FM8zt0-10_2_h2_40x-2.tif:0704-0198	25.71	76.904	10	490	1977.17	1977.2	323764				696.278	696.278
67	C1-FM8zt0-10_2_h2_40x-2.tif:0711-0234	15.114	89.952	10	333	1359.56	1359.53	222630				606.525	606.525
68	C1-FM8zt0-10_2_h2_40x-2.tif:0708-0358	29.221	274.491	51	773	8020.96	8020.9	1313440				6565.05	6565.05
69	C1-FM8zt0-10_2_h2_40x-2.tif:0714-0634	22.724	163.225	21	464	3709.04	3709.12	607359				2576.97	2576.97
70	C1-FM8zt0-10_2_h2_40x-2.tif:0718-0113	4.147	49.106	10	171	203.62	203.643	33343				-2.96925	0
71	C1-FM8zt0-10_2_h2_40x-2.tif:0719-0047	21.044	46.426	10	277	977.002	976.989	159985				-71.4654	0
72	C1-FM8zt0-10_2_h2_40x-2.tif:0727-0278	10.082	279.353	35	620	2816.54	2816.44	461211				2314.13	2314.13
73	C1-FM8zt0-10_2_h2_40x-2.tif:0609-0651	32.971	165.133	17	653	5444.56	5444.6	891552				3801.92	3801.92
74	C1-FM8zt0-10_2_h2_40x-2.tif:0550-0640	17.911	158.291	29	434	2835.21	2835.15	464268				1942.79	1942.79
75	C1-FM8zt0-10_2_h2_40x-2.tif:0593-0150	22.974	282.543	46	698	6491.1	6491.14	1062925				5346.53	5346.53
76	C1-FM8zt0-10_2_h2_40x-2.tif:0553-0178	10.913	113.213	12	323	1235.48	1235.49	202312				691.786	691.786
77	C1-FM8zt0-10_2_h2_40x-2.tif:0311-0610	21.881	409.044	50	1062	8950.21	8950.29	1465606				7860.14	7860.14
78	C1-FM8zt0-10_2_h2_40x-2.tif:0255-0581	17.008	246.201	34	688	4187.27	4187.39	685670				3340.01	3340.01
79	C1-FM8zt0-10_2_h2_40x-2.tif:0149-0448	32.476	342.427	27	1080	11120.7	11120.7	1821027				9502.64	9502.64
80	C1-FM8zt0-10_2_h2_40x-2.tif:0191-0422	24.165	76.526	11	323	1849.23	1849.25	302813				645.302	645.302
81	C1-FM8zt0-10_2_h2_40x-2.tif:0097-0423	28.824	91.551	11	356	2638.88	2638.87	432120				1202.8	1202.8
82	C1-FM8zt0-10_2_h2_40x-2.tif:0052-0395	14.907	174.423	14	497	2600.08	2600.12	425766				1857.43	1857.43
83	C1-FM8zt0-10_2_h2_40x-2.tif:0067-0350	11.206	156.683	17	487	1755.8	1755.79	287514				1197.48	1197.48
84	C1-FM8zt0-10_2_h2_40x-2.tif:0066-0460	10.29	81.729	11	268	840.99	840.991	137713				328.323	328.323
85	C1-FM8zt0-10_2_h2_40x-2.tif:0476-0332	22.473	281.753	20	994	6331.88	6331.84	1036852				5212.19	5212.19
86	C1-FM8zt0-10_2_h2_40x-2.tif:0415-0348	23.945	85.189	11	410	2039.84	2039.85	334025				846.863	846.863
87	C1-FM8zt0-10_2_h2_40x-2.tif:0459-0404	9.508	129.816	17	372	1234.34	1234.29	202124				760.583	760.583
88	C1-FM8zt0-10_2_h2_40x-2.tif:0338-0547	5.991	451.701	145	879	2706.05	2706.14	443119				2407.66	2407.66
89	C1-FM8zt0-10_2_h2_40x-2.tif:0186-0195	27.456	351.237	48	859	9643.67	9643.56	1579161				8275.65	8275.65
90	C1-FM8zt0-10_2_h2_40x-2.tif:0245-0220	11.902	240.736	55	600	2865.3	2865.24	469195				2272.26	2272.26	372128	nuclei
91	C1-FM8zt0-10_2_h2_40x-2.tif:0375-0350	3206.09	210.789	9	1553	675808	675808	110664312				516074	516074	516074	total
														143946	cytoplasmic
														n/c
														2.58518

## Sheet: 6
ROI	Label	Area	Mean	Min	Max	IntDen	Area*Mean	RawIntDen				CTCF	set <0 to 0
1	C1-FM8zt0-10_3_h1_40x-2.tif:0012-0261	6.73	117.109	13	510	788.111	788.144	129054				302.684	302.684
2	C1-FM8zt0-10_3_h1_40x-2.tif:0012-0359	4.898	73.521	12	423	360.083	360.106	58964				6.79516	6.79516
3	C1-FM8zt0-10_3_h1_40x-2.tif:0018-0415	7.725	105.509	13	449	815.073	815.057	133469				257.824	257.824
4	C1-FM8zt0-10_3_h1_40x-2.tif:0028-0693	2.314	156.388	22	502	361.958	361.882	59271				194.965	194.965
5	C1-FM8zt0-10_3_h1_40x-2.tif:0034-0167	19.401	506.186	53	1655	9820.71	9820.51	1608152				8421.05	8421.05
6	C1-FM8zt0-10_3_h1_40x-2.tif:0036-0503	31.212	542.129	50	1580	16921	16920.9	2770823				14669.5	14669.5
7	C1-FM8zt0-10_3_h1_40x-2.tif:0046-0009	3.414	102.431	15	293	349.671	349.699	57259				103.435	103.435
8	C1-FM8zt0-10_3_h1_40x-2.tif:0047-0091	27.065	1044.55	85	4095	28271.3	28270.8	4629457				26318.5	26318.5
9	C1-FM8zt0-10_3_h1_40x-2.tif:0065-0574	19.652	226.903	24	735	4459.04	4459.1	730173				3041.53	3041.53
10	C1-FM8zt0-10_3_h1_40x-2.tif:0063-0210	23.42	962.729	99	3461	22546.8	22547.1	3692064				20857.7	20857.7
11	C1-FM8zt0-10_3_h1_40x-2.tif:0076-0299	26.168	651.842	23	2173	17057.3	17057.4	2793145				15169.8	15169.8
12	C1-FM8zt0-10_3_h1_40x-2.tif:0090-0652	19.389	210.352	27	879	4078.56	4078.51	667868				2679.92	2679.92
13	C1-FM8zt0-10_3_h1_40x-2.tif:0099-0033	21.453	304.308	27	2101	6528.4	6528.32	1069033				4980.84	4980.84
14	C1-FM8zt0-10_3_h1_40x-2.tif:0100-0387	4.751	170.771	11	555	811.354	811.333	132860				468.626	468.626
15	C1-FM8zt0-10_3_h1_40x-2.tif:0108-0171	19.743	883.578	72	2127	17444.8	17444.5	2856607				16020.3	16020.3
16	C1-FM8zt0-10_3_h1_40x-2.tif:0114-0256	7.768	375.278	86	876	2915.12	2915.16	477354				2354.83	2354.83
17	C1-FM8zt0-10_3_h1_40x-2.tif:0114-0617	12.269	217.616	30	726	2669.85	2669.93	437190				1784.92	1784.92
18	C1-FM8zt0-10_3_h1_40x-2.tif:0136-0318	29.972	525.751	52	1980	15758	15757.8	2580387				13595.8	13595.8
19	C1-FM8zt0-10_3_h1_40x-2.tif:0145-0106	34.381	321.991	20	1238	11070.5	11070.4	1812808				8590.34	8590.34
20	C1-FM8zt0-10_3_h1_40x-2.tif:0145-0020	4.476	429.604	43	2139	1923.04	1922.91	314900				1600.04	1600.04
21	C1-FM8zt0-10_3_h1_40x-2.tif:0156-0182	21.862	224.603	10	2210	4910.38	4910.27	804080				3333.28	3333.28
22	C1-FM8zt0-10_3_h1_40x-2.tif:0160-0452	32.727	70.336	10	489	2301.84	2301.89	376928				-58.8322	0
23	C1-FM8zt0-10_3_h1_40x-2.tif:0164-0385	26.204	62.186	11	488	1629.54	1629.52	266839				-260.669	0
24	C1-FM8zt0-10_3_h1_40x-2.tif:0174-0245	22.571	114.358	14	721	2581.16	2581.17	422667				953.045	953.045
25	C1-FM8zt0-10_3_h1_40x-2.tif:0190-0312	12.861	266.496	42	735	3427.4	3427.41	561241				2499.69	2499.69
26	C1-FM8zt0-10_3_h1_40x-2.tif:0187-0521	22.748	359.07	26	1409	8168.1	8168.12	1337535				6527.23	6527.23
27	C1-FM8zt0-10_3_h1_40x-2.tif:0187-0055	9.209	623.117	177	1756	5738.35	5738.28	939660				5074.01	5074.01
28	C1-FM8zt0-10_3_h1_40x-2.tif:0227-0682	12.647	301.618	28	1394	3814.63	3814.56	624650				2902.29	2902.29
29	C1-FM8zt0-10_3_h1_40x-2.tif:0223-0104	22.046	507.014	76	2069	11177.5	11177.6	1830321				9587.37	9587.37
30	C1-FM8zt0-10_3_h1_40x-2.tif:0220-0167	29.435	573.528	70	1810	16881.8	16881.8	2764405				14758.5	14758.5
31	C1-FM8zt0-10_3_h1_40x-2.tif:0229-0040	20.079	299.677	34	1130	6017.29	6017.21	985337				4568.84	4568.84
32	C1-FM8zt0-10_3_h1_40x-2.tif:0229-0582	23.102	390.658	36	1695	9025.04	9024.98	1477859				7358.55	7358.55
33	C1-FM8zt0-10_3_h1_40x-2.tif:0238-0303	25.001	326.254	32	1219	8156.8	8156.68	1335684				6353.26	6353.26
34	C1-FM8zt0-10_3_h1_40x-2.tif:0250-0457	24.036	53.376	11	309	1282.97	1282.95	210088				-450.859	0
35	C1-FM8zt0-10_3_h1_40x-2.tif:0255-0387	19.676	78.636	12	313	1547.25	1547.24	253364				127.94	127.94
36	C1-FM8zt0-10_3_h1_40x-2.tif:0260-0529	21.252	87.556	13	347	1860.73	1860.74	304696				327.755	327.755
37	C1-FM8zt0-10_3_h1_40x-2.tif:0283-0223	28.684	411.005	45	1895	11789.2	11789.3	1930492				9720.19	9720.19
38	C1-FM8zt0-10_3_h1_40x-2.tif:0297-0070	29.551	236.555	36	809	6990.42	6990.44	1144688				4858.81	4858.81
39	C1-FM8zt0-10_3_h1_40x-2.tif:0306-0316	20.067	329.475	32	1201	6611.59	6611.57	1082654				5164.07	5164.07
40	C1-FM8zt0-10_3_h1_40x-2.tif:0318-0193	10.009	558.544	104	2054	5590.52	5590.47	915453				4868.48	4868.48
41	C1-FM8zt0-10_3_h1_40x-2.tif:0321-0380	23.804	85.57	12	450	2036.94	2036.91	333551				319.838	319.838
42	C1-FM8zt0-10_3_h1_40x-2.tif:0320-0583	32.378	314.853	35	1233	10194.4	10194.3	1669348				7858.77	7858.77
43	C1-FM8zt0-10_3_h1_40x-2.tif:0333-0687	7.621	191.803	24	515	1461.79	1461.73	239370				912	912
44	C1-FM8zt0-10_3_h1_40x-2.tif:0332-0133	42.632	884.099	49	2953	37690.7	37690.9	6171892				34615.7	34615.7
45	C1-FM8zt0-10_3_h1_40x-2.tif:0338-0286	18.29	394.694	80	1041	7218.95	7218.95	1182110				5899.63	5899.63
46	C1-FM8zt0-10_3_h1_40x-2.tif:0367-0223	24.458	173.472	19	566	4242.76	4242.78	694756				2478.53	2478.53
47	C1-FM8zt0-10_3_h1_40x-2.tif:0376-0058	33.801	584.307	55	2353	19750.3	19750.2	3234138				17312	17312
48	C1-FM8zt0-10_3_h1_40x-2.tif:0388-0430	27.414	170.871	17	663	4684.17	4684.26	767038				2706.79	2706.79
49	C1-FM8zt0-10_3_h1_40x-2.tif:0394-0511	28.012	195.559	23	855	5478.02	5478	897031				3457.39	3457.39
50	C1-FM8zt0-10_3_h1_40x-2.tif:0394-0310	24.922	229.249	21	768	5713.34	5713.34	935565				3915.63	3915.63
51	C1-FM8zt0-10_3_h1_40x-2.tif:0397-0614	27.188	301.475	35	943	8196.38	8196.5	1342165				6235.33	6235.33
52	C1-FM8zt0-10_3_h1_40x-2.tif:0401-0376	9.594	157.206	14	448	1508.2	1508.23	246970				816.184	816.184
53	C1-FM8zt0-10_3_h1_40x-2.tif:0410-0013	2.73	96.935	21	483	264.609	264.633	43330				67.7076	67.7076
54	C1-FM8zt0-10_3_h1_40x-2.tif:0431-0139	23.151	468.285	100	1645	10841.3	10841.3	1775267				9171.3	9171.3
55	C1-FM8zt0-10_3_h1_40x-2.tif:0426-0201	19.579	642.002	115	1610	12569.4	12569.8	2058259				11157.5	11157.5
56	C1-FM8zt0-10_3_h1_40x-2.tif:0446-0532	33.575	446.826	47	1184	15002.4	15002.2	2456651				12580.3	12580.3
57	C1-FM8zt0-10_3_h1_40x-2.tif:0448-0405	25.881	166.059	17	670	4297.74	4297.77	703759				2430.88	2430.88
58	C1-FM8zt0-10_3_h1_40x-2.tif:0457-0022	8.318	94.065	14	498	782.383	782.433	128116				182.425	182.425
59	C1-FM8zt0-10_3_h1_40x-2.tif:0463-0102	18.204	733.389	179	1815	13351	13350.6	2186233				12037.5	12037.5
60	C1-FM8zt0-10_3_h1_40x-2.tif:0461-0265	25.356	383.12	78	1147	9714.24	9714.39	1590716				7885.37	7885.37
61	C1-FM8zt0-10_3_h1_40x-2.tif:0470-0632	16.342	233.653	30	675	3818.33	3818.36	625256				2639.55	2639.55
62	C1-FM8zt0-10_3_h1_40x-2.tif:0481-0339	33.49	145.858	17	635	4884.76	4884.78	799884				2469.03	2469.03
63	C1-FM8zt0-10_3_h1_40x-2.tif:0485-0173	11.615	500.506	128	1266	5813.48	5813.38	951963				4975.54	4975.54
64	C1-FM8zt0-10_3_h1_40x-2.tif:0494-0468	8.684	275.401	56	755	2391.56	2391.58	391620				1765.17	1765.17
65	C1-FM8zt0-10_3_h1_40x-2.tif:0510-0407	15.059	320.703	53	1210	4829.61	4829.47	790853				3743.21	3743.21
66	C1-FM8zt0-10_3_h1_40x-2.tif:0502-0033	29.588	93.277	11	578	2759.85	2759.88	451928				625.589	625.589
67	C1-FM8zt0-10_3_h1_40x-2.tif:0508-0561	17.288	363.786	77	906	6289.29	6289.13	1029877				5042.09	5042.09
68	C1-FM8zt0-10_3_h1_40x-2.tif:0513-0092	14.98	150.078	13	810	2248.18	2248.17	368142				1167.61	1167.61
69	C1-FM8zt0-10_3_h1_40x-2.tif:0526-0611	19.572	207.996	35	794	4070.98	4070.9	666627				2659.1	2659.1
70	C1-FM8zt0-10_3_h1_40x-2.tif:0543-0227	30.919	384.675	33	1417	11893.7	11893.8	1947610				9663.47	9663.47
71	C1-FM8zt0-10_3_h1_40x-2.tif:0562-0472	36.104	187.917	17	1060	6784.47	6784.56	1110964				4180.24	4180.24
72	C1-FM8zt0-10_3_h1_40x-2.tif:0570-0095	27.572	86.196	11	379	2376.61	2376.6	389173				387.727	387.727
73	C1-FM8zt0-10_3_h1_40x-2.tif:0586-0377	32.171	150.589	15	657	4844.57	4844.6	793304				2523.99	2523.99
74	C1-FM8zt0-10_3_h1_40x-2.tif:0598-0615	23.133	159.853	21	745	3697.83	3697.88	605523				2029.21	2029.21
75	C1-FM8zt0-10_3_h1_40x-2.tif:0619-0299	23.139	184.971	19	806	4280.02	4280.04	700857				2610.94	2610.94
76	C1-FM8zt0-10_3_h1_40x-2.tif:0621-0425	14.235	105.063	13	464	1495.58	1495.57	244903				468.749	468.749
77	C1-FM8zt0-10_3_h1_40x-2.tif:0627-0508	27.749	133.039	14	610	3691.76	3691.7	604529				1690.06	1690.06
78	C1-FM8zt0-10_3_h1_40x-2.tif:0626-0235	17.905	278.412	22	1154	4985.04	4984.97	816305				3693.41	3693.41
79	C1-FM8zt0-10_3_h1_40x-2.tif:0636-0153	17.801	85.95	12	500	1530.03	1530	250544				245.945	245.945
80	C1-FM8zt0-10_3_h1_40x-2.tif:0646-0368	21.899	138.806	13	619	3039.72	3039.71	497758				1460.06	1460.06
81	C1-FM8zt0-10_3_h1_40x-2.tif:0666-0574	29.655	471.159	56	2066	13972.1	13972.2	2287946				11833.1	11833.1
82	C1-FM8zt0-10_3_h1_40x-2.tif:0681-0489	9.777	74.944	13	596	732.728	732.727	119985				27.4766	27.4766
83	C1-FM8zt0-10_3_h1_40x-2.tif:0689-0268	16.922	112.449	11	596	1902.86	1902.86	311596				682.216	682.216
84	C1-FM8zt0-10_3_h1_40x-2.tif:0691-0647	18.015	68.73	11	359	1238.18	1238.17	202754				-61.3171	0
85	C1-FM8zt0-10_3_h1_40x-2.tif:0697-0225	20.861	87.131	11	515	1817.64	1817.64	297641				312.859	312.859
86	C1-FM8zt0-10_3_h1_40x-2.tif:0696-0436	39.206	79.186	11	391	3104.55	3104.57	508373				276.494	276.494
87	C1-FM8zt0-10_3_h1_40x-2.tif:0711-0011	4.605	42.162	11	204	194.136	194.156	31790				-138.02	0
88	C1-FM8zt0-10_3_h1_40x-2.tif:0726-0377	9.679	429.112	16	1298	4153.51	4153.38	680142				3455.19	3455.19
89	C1-FM8zt0-10_3_h1_40x-2.tif:0731-0312	13.02	97.902	13	955	1274.67	1274.68	208728				335.504	335.504
90	C1-FM8zt0-10_3_h1_40x-2.tif:0732-0494	9.6	106.446	14	396	1021.88	1021.88	167333				329.398	329.398
91	C1-FM8zt0-10_3_h1_40x-2.tif:0736-0031	4.397	48.771	12	277	214.441	214.446	35115				-102.726	0
92	C1-FM8zt0-10_3_h1_40x-2.tif:0315-0478	27.994	114.894	12	683	3216.32	3216.34	526675				1197.03	1197.03
93	C1-FM8zt0-10_3_h1_40x-2.tif:0338-0421	3.969	411.257	57	1019	1632.46	1632.28	267317				1345.98	1345.98
94	C1-FM8zt0-10_3_h1_40x-2.tif:0337-0528	2.681	119.888	14	501	321.409	321.42	52631				128.029	128.029	446408	nuclei
95	C1-FM8zt0-10_3_h1_40x-2.tif:0375-0350	3206.09	269.376	10	4095	863642	863643	141422344				632376	632376	632376	total
														185969	cytoplasmic
														n/c
														2.40045

## Sheet: 7
ROI	Label	Area	Mean	Min	Max	IntDen	Area*Mean	RawIntDen				CTCF	set <0 to 0
1	C1-FM8zt0-10_3_h2_40x-2.tif:0009-0633	4.244	208.565	18	552	885.204	885.15	144953				688.237	688.237
2	C1-FM8zt0-10_3_h2_40x-2.tif:0013-0682	4.092	285.057	36	902	1166.33	1166.45	190988				976.593	976.593
3	C1-FM8zt0-10_3_h2_40x-2.tif:0019-0035	11.224	206.268	12	962	2315.23	2315.15	379121				1794.38	1794.38
4	C1-FM8zt0-10_3_h2_40x-2.tif:0023-0441	15.768	51.95	11	265	819.134	819.148	134134				87.5439	87.5439
5	C1-FM8zt0-10_3_h2_40x-2.tif:0025-0309	18.137	142.564	15	518	2585.72	2585.68	423415				1744.16	1744.16
6	C1-FM8zt0-10_3_h2_40x-2.tif:0050-0514	25.105	621.655	63	1638	15606.8	15606.6	2555623				14441.8	14441.8
7	C1-FM8zt0-10_3_h2_40x-2.tif:0064-0287	16.678	388.852	53	1138	6485.18	6485.27	1061954				5711.45	5711.45
8	C1-FM8zt0-10_3_h2_40x-2.tif:0063-0437	9.856	118.911	17	509	1172.04	1171.99	191923				714.688	714.688
9	C1-FM8zt0-10_3_h2_40x-2.tif:0069-0664	23.444	398.566	40	1139	9344.03	9343.98	1530094				8256.23	8256.23
10	C1-FM8zt0-10_3_h2_40x-2.tif:0078-0167	16.83	284.893	30	695	4794.86	4794.75	785164				4013.87	4013.87
11	C1-FM8zt0-10_3_h2_40x-2.tif:0080-0045	29.6	586.586	52	2127	17362.8	17362.9	2843181				15989.6	15989.6
12	C1-FM8zt0-10_3_h2_40x-2.tif:0099-0358	31.511	374.568	52	1256	11803.1	11803	1932772				10341	10341
13	C1-FM8zt0-10_3_h2_40x-2.tif:0108-0442	21.594	246.014	25	740	5312.36	5312.43	869904				4310.51	4310.51
14	C1-FM8zt0-10_3_h2_40x-2.tif:0129-0667	5.087	234.726	42	641	1194.05	1194.05	195527				958.025	958.025
15	C1-FM8zt0-10_3_h2_40x-2.tif:0131-0074	29.307	280.34	30	1084	8215.83	8215.92	1345351				6856.14	6856.14
16	C1-FM8zt0-10_3_h2_40x-2.tif:0135-0289	24.409	408.11	38	1269	9961.56	9961.56	1631216				8829.03	8829.03
17	C1-FM8zt0-10_3_h2_40x-2.tif:0145-0508	32.61	448.516	95	1069	14626.3	14626.1	2395075				13113.1	13113.1
18	C1-FM8zt0-10_3_h2_40x-2.tif:0141-0581	9.801	141.952	17	582	1391.34	1391.27	227833				936.525	936.525
19	C1-FM8zt0-10_3_h2_40x-2.tif:0144-0147	25.264	116.665	13	537	2947.43	2947.42	482645				1775.23	1775.23
20	C1-FM8zt0-10_3_h2_40x-2.tif:0148-0215	18.992	301.579	26	1123	5727.67	5727.59	937912				4846.4	4846.4
21	C1-FM8zt0-10_3_h2_40x-2.tif:0169-0356	18.546	339.851	34	1213	6303.03	6302.88	1032128				5442.38	5442.38
22	C1-FM8zt0-10_3_h2_40x-2.tif:0174-0420	28.501	440.686	35	1207	12559.8	12560	2056680				11237.6	11237.6
23	C1-FM8zt0-10_3_h2_40x-2.tif:0176-0023	11.499	402.071	41	1503	4623.48	4623.41	757100				4089.88	4089.88
24	C1-FM8zt0-10_3_h2_40x-2.tif:0189-0536	26.84	392.304	42	1058	10529.2	10529.4	1724175				9284.12	9284.12
25	C1-FM8zt0-10_3_h2_40x-2.tif:0196-0685	8.598	174.658	19	571	1501.79	1501.71	245919				1102.78	1102.78
26	C1-FM8zt0-10_3_h2_40x-2.tif:0194-0278	23.298	251.297	17	901	5854.61	5854.72	958699				4773.74	4773.74
27	C1-FM8zt0-10_3_h2_40x-2.tif:0203-0108	22.699	253.443	40	1067	5752.93	5752.9	942048				4699.71	4699.71
28	C1-FM8zt0-10_3_h2_40x-2.tif:0213-0597	36.885	294.009	26	954	10844.6	10844.5	1775813				9133.13	9133.13
29	C1-FM8zt0-10_3_h2_40x-2.tif:0215-0185	30.198	301.683	23	910	9110.3	9110.22	1491821				7709.1	7709.1
30	C1-FM8zt0-10_3_h2_40x-2.tif:0238-0072	21.972	428.112	57	2290	9406.63	9406.48	1540346				8387.02	8387.02
31	C1-FM8zt0-10_3_h2_40x-2.tif:0244-0654	6.174	295.933	31	1014	1827.09	1827.09	299188				1540.63	1540.63
32	C1-FM8zt0-10_3_h2_40x-2.tif:0252-0233	31.194	398.48	53	1059	12430.1	12430.2	2035435				10982.8	10982.8
33	C1-FM8zt0-10_3_h2_40x-2.tif:0265-0305	26.033	294.936	29	924	7678.19	7678.07	1257311				6470.19	6470.19
34	C1-FM8zt0-10_3_h2_40x-2.tif:0263-0132	11.145	435.721	105	1031	4856.1	4856.11	795191				4339	4339
35	C1-FM8zt0-10_3_h2_40x-2.tif:0294-0618	43.529	299.895	34	1032	13054.3	13054.1	2137654				11034.5	11034.5
36	C1-FM8zt0-10_3_h2_40x-2.tif:0295-0345	10.601	332.56	43	925	3525.63	3525.47	577325				3033.6	3033.6
37	C1-FM8zt0-10_3_h2_40x-2.tif:0299-0521	18.027	251.495	33	839	4533.78	4533.7	742412				3697.28	3697.28
38	C1-FM8zt0-10_3_h2_40x-2.tif:0317-0175	12.611	559.989	52	1440	7061.81	7062.02	1156378				6476.9	6476.9
39	C1-FM8zt0-10_3_h2_40x-2.tif:0326-0125	24.22	539.388	98	1690	13063.8	13064	2139214				11940.2	11940.2
40	C1-FM8zt0-10_3_h2_40x-2.tif:0327-0466	23.731	189.654	21	724	4500.7	4500.68	736995				3399.61	3399.61
41	C1-FM8zt0-10_3_h2_40x-2.tif:0336-0244	30.504	459.217	87	1305	14007.8	14008	2293788				12592.6	12592.6
42	C1-FM8zt0-10_3_h2_40x-2.tif:0348-0646	21.685	374.305	42	1085	8116.93	8116.8	1329156				7110.66	7110.66
43	C1-FM8zt0-10_3_h2_40x-2.tif:0358-0354	22.418	505.622	100	1453	11335.1	11335	1856137				10294.9	10294.9
44	C1-FM8zt0-10_3_h2_40x-2.tif:0362-0294	27.969	380.703	83	1098	10648	10647.9	1743622				9350.18	9350.18
45	C1-FM8zt0-10_3_h2_40x-2.tif:0362-0411	32.281	394.324	39	1141	12729.1	12729.2	2084398				11231.4	11231.4
46	C1-FM8zt0-10_3_h2_40x-2.tif:0370-0145	11.481	527.222	132	1830	6052.96	6053.04	991178				5520.34	5520.34
47	C1-FM8zt0-10_3_h2_40x-2.tif:0383-0515	19.078	345.935	54	949	6599.66	6599.75	1080702				5714.57	5714.57
48	C1-FM8zt0-10_3_h2_40x-2.tif:0387-0198	10.54	324.455	49	861	3419.89	3419.76	560010				2930.72	2930.72
49	C1-FM8zt0-10_3_h2_40x-2.tif:0386-0673	15.023	420.971	102	1028	6324.16	6324.25	1035588				5627.21	5627.21
50	C1-FM8zt0-10_3_h2_40x-2.tif:0396-0470	10.76	320.287	58	849	3446.37	3446.29	564346				2947.05	2947.05
51	C1-FM8zt0-10_3_h2_40x-2.tif:0410-0615	20.861	323.977	30	992	6758.45	6758.48	1106704				5790.58	5790.58
52	C1-FM8zt0-10_3_h2_40x-2.tif:0412-0104	24.134	673.333	64	2640	16250.3	16250.2	2661011				15130.4	15130.4
53	C1-FM8zt0-10_3_h2_40x-2.tif:0428-0255	30.815	271.419	51	849	8363.8	8363.78	1369580				6934.02	6934.02
54	C1-FM8zt0-10_3_h2_40x-2.tif:0424-0179	29.899	178.05	12	749	5323.52	5323.52	871731				3936.26	3936.26
55	C1-FM8zt0-10_3_h2_40x-2.tif:0440-0442	16.183	373.335	67	970	6041.73	6041.68	989339				5290.82	5290.82
56	C1-FM8zt0-10_3_h2_40x-2.tif:0441-0352	24.684	653.358	149	1808	16127.4	16127.5	2640874				14982.2	14982.2
57	C1-FM8zt0-10_3_h2_40x-2.tif:0445-0682	9.655	364.92	64	999	3523.26	3523.3	576938				3075.33	3075.33
58	C1-FM8zt0-10_3_h2_40x-2.tif:0454-0508	25.459	210.871	19	875	5368.64	5368.56	879120				4187.32	4187.32
59	C1-FM8zt0-10_3_h2_40x-2.tif:0483-0067	18.339	92.682	11	418	1699.68	1699.7	278324				848.802	848.802
60	C1-FM8zt0-10_3_h2_40x-2.tif:0507-0275	29.746	404.056	41	1454	12019.2	12019	1968155				10638.9	10638.9
61	C1-FM8zt0-10_3_h2_40x-2.tif:0517-0354	29.16	185.543	19	648	5410.45	5410.43	885967				4057.47	4057.47
62	C1-FM8zt0-10_3_h2_40x-2.tif:0505-0024	16.146	34.536	10	210	557.639	557.618	91314				-191.524	0
63	C1-FM8zt0-10_3_h2_40x-2.tif:0539-0486	25.319	84.777	11	435	2146.45	2146.47	351484				971.718	971.718
64	C1-FM8zt0-10_3_h2_40x-2.tif:0549-0408	26.143	128.712	12	851	3364.97	3364.92	551017				2151.93	2151.93
65	C1-FM8zt0-10_3_h2_40x-2.tif:0564-0583	28.378	269.684	12	1021	7653.2	7653.09	1253220				6336.41	6336.41
66	C1-FM8zt0-10_3_h2_40x-2.tif:0568-0208	41.661	65.225	11	323	2717.34	2717.34	444967				784.352	784.352
67	C1-FM8zt0-10_3_h2_40x-2.tif:0565-0520	21.093	73.716	11	385	1554.89	1554.89	254615				576.219	576.219
68	C1-FM8zt0-10_3_h2_40x-2.tif:0576-0023	6.43	45.629	10	633	293.415	293.394	48047				-4.94467	0
69	C1-FM8zt0-10_3_h2_40x-2.tif:0581-0278	18.864	107.426	15	344	2026.48	2026.48	331839				1151.23	1151.23
70	C1-FM8zt0-10_3_h2_40x-2.tif:0595-0679	13.832	176.446	18	645	2440.6	2440.6	399651				1798.82	1798.82
71	C1-FM8zt0-10_3_h2_40x-2.tif:0601-0433	19.175	146.242	12	763	2804.26	2804.19	459201				1914.51	1914.51
72	C1-FM8zt0-10_3_h2_40x-2.tif:0610-0323	18.968	283.071	41	855	5369.24	5369.29	879218				4489.21	4489.21
73	C1-FM8zt0-10_3_h2_40x-2.tif:0611-0101	7.426	48.539	10	360	360.45	360.451	59024				15.8991	15.8991
74	C1-FM8zt0-10_3_h2_40x-2.tif:0625-0542	14.638	119.815	13	698	1753.86	1753.85	287196				1074.68	1074.68
75	C1-FM8zt0-10_3_h2_40x-2.tif:0626-0369	27.914	253.973	25	877	7089.49	7089.4	1160912				5794.25	5794.25
76	C1-FM8zt0-10_3_h2_40x-2.tif:0648-0090	9.563	41.344	10	466	395.387	395.373	64745				-48.3314	0
77	C1-FM8zt0-10_3_h2_40x-2.tif:0671-0278	15.548	248.969	24	1287	3870.97	3870.97	633875				3149.57	3149.57
78	C1-FM8zt0-10_3_h2_40x-2.tif:0685-0400	7.597	192.083	36	729	1459.23	1459.25	238951				1106.77	1106.77
79	C1-FM8zt0-10_3_h2_40x-2.tif:0684-0343	17.459	225.218	14	953	3932.18	3932.08	643899				3122.02	3122.02
80	C1-FM8zt0-10_3_h2_40x-2.tif:0713-0181	15.444	63.314	11	550	977.832	977.821	160121				261.251	261.251
81	C1-FM8zt0-10_3_h2_40x-2.tif:0725-0241	12.488	34.029	10	236	424.974	424.954	69590				-154.464	0
82	C1-FM8zt0-10_3_h2_40x-2.tif:0737-0125	4.269	36.448	11	201	155.584	155.597	25477				-42.4765	0
83	C1-FM8zt0-10_3_h2_40x-2.tif:0006-0378	3.005	56.705	11	168	170.375	170.399	27899				30.9725	30.9725
84	C1-FM8zt0-10_3_h2_40x-2.tif:0028-0383	11.139	98.994	12	368	1102.68	1102.69	180565				585.867	585.867
85	C1-FM8zt0-10_3_h2_40x-2.tif:0042-0223	22.125	283.326	45	800	6268.6	6268.59	1026489				5242.03	5242.03
86	C1-FM8zt0-10_3_h2_40x-2.tif:0081-0235	5.936	310.06	67	748	1840.46	1840.52	301378				1565.1	1565.1
87	C1-FM8zt0-10_3_h2_40x-2.tif:0087-0117	8.018	294.114	40	1211	2358.29	2358.21	386172				1986.19	1986.19
88	C1-FM8zt0-10_3_h2_40x-2.tif:0040-0147	15.719	787.242	109	2203	12374.6	12374.7	2026361				11645.3	11645.3
89	C1-FM8zt0-10_3_h2_40x-2.tif:0024-0122	7.322	987.256	218	2366	7228.78	7228.69	1183720				6888.96	6888.96
90	C1-FM8zt0-10_3_h2_40x-2.tif:0042-0096	5.863	876.876	297	2059	5140.74	5141.12	841801				4869.09	4869.09
91	C1-FM8zt0-10_3_h2_40x-2.tif:0483-0201	12.617	485.234	54	1191	6122.06	6122.2	1002493				5536.79	5536.79
92	C1-FM8zt0-10_3_h2_40x-2.tif:0475-0139	16.458	768.771	70	1869	12652.4	12652.4	2071839				11888.8	11888.8
93	C1-FM8zt0-10_3_h2_40x-2.tif:0623-0255	8.275	194.658	45	513	1610.74	1610.79	263761				1226.85	1226.85
94	C1-FM8zt0-10_3_h2_40x-2.tif:0639-0477	26.98	108.199	13	501	2919.2	2919.21	478022				1667.39	1667.39
95	C1-FM8zt0-10_3_h2_40x-2.tif:0683-0452	16.751	204.272	27	587	3421.77	3421.76	560318				2644.55	2644.55
96	C1-FM8zt0-10_3_h2_40x-2.tif:0654-0662	28.965	927.228	207	2072	26856.9	26857.2	4397843				25513.2	25513.2
97	C1-FM8zt0-10_3_h2_40x-2.tif:0596-0642	6.064	324.844	38	1174	1969.88	1969.85	322570				1688.5	1688.5
98	C1-FM8zt0-10_3_h2_40x-2.tif:0636-0599	19.395	822.368	139	1613	15950.1	15949.8	2611840				15049.9	15049.9
99	C1-FM8zt0-10_3_h2_40x-2.tif:0700-0595	20.043	160.34	11	830	3213.64	3213.69	526236				2283.74	2283.74
100	C1-FM8zt0-10_3_h2_40x-2.tif:0683-0541	19.444	55.91	10	317	1087.12	1087.11	178017				184.951	184.951
101	C1-FM8zt0-10_3_h2_40x-2.tif:0724-0529	17.478	45.346	11	256	792.545	792.557	129780				-18.3869	0
102	C1-FM8zt0-10_3_h2_40x-2.tif:0511-0667	13.441	186.933	17	1269	2512.59	2512.57	411440				1888.93	1888.93
103	C1-FM8zt0-10_3_h2_40x-2.tif:0484-0639	22.913	250.406	19	716	5737.5	5737.55	939522				4674.44	4674.44	525111	nuclei
104	C1-FM8zt0-10_3_h2_40x-2.tif:0375-0350	3206.09	262.135	9	2640	840427	840428	137620768				691672	691672	691672	total
														166561	cytoplasmic
														n/c
														3.15267

## Sheet: 8
ROI	Label	Area	Mean	Min	Max	IntDen	Area*Mean	RawIntDen				CTCF	set <0 to 0
1	C1-FM8zt0-10_3_h3_40x-2.tif:0030-0602	22.473	407.37	35	2441	9154.89	9154.83	1499123				7500.03	7500.03
2	C1-FM8zt0-10_3_h3_40x-2.tif:0031-0672	15.566	230.27	26	1199	3584.45	3584.38	586957				2438.19	2438.19
3	C1-FM8zt0-10_3_h3_40x-2.tif:0035-0181	11.805	90.572	13	1023	1069.15	1069.2	175075				199.945	199.945
4	C1-FM8zt0-10_3_h3_40x-2.tif:0033-0353	28.946	92.746	12	561	2684.67	2684.63	439618				553.197	553.197
5	C1-FM8zt0-10_3_h3_40x-2.tif:0036-0459	40.36	140.797	12	1412	5682.57	5682.57	930526				2710.67	2710.67
6	C1-FM8zt0-10_3_h3_40x-2.tif:0038-0278	7.725	189.064	21	1216	1460.55	1460.52	239166				891.692	891.692
7	C1-FM8zt0-10_3_h3_40x-2.tif:0053-0066	30.577	853.702	95	4095	26103.6	26103.6	4274486				23852.1	23852.1
8	C1-FM8zt0-10_3_h3_40x-2.tif:0049-0223	5.6	119.315	13	1425	668.161	668.164	109412				255.81	255.81
9	C1-FM8zt0-10_3_h3_40x-2.tif:0067-0119	25.301	646.596	65	2956	16359.3	16359.5	2678846				14496.5	14496.5
10	C1-FM8zt0-10_3_h3_40x-2.tif:0075-0407	10.18	186.92	15	1272	1902.86	1902.85	311595				1153.24	1153.24
11	C1-FM8zt0-10_3_h3_40x-2.tif:0078-0548	29.001	204.311	13	2312	5925.3	5925.22	970274				3789.74	3789.74
12	C1-FM8zt0-10_3_h3_40x-2.tif:0083-0655	17.74	233.382	21	1151	4140.28	4140.2	677976				2833.92	2833.92
13	C1-FM8zt0-10_3_h3_40x-2.tif:0094-0246	22.406	101.294	14	974	2269.59	2269.59	371648				619.735	619.735
14	C1-FM8zt0-10_3_h3_40x-2.tif:0095-0329	28.665	702.019	59	2428	20123.7	20123.4	3295278				18012.6	18012.6
15	C1-FM8zt0-10_3_h3_40x-2.tif:0114-0031	19.09	644.306	65	3080	12299.8	12299.8	2014100				10894.1	10894.1
16	C1-FM8zt0-10_3_h3_40x-2.tif:0126-0183	12.794	280.229	47	1346	3585.2	3585.25	587080				2643.17	2643.17
17	C1-FM8zt0-10_3_h3_40x-2.tif:0132-0453	33.185	109.291	12	848	3626.77	3626.82	593887				1183.26	1183.26
18	C1-FM8zt0-10_3_h3_40x-2.tif:0152-0632	19.249	216.249	20	1150	4162.51	4162.58	681616				2745.18	2745.18
19	C1-FM8zt0-10_3_h3_40x-2.tif:0156-0348	23.988	105.916	12	671	2540.67	2540.71	416038				774.365	774.365
20	C1-FM8zt0-10_3_h3_40x-2.tif:0158-0016	9.435	256.309	28	1471	2418.29	2418.28	395998				1723.53	1723.53
21	C1-FM8zt0-10_3_h3_40x-2.tif:0165-0219	21.991	635.071	51	4095	13965.6	13965.8	2286889				12346.5	12346.5
22	C1-FM8zt0-10_3_h3_40x-2.tif:0167-0511	31.652	68.765	11	470	2176.52	2176.55	356408				-154.135	0
23	C1-FM8zt0-10_3_h3_40x-2.tif:0183-0404	4.22	147.258	30	548	621.401	621.429	101755				310.69	310.69
24	C1-FM8zt0-10_3_h3_40x-2.tif:0184-0173	18.223	267.902	29	1700	4881.92	4881.98	799419				3540.13	3540.13
25	C1-FM8zt0-10_3_h3_40x-2.tif:0228-0551	32.342	125.698	13	1522	4065.29	4065.32	665695				1683.83	1683.83
26	C1-FM8zt0-10_3_h3_40x-2.tif:0230-0074	23.175	111.643	11	1420	2587.38	2587.33	423686				880.843	880.843
27	C1-FM8zt0-10_3_h3_40x-2.tif:0266-0464	31.609	864.43	76	4095	27323.7	27323.8	4474291				24996.2	24996.2
28	C1-FM8zt0-10_3_h3_40x-2.tif:0276-0210	32.971	134.695	13	1560	4441.02	4441.03	727221				2013.22	2013.22
29	C1-FM8zt0-10_3_h3_40x-2.tif:0281-0664	33.276	1124.42	107	3430	37416.3	37416.1	6126952				34965.9	34965.9
30	C1-FM8zt0-10_3_h3_40x-2.tif:0311-0515	5.594	654.583	83	2167	3661.64	3661.74	599598				3249.82	3249.82
31	C1-FM8zt0-10_3_h3_40x-2.tif:0317-0577	46.174	851.604	54	3599	39321.7	39322	6438975				35922	35922
32	C1-FM8zt0-10_3_h3_40x-2.tif:0327-0404	22.284	115.598	13	769	2575.97	2575.99	421818				935.111	935.111
33	C1-FM8zt0-10_3_h3_40x-2.tif:0347-0268	29.826	477.039	32	1982	14228.1	14228.2	2329858				12031.9	12031.9
34	C1-FM8zt0-10_3_h3_40x-2.tif:0375-0226	25.075	131.722	21	758	3302.88	3302.93	540850				1456.54	1456.54
35	C1-FM8zt0-10_3_h3_40x-2.tif:0373-0352	30.705	1429.7	176	3815	43899.2	43899	7188546				41638.1	41638.1
36	C1-FM8zt0-10_3_h3_40x-2.tif:0388-0622	31.737	665.752	56	2490	21129.1	21129	3459913				18792	18792
37	C1-FM8zt0-10_3_h3_40x-2.tif:0403-0023	12.397	55.486	12	318	687.849	687.86	112636				-224.989	0
38	C1-FM8zt0-10_3_h3_40x-2.tif:0400-0104	9.032	325.968	31	1059	2944.14	2944.14	482106				2279.07	2279.07
39	C1-FM8zt0-10_3_h3_40x-2.tif:0407-0422	20.837	233.555	22	2031	4866.48	4866.59	796891				3332.26	3332.26
40	C1-FM8zt0-10_3_h3_40x-2.tif:0423-0266	15.182	106.241	12	439	1612.9	1612.95	264114				495.029	495.029
41	C1-FM8zt0-10_3_h3_40x-2.tif:0433-0514	32.439	136.107	14	1217	4415.24	4415.17	723000				2026.54	2026.54
42	C1-FM8zt0-10_3_h3_40x-2.tif:0434-0199	29.844	1040.77	59	3903	31060.9	31060.8	5086260				28863.3	28863.3
43	C1-FM8zt0-10_3_h3_40x-2.tif:0458-0642	21.905	1124.66	152	3631	24636	24635.7	4034165				23022.8	23022.8
44	C1-FM8zt0-10_3_h3_40x-2.tif:0462-0052	16.409	937.435	25	4095	15382.4	15382.4	2518887				14174.1	14174.1
45	C1-FM8zt0-10_3_h3_40x-2.tif:0459-0330	23.42	515.979	111	1860	12084.1	12084.2	1978779				10359.7	10359.7
46	C1-FM8zt0-10_3_h3_40x-2.tif:0464-0131	24.885	190.975	16	1556	4752.47	4752.41	778222				2920.01	2920.01
47	C1-FM8zt0-10_3_h3_40x-2.tif:0489-0259	24.275	664.767	122	2755	16137	16137.2	2642448				14349.7	14349.7
48	C1-FM8zt0-10_3_h3_40x-2.tif:0489-0420	26.534	596.898	100	1739	15838.2	15838.1	2593520				13884.3	13884.3
49	C1-FM8zt0-10_3_h3_40x-2.tif:0510-0179	19.908	122.766	14	606	2444.06	2444.03	400217				978.107	978.107
50	C1-FM8zt0-10_3_h3_40x-2.tif:0526-0596	24.287	362.807	29	1573	8811.45	8811.49	1442884				7023.13	7023.13
51	C1-FM8zt0-10_3_h3_40x-2.tif:0513-0535	27.127	814.366	50	3126	22090.9	22091.3	3617413				20093.8	20093.8
52	C1-FM8zt0-10_3_h3_40x-2.tif:0520-0061	25.264	1044.5	93	3932	26388.2	26388.2	4321093				24527.9	24527.9
53	C1-FM8zt0-10_3_h3_40x-2.tif:0538-0482	26.052	225.437	20	1271	5873.03	5873.08	961715				3954.75	3954.75
54	C1-FM8zt0-10_3_h3_40x-2.tif:0560-0417	29.191	325.899	62	1276	9513.21	9513.32	1557798				7363.85	7363.85
55	C1-FM8zt0-10_3_h3_40x-2.tif:0557-0260	31.975	175.567	12	1138	5613.81	5613.75	919268				3259.29	3259.29
56	C1-FM8zt0-10_3_h3_40x-2.tif:0558-0350	18.84	1020.85	120	3539	19232.4	19232.8	3149325				17845.6	17845.6
57	C1-FM8zt0-10_3_h3_40x-2.tif:0586-0644	28.806	431.877	45	2366	12440.6	12440.6	2037163				10319.5	10319.5
58	C1-FM8zt0-10_3_h3_40x-2.tif:0590-0559	35.591	1019.68	141	4095	36290.9	36291.3	5942676				33670.6	33670.6
59	C1-FM8zt0-10_3_h3_40x-2.tif:0620-0194	24.476	552.279	28	3287	13517.7	13517.6	2213536				11715.3	11715.3
60	C1-FM8zt0-10_3_h3_40x-2.tif:0627-0125	27.346	69.789	10	1402	1908.48	1908.45	312516				-105.164	0
61	C1-FM8zt0-10_3_h3_40x-2.tif:0629-0383	27.603	601.778	27	3587	16610.8	16610.9	2720038				14578.3	14578.3
62	C1-FM8zt0-10_3_h3_40x-2.tif:0631-0268	22.876	89.49	12	592	2047.19	2047.17	335230				362.707	362.707
63	C1-FM8zt0-10_3_h3_40x-2.tif:0631-0620	21.111	376.14	39	1556	7940.82	7940.69	1300317				6386.19	6386.19
64	C1-FM8zt0-10_3_h3_40x-2.tif:0633-0327	26.528	452.567	17	2617	12005.7	12005.7	1965950				10052.3	10052.3
65	C1-FM8zt0-10_3_h3_40x-2.tif:0656-0452	30.43	92.771	11	730	2823.07	2823.02	462280				582.319	582.319
66	C1-FM8zt0-10_3_h3_40x-2.tif:0674-0020	14.131	32.057	10	193	453.011	452.997	74181				-587.534	0
67	C1-FM8zt0-10_3_h3_40x-2.tif:0680-0204	20.183	444.487	33	3443	8971.11	8971.08	1469029				7484.91	7484.91
68	C1-FM8zt0-10_3_h3_40x-2.tif:0694-0508	34.571	73.87	10	692	2553.74	2553.76	418177				8.13571	8.13571
69	C1-FM8zt0-10_3_h3_40x-2.tif:0696-0597	26.137	315.62	20	2291	8249.44	8249.36	1350854				6324.77	6324.77
70	C1-FM8zt0-10_3_h3_40x-2.tif:0707-0683	11.102	266.415	37	1527	2957.8	2957.74	484343				2140.25	2140.25
71	C1-FM8zt0-10_3_h3_40x-2.tif:0706-0270	19.304	168.99	17	1411	3262.13	3262.18	534177				1840.74	1840.74
72	C1-FM8zt0-10_3_h3_40x-2.tif:0719-0054	27.884	48.05	9	440	1339.82	1339.83	219396				-713.403	0
73	C1-FM8zt0-10_3_h3_40x-2.tif:0718-0397	25.618	77.162	11	718	1976.76	1976.74	323696				90.3632	90.3632
74	C1-FM8zt0-10_3_h3_40x-2.tif:0726-0454	7.2	75.997	11	454	547.172	547.178	89600				17.0088	17.0088
75	C1-FM8zt0-10_3_h3_40x-2.tif:0723-0320	18.174	363.114	36	2299	6599.21	6599.23	1080627				5261	5261
76	C1-FM8zt0-10_3_h3_40x-2.tif:0725-0657	9.997	233.613	25	925	2335.4	2335.43	382424				1599.3	1599.3
77	C1-FM8zt0-10_3_h3_40x-2.tif:0734-0125	4.489	55.754	10	738	250.252	250.28	40979				-80.2663	0
78	C1-FM8zt0-10_3_h3_40x-2.tif:0730-0216	14.211	398.37	43	1295	5661.08	5661.24	927007				4614.81	4614.81
79	C1-FM8zt0-10_3_h3_40x-2.tif:0433-0372	15.145	781.985	134	2400	11843.1	11843.2	1939322				10728	10728
80	C1-FM8zt0-10_3_h3_40x-2.tif:0290-0313	25.96	746.319	89	3351	19374.5	19374.4	3172600				17462.9	17462.9
81	C1-FM8zt0-10_3_h3_40x-2.tif:0325-0137	27.982	357.978	28	1686	10016.8	10016.9	1640254				7956.5	7956.5
82	C1-FM8zt0-10_3_h3_40x-2.tif:0330-0092	14.626	1301.66	152	3304	19037.9	19038.1	3117476				17961.1	17961.1
83	C1-FM8zt0-10_3_h3_40x-2.tif:0204-0284	29.215	1210.09	136	3651	35352.8	35352.7	5789060				33201.5	33201.5
84	C1-FM8zt0-10_3_h3_40x-2.tif:0261-0384	29.258	561.87	66	1999	16439.1	16439.2	2691919				14284.8	14284.8
85	C1-FM8zt0-10_3_h3_40x-2.tif:0239-0322	24.22	516.314	34	1705	12505	12505.1	2047702				10721.7	10721.7
86	C1-FM8zt0-10_3_h3_40x-2.tif:0567-0168	14.687	186.439	18	812	2738.21	2738.23	448385				1656.76	1656.76
87	C1-FM8zt0-10_3_h3_40x-2.tif:0543-0126	17.05	551.134	83	1781	9396.99	9396.83	1538766				8141.36	8141.36
88	C1-FM8zt0-10_3_h3_40x-2.tif:0198-0094	9.643	683.462	14	2676	6590.41	6590.62	1079186				5880.56	5880.56
89	C1-FM8zt0-10_3_h3_40x-2.tif:0158-0116	12.775	286.591	39	1583	3661.34	3661.2	599548				2720.52	2720.52
90	C1-FM8zt0-10_3_h3_40x-2.tif:0152-0079	8.885	628.9	70	2851	5588.06	5587.78	915050				4933.53	4933.53	747485	nuclei
91	C1-FM8zt0-10_3_h3_40x-2.tif:0375-0350	3206.09	387.697	9	4095	1.24299e+06	1.24299e+06	203541141				1.00691e+06	1.00691e+06	1.00691e+06	total
														259426	cytoplasmic
														n/c
														2.8813

## Sheet: 9
ROI	Label	Area	Mean	Min	Max	IntDen	Area*Mean	RawIntDen				CTCF	set <0 to 0
1	C1-mutant_h2_40x-1.tif:0017-0078	12.055	35.195	10	157	424.266	424.276	69474				86.1129	86.1129
2	C1-mutant_h2_40x-1.tif:0036-0381	25.081	47.904	10	239	1201.48	1201.48	196743				497.916	497.916
3	C1-mutant_h2_40x-1.tif:0044-0456	31.145	44.849	9	235	1396.81	1396.82	228729				523.153	523.153
4	C1-mutant_h2_40x-1.tif:0042-0277	23.524	56.065	10	522	1318.84	1318.87	215962				658.986	658.986
5	C1-mutant_h2_40x-1.tif:0084-0227	18.998	44.896	10	254	852.96	852.934	139673				320.009	320.009
6	C1-mutant_h2_40x-1.tif:0077-0662	33.16	52.31	10	674	1734.61	1734.6	284044				804.406	804.406
7	C1-mutant_h2_40x-1.tif:0100-0506	44.476	44.403	10	308	1974.86	1974.87	323386				727.242	727.242
8	C1-mutant_h2_40x-1.tif:0121-0097	12.501	46.248	10	254	578.134	578.146	94670				227.472	227.472
9	C1-mutant_h2_40x-1.tif:0122-0191	44.513	39.978	9	425	1779.55	1779.54	291403				530.877	530.877
10	C1-mutant_h2_40x-1.tif:0133-0301	35.853	46.828	10	294	1678.94	1678.92	274929				673.188	673.188
11	C1-mutant_h2_40x-1.tif:0133-0633	18.73	67.297	10	379	1260.46	1260.47	206401				735.065	735.065
12	C1-mutant_h2_40x-1.tif:0137-0407	26.632	48.524	10	290	1292.29	1292.29	211613				545.219	545.219
13	C1-mutant_h2_40x-1.tif:0149-0561	24.317	43.792	10	231	1064.9	1064.89	174379				382.758	382.758
14	C1-mutant_h2_40x-1.tif:0154-0690	3.597	50.608	11	211	182.032	182.037	29808				81.1351	81.1351
15	C1-mutant_h2_40x-1.tif:0174-0075	12.079	63.795	9	362	770.603	770.58	126187				431.744	431.744
16	C1-mutant_h2_40x-1.tif:0188-0167	17.062	54.202	10	401	924.819	924.795	151440				446.177	446.177
17	C1-mutant_h2_40x-1.tif:0196-0579	15.334	44.179	10	364	677.449	677.441	110933				247.297	247.297
18	C1-mutant_h2_40x-1.tif:0209-0404	23.175	39.725	10	202	920.635	920.627	150755				270.529	270.529
19	C1-mutant_h2_40x-1.tif:0215-0661	22.815	52.903	9	422	1206.99	1206.98	197646				566.983	566.983
20	C1-mutant_h2_40x-1.tif:0215-0306	40.873	43.802	9	311	1790.33	1790.32	293168				643.763	643.763
21	C1-mutant_h2_40x-1.tif:0224-0056	15.255	37.143	9	222	566.61	566.616	92783				138.688	138.688
22	C1-mutant_h2_40x-1.tif:0225-0124	41.105	40.159	9	329	1650.75	1650.74	270312				497.672	497.672
23	C1-mutant_h2_40x-1.tif:0249-0533	28.177	39.505	10	193	1113.13	1113.13	182277				322.721	322.721
24	C1-mutant_h2_40x-1.tif:0254-0212	39.536	38.513	9	356	1522.65	1522.65	249335				413.599	413.599
25	C1-mutant_h2_40x-1.tif:0256-0602	24.33	45.194	10	302	1099.55	1099.57	180052				417.073	417.073
26	C1-mutant_h2_40x-1.tif:0270-0273	12.873	41.957	10	215	540.125	540.112	88446				179.003	179.003
27	C1-mutant_h2_40x-1.tif:0279-0416	16.464	42.517	10	303	699.996	700	114625				238.157	238.157
28	C1-mutant_h2_40x-1.tif:0284-0089	17.38	36.963	10	168	642.427	642.417	105198				154.879	154.879
29	C1-mutant_h2_40x-1.tif:0294-0351	25.435	42.812	9	221	1088.91	1088.92	178310				375.429	375.429
30	C1-mutant_h2_40x-1.tif:0294-0478	20.201	39.87	10	234	805.436	805.414	131891				238.742	238.742
31	C1-mutant_h2_40x-1.tif:0296-0646	26.601	36.544	10	309	972.128	972.107	159187				225.905	225.905
32	C1-mutant_h2_40x-1.tif:0289-0044	23.322	35.486	9	201	827.61	827.604	135522				173.384	173.384
33	C1-mutant_h2_40x-1.tif:0330-0571	18.058	44.45	10	258	802.67	802.678	131438				296.121	296.121
34	C1-mutant_h2_40x-1.tif:0339-0256	31.041	40.303	9	213	1251.03	1251.05	204858				380.294	380.294
35	C1-mutant_h2_40x-1.tif:0337-0412	26.174	35.95	9	226	940.953	940.955	154082				206.731	206.731
36	C1-mutant_h2_40x-1.tif:0343-0511	23.2	36.901	9	244	856.098	856.103	140187				205.305	205.305
37	C1-mutant_h2_40x-1.tif:0356-0044	26.064	36.361	9	237	947.707	947.713	155188				216.574	216.574
38	C1-mutant_h2_40x-1.tif:0348-0677	10.156	54.142	10	284	549.847	549.866	90038				264.973	264.973
39	C1-mutant_h2_40x-1.tif:0367-0329	21.74	35.829	9	206	778.926	778.922	127550				169.079	169.079
40	C1-mutant_h2_40x-1.tif:0375-0602	31.53	39.936	9	325	1259.17	1259.18	206190				374.713	374.713
41	C1-mutant_h2_40x-1.tif:0378-0110	11.23	44.928	9	293	504.559	504.541	82622				189.521	189.521
42	C1-mutant_h2_40x-1.tif:0389-0400	27.017	43.713	10	277	1180.98	1180.99	193387				423.122	423.122
43	C1-mutant_h2_40x-1.tif:0398-0168	34.143	34.836	10	245	1189.41	1189.41	194768				231.637	231.637
44	C1-mutant_h2_40x-1.tif:0423-0671	20.256	36.436	9	177	738.059	738.048	120858				169.833	169.833
45	C1-mutant_h2_40x-1.tif:0423-0466	30.485	40.309	10	256	1228.85	1228.82	201225				373.665	373.665
46	C1-mutant_h2_40x-1.tif:0442-0042	20.604	27.434	9	146	565.267	565.25	92563				-12.7264	0
47	C1-mutant_h2_40x-1.tif:0445-0286	36.073	40.591	10	378	1464.23	1464.24	239770				452.331	452.331
48	C1-mutant_h2_40x-1.tif:0444-0376	30.162	37.373	10	233	1127.22	1127.24	184583				281.15	281.15
49	C1-mutant_h2_40x-1.tif:0455-0604	39.945	44.564	10	262	1780.08	1780.11	291490				659.585	659.585
50	C1-mutant_h2_40x-1.tif:0483-0014	3.347	23.265	9	122	77.856	77.868	12749				-16.021	0
51	C1-mutant_h2_40x-1.tif:0485-0336	8.049	43.192	10	262	347.644	347.652	56927				121.865	121.865
52	C1-mutant_h2_40x-1.tif:0516-0665	31.817	39.266	9	265	1249.32	1249.33	204578				356.806	356.806
53	C1-mutant_h2_40x-1.tif:0521-0392	34.748	38.558	9	246	1339.82	1339.81	219397				365.074	365.074
54	C1-mutant_h2_40x-1.tif:0517-0528	34.516	36.578	10	266	1262.52	1262.53	206739				294.295	294.295
55	C1-mutant_h2_40x-1.tif:0524-0289	23.462	42.909	10	299	1006.75	1006.73	164857				348.583	348.583
56	C1-mutant_h2_40x-1.tif:0546-0472	25.081	36.194	9	276	907.774	907.782	148649				204.218	204.218
57	C1-mutant_h2_40x-1.tif:0553-0595	34.143	42.339	8	250	1445.58	1445.58	236715				487.812	487.812
58	C1-mutant_h2_40x-1.tif:0563-0261	30.986	35.472	9	209	1099.14	1099.14	179986				229.926	229.926
59	C1-mutant_h2_40x-1.tif:0593-0406	16.372	44.787	9	221	733.272	733.253	120074				273.991	273.991
60	C1-mutant_h2_40x-1.tif:0582-0679	17.075	37.46	9	185	639.617	639.63	104738				160.647	160.647
61	C1-mutant_h2_40x-1.tif:0605-0521	32.818	40.466	9	247	1328.01	1328.01	217463				407.414	407.414
62	C1-mutant_h2_40x-1.tif:0605-0214	33.82	32.564	9	227	1101.31	1101.31	180340				152.607	152.607
63	C1-mutant_h2_40x-1.tif:0629-0337	36.097	35.914	9	252	1296.39	1296.39	212285				283.807	283.807
64	C1-mutant_h2_40x-1.tif:0620-0625	25.435	38.571	9	270	981.063	981.053	160650				267.559	267.559
65	C1-mutant_h2_40x-1.tif:0632-0056	11.059	24.241	9	129	268.096	268.081	43901				-42.1422	0
66	C1-mutant_h2_40x-1.tif:0630-0274	5.588	31.079	9	183	173.66	173.669	28437				16.9167	16.9167
67	C1-mutant_h2_40x-1.tif:0651-0029	24.989	23.627	9	195	590.409	590.415	96680				-110.568	0
68	C1-mutant_h2_40x-1.tif:0660-0428	43.041	41.303	9	231	1777.74	1777.72	291107				570.351	570.351
69	C1-mutant_h2_40x-1.tif:0670-0526	34.986	42.968	10	284	1503.26	1503.28	246161				521.863	521.863
70	C1-mutant_h2_40x-1.tif:0672-0163	20.427	25.241	9	183	515.612	515.598	84432				-57.4135	0
71	C1-mutant_h2_40x-1.tif:0680-0660	28.775	35.379	9	220	1018.03	1018.03	166704				210.844	210.844
72	C1-mutant_h2_40x-1.tif:0691-0317	18.956	32.716	9	167	620.155	620.164	101551				88.4171	88.4171
73	C1-mutant_h2_40x-1.tif:0709-0603	26.009	35.349	9	236	919.396	919.392	150552				189.796	189.796
74	C1-mutant_h2_40x-1.tif:0723-0017	9.032	23.719	9	169	214.234	214.23	35081				-39.1326	0
75	C1-mutant_h2_40x-1.tif:0722-0670	12.775	35.705	9	190	456.144	456.131	74694				97.7713	97.7713
76	C1-mutant_h2_40x-1.tif:0730-0532	14.04	45.996	10	186	645.761	645.784	105744				251.938	251.938
77	C1-mutant_h2_40x-1.tif:0738-0078	3.475	23.858	9	94	82.9	82.9066	13575				-14.573	0
78	C1-mutant_h2_40x-1.tif:0163-0243	6.785	46.147	10	247	313.091	313.107	51269				122.777	122.777
79	C1-mutant_h2_40x-1.tif:0212-0254	16.281	45.125	10	282	734.664	734.68	120302				277.971	277.971
80	C1-mutant_h2_40x-1.tif:0043-0331	19.011	64.218	9	426	1220.82	1220.85	199911				687.558	687.558
81	C1-mutant_h2_40x-1.tif:0150-0364	12.385	45	10	239	557.316	557.325	91261				209.905	209.905	24870.6	nuclei
82	C1-mutant_h2_40x-1.tif:0375-0350	3206.09	46.059	8	1191	147668	147669	24180714				57733.1	57733.1	57733.1	total
														32862.4	cytoplasmic
														n/c
														0.75681

## Sheet: 10
ROI	Label	Area	Mean	Min	Max	IntDen	Area*Mean	RawIntDen				CTCF	set <0 to 0
1	C1-NMzt0+10_1_h1_40x-2.tif:0009-0640	6.467	122.073	12	441	789.461	789.446	129275				571.213	571.213
2	C1-NMzt0+10_1_h1_40x-2.tif:0014-0396	13.093	81.535	9	644	1067.55	1067.54	174812				625.706	625.706
3	C1-NMzt0+10_1_h1_40x-2.tif:0027-0142	29.82	247.344	11	1321	7375.73	7375.8	1207783				6369.5	6369.5
4	C1-NMzt0+10_1_h1_40x-2.tif:0030-0022	13.105	196.191	15	979	2571.13	2571.08	421025				2128.85	2128.85
5	C1-NMzt0+10_1_h1_40x-2.tif:0040-0299	22.143	311.692	50	1092	6901.92	6901.8	1130196				6154.57	6154.57
6	C1-NMzt0+10_1_h1_40x-2.tif:0052-0539	48.262	54.575	10	489	2633.91	2633.9	431306				1005.27	1005.27
7	C1-NMzt0+10_1_h1_40x-2.tif:0051-0674	15.927	73.24	11	262	1166.47	1166.49	191010				629.026	629.026
8	C1-NMzt0+10_1_h1_40x-2.tif:0056-0486	7.621	216.432	20	898	1649.5	1649.43	270107				1392.25	1392.25
9	C1-NMzt0+10_1_h1_40x-2.tif:0068-0050	12.079	311.357	26	1661	3760.98	3760.88	615864				3353.27	3353.27
10	C1-NMzt0+10_1_h1_40x-2.tif:0080-0253	24.281	89.263	12	490	2167.37	2167.39	354909				1348.02	1348.02
11	C1-NMzt0+10_1_h1_40x-2.tif:0088-0377	28.146	342.459	44	1277	9638.99	9638.85	1578394				8689.05	8689.05
12	C1-NMzt0+10_1_h1_40x-2.tif:0113-0168	38.577	303.644	27	1515	11713.6	11713.7	1918122				10411.9	10411.9
13	C1-NMzt0+10_1_h1_40x-2.tif:0108-0470	27.279	305.943	68	853	8345.9	8345.82	1366649				7425.27	7425.27
14	C1-NMzt0+10_1_h1_40x-2.tif:0109-0530	9.582	292.943	46	921	2806.86	2806.98	459627				2483.63	2483.63
15	C1-NMzt0+10_1_h1_40x-2.tif:0122-0685	8.189	156.086	13	683	1278.23	1278.19	209311				1001.84	1001.84
16	C1-NMzt0+10_1_h1_40x-2.tif:0119-0284	32.965	126.676	11	769	4175.84	4175.87	683798				3063.45	3063.45
17	C1-NMzt0+10_1_h1_40x-2.tif:0136-0596	19.401	293.894	44	904	5701.95	5701.84	933701				5047.14	5047.14
18	C1-NMzt0+10_1_h1_40x-2.tif:0162-0200	11.688	231.449	14	987	2705.28	2705.18	442993				2310.76	2310.76
19	C1-NMzt0+10_1_h1_40x-2.tif:0164-0348	39.859	204.315	17	890	8143.87	8143.79	1333567				6798.72	6798.72
20	C1-NMzt0+10_1_h1_40x-2.tif:0174-0447	22.088	267.968	57	860	5919	5918.88	969242				5173.5	5173.5
21	C1-NMzt0+10_1_h1_40x-2.tif:0188-0561	27.182	295.943	42	1302	8044.18	8044.32	1317243				7127.05	7127.05
22	C1-NMzt0+10_1_h1_40x-2.tif:0188-0644	35.963	313.87	45	857	11287.7	11287.7	1848380				10074.1	10074.1
23	C1-NMzt0+10_1_h1_40x-2.tif:0208-0172	24.934	139.287	16	884	3473.02	3472.98	568710				2631.57	2631.57
24	C1-NMzt0+10_1_h1_40x-2.tif:0208-0484	22.577	92.179	12	384	2081.11	2081.13	340784				1319.25	1319.25
25	C1-NMzt0+10_1_h1_40x-2.tif:0218-0396	23.353	122.742	13	779	2866.34	2866.39	469367				2078.33	2078.33
26	C1-NMzt0+10_1_h1_40x-2.tif:0239-0081	16.769	199.943	20	846	3352.91	3352.84	549043				2786.96	2786.96
27	C1-NMzt0+10_1_h1_40x-2.tif:0241-0250	36.855	481.535	33	1324	17746.8	17747	2906064				16503.3	16503.3
28	C1-NMzt0+10_1_h1_40x-2.tif:0238-0019	14.473	93.774	11	362	1357.21	1357.19	222244				868.79	868.79
29	C1-NMzt0+10_1_h1_40x-2.tif:0265-0535	27.872	98.917	12	489	2756.98	2757.01	451459				1816.46	1816.46
30	C1-NMzt0+10_1_h1_40x-2.tif:0267-0458	27.462	71.284	11	416	1957.64	1957.6	320566				1030.88	1030.88
31	C1-NMzt0+10_1_h1_40x-2.tif:0278-0169	16.953	144.965	12	626	2457.53	2457.59	402423				1885.5	1885.5
32	C1-NMzt0+10_1_h1_40x-2.tif:0296-0303	33.111	346.599	66	1213	11476.3	11476.2	1879258				10358.9	10358.9
33	C1-NMzt0+10_1_h1_40x-2.tif:0306-0107	38.809	219.678	19	951	8525.46	8525.48	1396053				7215.85	7215.85
34	C1-NMzt0+10_1_h1_40x-2.tif:0325-0549	8.934	223.087	44	960	1993.12	1993.06	326376				1691.58	1691.58
35	C1-NMzt0+10_1_h1_40x-2.tif:0345-0649	25.527	174.653	24	941	4458.29	4458.37	730049				3596.94	3596.94
36	C1-NMzt0+10_1_h1_40x-2.tif:0342-0462	16.916	300.947	45	1110	5090.8	5090.82	833624				4519.98	4519.98
37	C1-NMzt0+10_1_h1_40x-2.tif:0379-0515	23.798	169.368	19	793	4030.69	4030.62	660029				3227.54	3227.54
38	C1-NMzt0+10_1_h1_40x-2.tif:0390-0218	27.078	315.176	41	1202	8534.24	8534.34	1397490				7620.57	7620.57
39	C1-NMzt0+10_1_h1_40x-2.tif:0381-0573	8.22	283.915	75	715	2333.73	2333.78	382150				2056.39	2056.39
40	C1-NMzt0+10_1_h1_40x-2.tif:0394-0089	13.307	376.954	39	1933	5016.04	5016.13	821382				4567.07	4567.07
41	C1-NMzt0+10_1_h1_40x-2.tif:0392-0134	22.07	355.083	52	1730	7836.71	7836.68	1283270				7091.91	7091.91
42	C1-NMzt0+10_1_h1_40x-2.tif:0413-0461	27.328	180.888	12	837	4943.32	4943.31	809474				4021.11	4021.11
43	C1-NMzt0+10_1_h1_40x-2.tif:0419-0638	46.339	131.479	11	757	6092.54	6092.61	997659				4528.86	4528.86
44	C1-NMzt0+10_1_h1_40x-2.tif:0423-0238	32.543	166.789	12	940	5427.87	5427.81	888820				4329.63	4329.63
45	C1-NMzt0+10_1_h1_40x-2.tif:0434-0351	23.536	260.108	33	965	6121.84	6121.9	1002458				5327.66	5327.66
46	C1-NMzt0+10_1_h1_40x-2.tif:0437-0048	18.101	42.755	10	407	773.888	773.908	126725				163.078	163.078
47	C1-NMzt0+10_1_h1_40x-2.tif:0445-0561	22.149	244.553	50	964	5416.72	5416.6	886993				4669.17	4669.17
48	C1-NMzt0+10_1_h1_40x-2.tif:0455-0508	14.717	472.098	105	1234	6948.08	6947.87	1137755				6451.23	6451.23
49	C1-NMzt0+10_1_h1_40x-2.tif:0457-0298	30.015	129.898	12	1054	3898.91	3898.89	638451				2886.01	2886.01
50	C1-NMzt0+10_1_h1_40x-2.tif:0457-0026	14.076	33.028	10	172	464.913	464.902	76130				-10.1019	0
51	C1-NMzt0+10_1_h1_40x-2.tif:0461-0428	25.826	308.737	19	1449	7973.37	7973.44	1305647				7101.93	7101.93
52	C1-NMzt0+10_1_h1_40x-2.tif:0463-0137	16.995	241.208	13	1703	4099.41	4099.33	671282				3525.82	3525.82
53	C1-NMzt0+10_1_h1_40x-2.tif:0495-0380	25.246	318.527	42	1013	8041.42	8041.53	1316791				7189.59	7189.59
54	C1-NMzt0+10_1_h1_40x-2.tif:0515-0227	27.31	79.274	10	517	2164.95	2164.97	354513				1243.38	1243.38
55	C1-NMzt0+10_1_h1_40x-2.tif:0516-0105	24.214	54.691	9	531	1324.27	1324.29	216850				507.17	507.17
56	C1-NMzt0+10_1_h1_40x-2.tif:0511-0578	10.638	241.976	22	916	2574.17	2574.14	421523				2215.15	2215.15
57	C1-NMzt0+10_1_h1_40x-2.tif:0530-0290	13.227	210.029	29	891	2778.13	2778.05	454922				2331.7	2331.7
58	C1-NMzt0+10_1_h1_40x-2.tif:0530-0159	17.997	82.243	11	378	1480.11	1480.13	242370				872.807	872.807
59	C1-NMzt0+10_1_h1_40x-2.tif:0536-0460	18.119	599.808	161	1780	10867.9	10867.9	1779631				10256.5	10256.5
60	C1-NMzt0+10_1_h1_40x-2.tif:0544-0508	6.156	226.122	30	1387	1391.94	1392.01	227931				1184.27	1184.27
61	C1-NMzt0+10_1_h1_40x-2.tif:0553-0384	24.049	111.543	12	611	2682.46	2682.5	439256				1870.95	1870.95
62	C1-NMzt0+10_1_h1_40x-2.tif:0562-0581	25.209	151.422	16	664	3817.2	3817.2	625070				2966.5	2966.5
63	C1-NMzt0+10_1_h1_40x-2.tif:0563-0302	24.098	118.518	13	726	2856.01	2856.05	467674				2042.84	2042.84
64	C1-NMzt0+10_1_h1_40x-2.tif:0569-0661	20.305	120.549	11	617	2447.78	2447.75	400826				1762.54	1762.54
65	C1-NMzt0+10_1_h1_40x-2.tif:0573-0092	27.707	138.065	11	1671	3825.32	3825.37	626400				2890.38	2890.38
66	C1-NMzt0+10_1_h1_40x-2.tif:0584-0226	17.521	223.618	21	1475	3917.91	3918.01	641561				3326.75	3326.75
67	C1-NMzt0+10_1_h1_40x-2.tif:0594-0485	22.968	130.647	13	687	3000.68	3000.7	491364				2225.63	2225.63
68	C1-NMzt0+10_1_h1_40x-2.tif:0604-0170	18.51	130.083	13	594	2407.81	2407.84	394281				1783.2	1783.2
69	C1-NMzt0+10_1_h1_40x-2.tif:0610-0624	20.305	86.942	11	400	1765.37	1765.36	289081				1080.15	1080.15
70	C1-NMzt0+10_1_h1_40x-2.tif:0623-0681	9.759	183.036	15	742	1786.19	1786.25	292491				1456.92	1456.92
71	C1-NMzt0+10_1_h1_40x-2.tif:0629-0561	24.714	378.685	23	1545	9358.95	9358.82	1532538				8524.83	8524.83
72	C1-NMzt0+10_1_h1_40x-2.tif:0633-0288	37.41	63.014	10	261	2357.37	2357.35	386022				1094.93	1094.93
73	C1-NMzt0+10_1_h1_40x-2.tif:0637-0046	37.081	25.454	9	282	943.86	943.86	154558				-307.463	0
74	C1-NMzt0+10_1_h1_40x-2.tif:0656-0480	17.667	68.481	11	378	1209.86	1209.85	198115				613.669	613.669
75	C1-NMzt0+10_1_h1_40x-2.tif:0653-0370	24.238	68.866	10	444	1669.17	1669.17	273328				851.247	851.247
76	C1-NMzt0+10_1_h1_40x-2.tif:0673-0116	29.624	62.741	9	858	1858.64	1858.64	304355				858.958	858.958
77	C1-NMzt0+10_1_h1_40x-2.tif:0678-0607	12.983	78.314	12	403	1016.76	1016.75	166496				578.631	578.631
78	C1-NMzt0+10_1_h1_40x-2.tif:0689-0188	25.075	88.485	10	538	2218.73	2218.76	363320				1372.59	1372.59
79	C1-NMzt0+10_1_h1_40x-2.tif:0718-0268	19.957	82.784	11	563	1652.13	1652.12	270538				978.658	978.658
80	C1-NMzt0+10_1_h1_40x-2.tif:0727-0454	18.247	208.885	16	955	3811.56	3811.52	624147				3195.77	3195.77
81	C1-NMzt0+10_1_h1_40x-2.tif:0730-0386	8.482	177.695	15	942	1507.28	1507.21	246819				1220.98	1220.98
82	C1-NMzt0+10_1_h1_40x-2.tif:0732-0526	12.275	168.724	11	744	2071.04	2071.09	339135				1656.86	1656.86
83	C1-NMzt0+10_1_h1_40x-2.tif:0732-0648	9.148	141.714	14	581	1296.4	1296.4	212287				987.694	987.694
84	C1-NMzt0+10_1_h1_40x-2.tif:0734-0344	7.102	67.007	10	541	475.899	475.884	77929				236.222	236.222
85	C1-NMzt0+10_1_h1_40x-2.tif:0735-0602	5.27	154.722	20	567	815.415	815.385	133525				637.545	637.545
86	C1-NMzt0+10_1_h1_40x-2.tif:0741-0181	5.087	28.073	10	121	142.808	142.807	23385				-28.8569	0
87	C1-NMzt0+10_1_h1_40x-2.tif:0258-0666	13.215	288.966	50	773	3818.74	3818.69	625323				3372.74	3372.74
88	C1-NMzt0+10_1_h1_40x-2.tif:0298-0666	11.42	292.311	51	796	3338.12	3338.19	546621				2952.82	2952.82
89	C1-NMzt0+10_1_h1_40x-2.tif:0262-0610	24.58	363.885	87	1112	8944.29	8944.29	1464637				8114.82	8114.82
90	C1-NMzt0+10_1_h1_40x-2.tif:0314-0604	16.079	339.009	78	848	5451.03	5450.93	892612				4908.33	4908.33
91	C1-NMzt0+10_1_h1_40x-2.tif:0358-0400	31.365	208.321	26	862	6533.93	6533.99	1069938				5475.56	5475.56
92	C1-NMzt0+10_1_h1_40x-2.tif:0346-0276	25.478	283.242	39	1023	7216.36	7216.44	1181687				6356.67	6356.67
93	C1-NMzt0+10_1_h1_40x-2.tif:0050-0397	14.546	265.545	14	882	3862.74	3862.62	632527				3371.75	3371.75
94	C1-NMzt0+10_1_h1_40x-2.tif:0103-0215	5.472	336.329	43	1152	1840.3	1840.39	301351				1655.74	1655.74
95	C1-NMzt0+10_1_h1_40x-2.tif:0048-0095	14.082	168.793	27	543	2377.01	2376.94	389237				1901.74	1901.74	327181	nuclei
96	C1-NMzt0+10_1_h1_40x-2.tif:0375-0350	3206.09	205.067	9	1933	657461	657463	107659943				549271	549271	549271	total
														222090	cytoplasmic
														n/c
														1.4732

[truncated: 11 more sheets: 11, 12, 13, 14, 15, 16, 17, 18, 19, 20, 21]
