# Supplementary material for: A Cryptochrome adopts distinct moon- and sunlight states and functions as sun- versus moonlight interpreter in monthly oscillator entrainment
Source: Nat Commun. 2022 Sep 5;13:5220. doi: 10.1038/s41467-022-32562-z (PMC9445029; doi:10.1038/s41467-022-32562-z)
Supplement: Supplementary file 6 — Source Data [file 41467_2022_32562_MOESM6_ESM.zip › Source_Data_PoehnKrishnanetal/Poehn_Krishnan_2022_Fig.6h/Decipher_exp4.xlsx]

## Sheet: Sheet1
a	+10_2_h1_40x
c	mt_h1_40x
d	-10_2_h2_40x
f	-10_1_h3_40x
i	-10_1_h1_40x
m	mt_h2_40x
n	+10_2_h2_40x
o	-10_1_h2_40x
p	+10_1_h1_40x
r	+10_1_h2_40x
