# Supplementary material for: A Cryptochrome adopts distinct moon- and sunlight states and functions as sun- versus moonlight interpreter in monthly oscillator entrainment
Source: Nat Commun. 2022 Sep 5;13:5220. doi: 10.1038/s41467-022-32562-z (PMC9445029; doi:10.1038/s41467-022-32562-z)
Supplement: Supplementary file 6 — Source Data [file 41467_2022_32562_MOESM6_ESM.zip › Source_Data_PoehnKrishnanetal/Poehn_Krishnan_2022_Fig.6h/CTCFnormalization_exp4.xlsx]

## Sheet: Sheet1
results				normalized to the highest
nuclear				nuclear
-10	+10	mutant		-10	+10	mutant
179005	51656.5	32122.3		0.667411	0.192599	0.119766
250652	171165	13923		0.934543	0.638181	0.0519112
212259	138272			0.791396	0.51554
268208	132642			1	0.49455
cytoplasmic				cytoplasmic
-10	+10	mutant		-10	+10	mutant
78127	56894.3	40194.8		0.291293	0.212128	0.149864
86072.5	111116	15859		0.320917	0.41429	0.0591294
107562	108902			0.401042	0.406037
124687	108944			0.464891	0.406194
highest:
268208
