# Supplementary material for: A Cryptochrome adopts distinct moon- and sunlight states and functions as sun- versus moonlight interpreter in monthly oscillator entrainment
Source: Nat Commun. 2022 Sep 5;13:5220. doi: 10.1038/s41467-022-32562-z (PMC9445029; doi:10.1038/s41467-022-32562-z)
Supplement: Supplementary file 6 — Source Data [file 41467_2022_32562_MOESM6_ESM.zip › Source_Data_PoehnKrishnanetal/Poehn_Krishnan_2022_Fig.6h/Quantification_exp1.xlsx]

## Sheet: NMzt0(1)
ROI	Label	Area	Mean	Min	Max	IntDen	Area*Mean	RawIntDen				CTCF	set <0 to 0
1	C1-NMzt0_40x-2.tif:0012-0398	7.586	76.006	7	229	576.551	576.582	87179				-64.2367	0
2	C1-NMzt0_40x-2.tif:0025-0632	17.526	88.632	5	350	1553.32	1553.36	234874				72.8766	72.8766
3	C1-NMzt0_40x-2.tif:0031-0036	11.838	212.584	34	1057	2516.57	2516.57	380525				1516.57	1516.57
4	C1-NMzt0_40x-2.tif:0032-0784	8.723	94.741	15	442	826.432	826.426	124963				89.5608	89.5608
5	C1-NMzt0_40x-2.tif:0037-0884	23.564	174.473	35	655	4111.21	4111.28	621647				2120.74	2120.74
6	C1-NMzt0_40x-2.tif:0056-0492	21.996	75.781	7	240	1666.9	1666.88	252049				-191.207	0
7	C1-NMzt0_40x-2.tif:0063-0415	32.948	87.209	5	441	2873.35	2873.36	434473				90.1194	90.1194
8	C1-NMzt0_40x-2.tif:0068-0741	21.771	110.76	8	619	2411.39	2411.36	364621				572.277	572.277
9	C1-NMzt0_40x-2.tif:0093-0945	9.966	133.065	13	887	1326.18	1326.13	200529				484.26	484.26
10	C1-NMzt0_40x-2.tif:0117-0541	14.12	209.663	45	713	2960.37	2960.44	447631				1767.67	1767.67
11	C1-NMzt0_40x-2.tif:0127-0956	6.871	115.884	11	578	796.275	796.239	120403				215.819	215.819
12	C1-NMzt0_40x-2.tif:0133-0738	21.533	210.653	39	700	4536.04	4535.99	685885				2717.02	2717.02
13	C1-NMzt0_40x-2.tif:0128-0482	30.508	99.989	4	690	3050.43	3050.46	461249				473.338	473.338
14	C1-NMzt0_40x-2.tif:0142-0607	51.3	280.595	34	1088	14394.6	14394.5	2176572				10061	10061
15	C1-NMzt0_40x-2.tif:0151-0668	25.944	269.973	38	951	7004.29	7004.18	1059103				4812.59	4812.59
16	C1-NMzt0_40x-2.tif:0169-0924	47.484	141.872	12	1176	6736.7	6736.65	1018642				2725.5	2725.5
17	C1-NMzt0_40x-2.tif:0186-0769	32.412	192.624	29	835	6243.41	6243.33	944052				3505.36	3505.36
18	C1-NMzt0_40x-2.tif:0220-0101	19.205	258.728	66	923	4968.96	4968.87	751346				3346.55	3346.55
19	C1-NMzt0_40x-2.tif:0225-0437	20.244	611.564	219	1709	12380.3	12380.5	1871996				10670.4	10670.4
20	C1-NMzt0_40x-2.tif:0232-0557	13.564	180.098	37	559	2442.88	2442.85	369382				1297.05	1297.05
21	C1-NMzt0_40x-2.tif:0237-0509	37.399	213.961	25	1064	8001.9	8001.93	1209950				4842.69	4842.69
22	C1-NMzt0_40x-2.tif:0246-0819	35.005	177.895	29	899	6227.18	6227.21	941599				3270.21	3270.21
23	C1-NMzt0_40x-2.tif:0253-0373	51.485	337.244	53	2409	17363.2	17363	2625447				13013.9	13013.9
24	C1-NMzt0_40x-2.tif:0253-0743	33.166	155.982	21	610	5173.35	5173.3	782251				2371.64	2371.64
25	C1-NMzt0_40x-2.tif:0255-0622	23.987	380.235	53	1110	9120.65	9120.7	1379114				7094.42	7094.42
26	C1-NMzt0_40x-2.tif:0266-0194	10.82	567.991	151	2095	6145.41	6145.66	929234				5231.66	5231.66
27	C1-NMzt0_40x-2.tif:0272-0147	18.194	446.326	74	2017	8120.23	8120.46	1227842				6583.54	6583.54
28	C1-NMzt0_40x-2.tif:0296-0532	17.248	719.003	211	1570	12401.2	12401.4	1875160				10944.4	10944.4
29	C1-NMzt0_40x-2.tif:0308-0623	18.564	413.342	128	1011	7673.23	7673.28	1160252				6105.11	6105.11
30	C1-NMzt0_40x-2.tif:0308-0238	23.954	439.873	86	1378	10536.6	10536.7	1593221				8513.23	8513.23
31	C1-NMzt0_40x-2.tif:0312-0688	26.751	304.822	35	1312	8154.36	8154.29	1233003				5894.53	5894.53
32	C1-NMzt0_40x-2.tif:0306-0307	33.385	269.312	52	1202	8990.85	8990.98	1359487				6170.82	6170.82
33	C1-NMzt0_40x-2.tif:0312-0455	30.263	447.039	130	1493	13528.7	13528.7	2045650				10972.3	10972.3
34	C1-NMzt0_40x-2.tif:0324-0377	13.624	331.149	116	1082	4511.45	4511.57	682167				3360.7	3360.7
35	C1-NMzt0_40x-2.tif:0322-0554	16.686	259.488	56	1144	4329.73	4329.82	654689				2920.29	2920.29
36	C1-NMzt0_40x-2.tif:0342-0268	24.741	313.03	42	1655	7744.6	7744.68	1171045				5654.71	5654.71
37	C1-NMzt0_40x-2.tif:0369-0569	26.308	163.467	21	855	4300.51	4300.49	650271				2078.15	2078.15
38	C1-NMzt0_40x-2.tif:0358-0115	14.662	637.354	104	1596	9344.84	9344.88	1413013				8106.33	8106.33
39	C1-NMzt0_40x-2.tif:0371-0404	20.343	321.541	42	2011	6541.07	6541.11	989061				4822.66	4822.66
40	C1-NMzt0_40x-2.tif:0372-0655	28.669	263.854	48	827	7564.48	7564.43	1143809				5142.65	5142.65
41	C1-NMzt0_40x-2.tif:0388-0455	8.888	215.493	37	972	1915.4	1915.3	289623				1164.5	1164.5
42	C1-NMzt0_40x-2.tif:0394-0546	27.538	425.567	96	1459	11719.4	11719.3	1772061				9393.02	9393.02
43	C1-NMzt0_40x-2.tif:0395-0243	31.645	514.055	129	1706	16267.4	16267.3	2459755				13594.1	13594.1
44	C1-NMzt0_40x-2.tif:0408-0061	25.481	205.592	23	969	5238.78	5238.69	792145				3086.21	3086.21
45	C1-NMzt0_40x-2.tif:0412-0126	17.678	113.132	19	530	1999.91	1999.95	302402				506.62	506.62
46	C1-NMzt0_40x-2.tif:0402-0744	46.79	310.811	28	1184	14542.8	14542.8	2198986				10590.3	10590.3
47	C1-NMzt0_40x-2.tif:0420-0674	12.784	276.409	66	892	3533.53	3533.61	534298				2453.7	2453.7
48	C1-NMzt0_40x-2.tif:0436-0504	35.071	422	79	1450	14799.9	14800	2237867				11837.4	11837.4
49	C1-NMzt0_40x-2.tif:0437-0424	22.214	290.486	23	1185	6452.98	6452.86	975742				4576.36	4576.36
50	C1-NMzt0_40x-2.tif:0446-0623	25.911	253.096	27	1269	6558.07	6557.97	991632				4369.17	4369.17
51	C1-NMzt0_40x-2.tif:0454-0782	9.92	285.921	36	972	2836.37	2836.34	428882				1998.36	1998.36
52	C1-NMzt0_40x-2.tif:0466-0200	36.704	598.381	175	2127	21963.2	21963	3321012				18862.4	18862.4
53	C1-NMzt0_40x-2.tif:0463-0097	9.265	168.38	31	669	1560.11	1560.04	235901				777.391	777.391
54	C1-NMzt0_40x-2.tif:0468-0959	6.481	228.342	29	689	1479.92	1479.88	223775				932.41	932.41
55	C1-NMzt0_40x-2.tif:0485-0560	33.166	358.583	63	1490	11892.9	11892.8	1798294				9091.11	9091.11
56	C1-NMzt0_40x-2.tif:0503-0402	18.888	456.541	88	1601	8623.1	8623.15	1303881				7027.61	7027.61
57	C1-NMzt0_40x-2.tif:0507-0502	17.235	562.33	143	1405	9691.51	9691.76	1465432				8235.85	8235.85
58	C1-NMzt0_40x-2.tif:0509-0610	19.033	270.874	44	872	5155.66	5155.54	779576				3547.76	3547.76
59	C1-NMzt0_40x-2.tif:0516-0701	27.624	234.559	28	1174	6479.5	6479.46	979751				4145.95	4145.95
60	C1-NMzt0_40x-2.tif:0512-0087	20.032	195.078	34	792	3907.8	3907.8	590890				2215.62	2215.62
61	C1-NMzt0_40x-2.tif:0518-0145	31.738	523.411	132	1576	16611.9	16612	2511850				13931	13931
62	C1-NMzt0_40x-2.tif:0521-0325	35.249	714.809	230	2187	25196.6	25196.3	3809930				22218.7	22218.7
63	C1-NMzt0_40x-2.tif:0525-0640	25.038	271.831	64	1406	6806.21	6806.1	1029153				4691.05	4691.05
64	C1-NMzt0_40x-2.tif:0537-0466	20.746	304.272	56	1063	6312.52	6312.43	954502				4559.93	4559.93
65	C1-NMzt0_40x-2.tif:0547-0414	5.086	319.477	105	944	1624.77	1624.86	245678				1195.23	1195.23
66	C1-NMzt0_40x-2.tif:0555-0054	9.761	227.973	46	670	2225.33	2225.24	336488				1400.7	1400.7
67	C1-NMzt0_40x-2.tif:0553-0248	29.741	482.609	98	2280	14353	14353.3	2170292				11840.9	11840.9
68	C1-NMzt0_40x-2.tif:0557-0540	8.28	324.046	40	1238	2683.09	2683.1	405705				1983.66	1983.66
69	C1-NMzt0_40x-2.tif:0547-0853	46.155	132.664	10	553	6123.13	6123.11	925865				2224.22	2224.22
70	C1-NMzt0_40x-2.tif:0591-0304	19.959	472.316	97	1681	9427.08	9426.96	1425449				7740.94	7740.94
71	C1-NMzt0_40x-2.tif:0589-0652	17.942	300.422	55	1498	5390.23	5390.17	815045				3874.54	3874.54
72	C1-NMzt0_40x-2.tif:0619-0537	24.192	878.934	151	2437	21263	21263.2	3215139				19219.6	19219.6
73	C1-NMzt0_40x-2.tif:0621-0106	9.649	315.106	39	969	3040.44	3040.46	459739				2225.37	2225.37
74	C1-NMzt0_40x-2.tif:0631-0581	14.444	290.015	57	1646	4188.88	4188.98	633392				2968.84	2968.84
75	C1-NMzt0_40x-2.tif:0638-0942	17.116	204.299	29	1122	3496.68	3496.78	528726				2050.93	2050.93
76	C1-NMzt0_40x-2.tif:0645-0430	22.419	557.565	122	1553	12500.3	12500	1890147				10606.2	10606.2
77	C1-NMzt0_40x-2.tif:0651-0688	16.825	171.827	25	1755	2890.91	2890.99	437128				1469.72	1469.72
78	C1-NMzt0_40x-2.tif:0650-0499	27.175	1235.91	456	3533	33585.2	33585.8	5078349				31290.3	31290.3
79	C1-NMzt0_40x-2.tif:0667-0628	19.906	349.144	84	1041	6950.18	6950.06	1050922				5268.53	5268.53
80	C1-NMzt0_40x-2.tif:0670-0366	38.186	938.011	165	2717	35818.8	35818.9	5416077				32593.2	32593.2
81	C1-NMzt0_40x-2.tif:0669-0019	13.386	289.699	82	681	3877.78	3877.91	586351				2747.14	2747.14
82	C1-NMzt0_40x-2.tif:0696-0446	14.761	732.703	265	3562	10815.5	10815.4	1635392				9568.51	9568.51
83	C1-NMzt0_40x-2.tif:0716-0158	27.856	238.098	51	1166	6632.38	6632.46	1002868				4279.36	4279.36
84	C1-NMzt0_40x-2.tif:0719-0671	20.032	623.047	152	1643	12480.9	12480.9	1887208				10788.7	10788.7
85	C1-NMzt0_40x-2.tif:0723-0077	26.837	651.789	192	2474	17492.2	17492.1	2644960				15225	15225
86	C1-NMzt0_40x-2.tif:0742-0935	23.233	168.728	27	998	3920.05	3920.06	592742				1957.48	1957.48
87	C1-NMzt0_40x-2.tif:0753-0719	17.301	586.416	127	2302	10145.4	10145.6	1534063				8684.1	8684.1
88	C1-NMzt0_40x-2.tif:0752-0870	21.401	177.583	24	1419	3800.46	3800.45	574659				1992.63	1992.63
89	C1-NMzt0_40x-2.tif:0754-0042	12.83	311.492	80	918	3996.45	3996.44	604295				2912.64	2912.64
90	C1-NMzt0_40x-2.tif:0759-0219	5.43	272.346	78	785	1478.73	1478.84	223596				1020.15	1020.15
91	C1-NMzt0_40x-2.tif:0761-0175	7.758	462.009	125	1392	3584.05	3584.27	541936				2928.92	2928.92
92	C1-NMzt0_40x-2.tif:0761-0253	7.738	187.702	37	657	1452.38	1452.44	219611				798.78	798.78
93	C1-NMzt0_40x-2.tif:0768-0578	7.724	298.352	51	976	2304.61	2304.47	348475				1652	1652
94	C1-NMzt0_40x-2.tif:0295-0376	8.28	371.463	96	1126	3075.71	3075.71	465072				2376.27	2376.27
95	C1-NMzt0_40x-2.tif:0365-0496	8.756	497.319	230	951	4354.61	4354.53	658451				3614.87	3614.87
96	C1-NMzt0_40x-2.tif:0357-0465	5.582	497.406	104	1458	2776.38	2776.52	419811				2304.99	2304.99
97	C1-NMzt0_40x-2.tif:0276-0575	4.451	310.169	109	839	1380.51	1380.56	208744				1004.57	1004.57
98	C1-NMzt0_40x-2.tif:0461-0687	10.972	327.991	105	801	3598.6	3598.72	544137				2671.87	2671.87
99	C1-NMzt0_40x-2.tif:0592-0606	7.123	431.852	80	1463	3075.93	3076.08	465105				2474.37	2474.37
100	C1-NMzt0_40x-2.tif:0745-0777	13.326	611.766	137	1773	8152.41	8152.39	1232708				7026.7	7026.7	557421	nuclei
101	C1-NMzt0_40x-2.tif:0390-0486	5014.02	348.821	3	4048	1.749e+06	1.749e+06	264462143				1.32544e+06	1.32544e+06	1.32544e+06	total
														768022	cytoplasmic
														n/c
														0.725788

## Sheet: NMzt0(2)
ROI	Label	Area	Mean	Min	Max	IntDen	Area*Mean	RawIntDen				CTCF	set <0 to 0
1	C1-NMzt0_head2_40x-1.tif:0032-0718	25.872	73.579	16	231	1903.62	1903.64	287843				190.263	190.263
2	C1-NMzt0_head2_40x-1.tif:0030-0914	20.912	51.794	13	202	1083.09	1083.12	163772				-301.781	0
3	C1-NMzt0_head2_40x-1.tif:0030-0208	18.399	156.663	31	784	2882.37	2882.44	435837				1663.97	1663.97
4	C1-NMzt0_head2_40x-1.tif:0033-0417	23.154	78.242	14	255	1811.59	1811.62	273926				278.242	278.242
5	C1-NMzt0_head2_40x-1.tif:0040-0146	16.904	125.693	21	515	2124.7	2124.71	321272				1005.25	1005.25
6	C1-NMzt0_head2_40x-1.tif:0045-0547	12.446	63.363	15	201	788.643	788.616	119249				-35.6205	0
7	C1-NMzt0_head2_40x-1.tif:0065-0794	28.57	60.231	14	176	1720.8	1720.8	260198				-171.249	0
8	C1-NMzt0_head2_40x-1.tif:0073-0091	9.054	239.725	84	670	2170.41	2170.47	328183				1570.87	1570.87
9	C1-NMzt0_head2_40x-1.tif:0077-0485	77.271	73.035	13	275	5643.53	5643.49	853346				526.216	526.216
10	C1-NMzt0_head2_40x-1.tif:0082-0021	13.981	169.993	27	631	2376.64	2376.67	359366				1450.78	1450.78
11	C1-NMzt0_head2_40x-1.tif:0097-0675	20.812	43.507	12	139	905.495	905.468	136918				-472.807	0
12	C1-NMzt0_head2_40x-1.tif:0098-0186	6.349	450.921	203	1113	2862.84	2862.9	432884				2442.43	2442.43
13	C1-NMzt0_head2_40x-1.tif:0099-0959	8.108	82.771	21	245	671.109	671.107	101477				134.155	134.155
14	C1-NMzt0_head2_40x-1.tif:0102-0262	24.318	385.758	92	1314	9380.68	9380.86	1418433				7770.4	7770.4
15	C1-NMzt0_head2_40x-1.tif:0108-0052	16.011	140.41	30	555	2248.12	2248.1	339933				1187.78	1187.78
16	C1-NMzt0_head2_40x-1.tif:0109-0597	24.681	66.585	14	251	1643.41	1643.38	248497				8.88516	8.88516
17	C1-NMzt0_head2_40x-1.tif:0129-0102	14.55	160.104	43	576	2329.44	2329.51	352229				1365.94	1365.94
18	C1-NMzt0_head2_40x-1.tif:0133-0839	20.435	85.468	16	236	1746.58	1746.54	264096				393.231	393.231
19	C1-NMzt0_head2_40x-1.tif:0141-0364	48.318	212.456	27	741	10265.4	10265.4	1552206				7065.59	7065.59
20	C1-NMzt0_head2_40x-1.tif:0144-0133	17.089	453.834	129	1269	7755.6	7755.57	1172708				6623.85	6623.85
21	C1-NMzt0_head2_40x-1.tif:0139-0168	19.754	426.354	115	985	8422.31	8422.2	1273520				7113.99	7113.99
22	C1-NMzt0_head2_40x-1.tif:0151-0611	27.115	64.462	14	174	1747.9	1747.89	264296				-47.8037	0
23	C1-NMzt0_head2_40x-1.tif:0154-0218	9.127	731.933	423	1413	6680	6680.35	1010068				6075.92	6075.92
24	C1-NMzt0_head2_40x-1.tif:0157-0447	25.144	113.67	23	323	2858.15	2858.12	432175				1192.96	1192.96
25	C1-NMzt0_head2_40x-1.tif:0168-0698	31.467	50.523	13	170	1589.78	1589.81	240387				-494.095	0
26	C1-NMzt0_head2_40x-1.tif:0174-0517	47.167	90.226	13	364	4255.68	4255.69	643492				1132.06	1132.06
27	C1-NMzt0_head2_40x-1.tif:0184-0278	25.515	218.33	46	855	5570.6	5570.69	842318				3880.96	3880.96
28	C1-NMzt0_head2_40x-1.tif:0202-0155	16.977	470.168	137	1169	7981.87	7982.04	1206922				6857.74	6857.74
29	C1-NMzt0_head2_40x-1.tif:0205-0044	11.388	141.938	35	393	1616.44	1616.39	244418				862.22	862.22
30	C1-NMzt0_head2_40x-1.tif:0210-0225	18.69	254.132	40	1176	4749.6	4749.73	718176				3511.98	3511.98
31	C1-NMzt0_head2_40x-1.tif:0215-0652	20.931	46.529	12	150	973.918	973.898	147264				-412.257	0
32	C1-NMzt0_head2_40x-1.tif:0217-0574	32.088	72.197	15	225	2316.69	2316.66	350302				191.63	191.63
33	C1-NMzt0_head2_40x-1.tif:0209-0756	45.434	67.261	13	279	3055.93	3055.94	462080				47.0696	47.0696
34	C1-NMzt0_head2_40x-1.tif:0225-0011	7.321	182.757	32	687	1337.97	1337.96	202312				853.131	853.131
35	C1-NMzt0_head2_40x-1.tif:0227-0855	20.958	78.327	17	268	1641.56	1641.58	248217				253.634	253.634
36	C1-NMzt0_head2_40x-1.tif:0233-0096	16.553	188.548	32	919	3121.11	3121.04	471936				2024.81	2024.81
37	C1-NMzt0_head2_40x-1.tif:0232-0190	17.843	173.199	37	579	3090.39	3090.39	467292				1908.74	1908.74
38	C1-NMzt0_head2_40x-1.tif:0238-0280	11.527	350.27	100	883	4037.62	4037.56	610520				3274.19	3274.19
39	C1-NMzt0_head2_40x-1.tif:0240-0911	13.061	66.902	16	165	873.837	873.807	132131				8.8423	8.8423
40	C1-NMzt0_head2_40x-1.tif:0256-0416	6.984	204.146	52	540	1425.71	1425.76	215578				963.24	963.24
41	C1-NMzt0_head2_40x-1.tif:0248-0362	52.213	211.214	29	689	11028.1	11028.1	1667534				7570.31	7570.31
42	C1-NMzt0_head2_40x-1.tif:0275-0621	30.157	68.704	14	225	2071.92	2071.91	313290				74.7592	74.7592
43	C1-NMzt0_head2_40x-1.tif:0278-0500	41.235	111.878	25	355	4613.25	4613.29	697559				1882.5	1882.5
44	C1-NMzt0_head2_40x-1.tif:0282-0249	22.4	513.5	162	1276	11502.2	11502.4	1739224				10019	10019
45	C1-NMzt0_head2_40x-1.tif:0289-0315	25.706	185.169	29	658	4760.02	4759.95	719753				3057.57	3057.57
46	C1-NMzt0_head2_40x-1.tif:0293-0793	34.198	84.616	14	276	2893.69	2893.7	437548				628.935	628.935
47	C1-NMzt0_head2_40x-1.tif:0292-0570	12.771	90.705	22	224	1158.35	1158.39	175152				312.634	312.634
48	C1-NMzt0_head2_40x-1.tif:0303-0125	18.293	437.803	72	1746	8008.6	8008.73	1210963				6797.28	6797.28
49	C1-NMzt0_head2_40x-1.tif:0309-0023	10.562	280.436	55	904	2961.86	2961.97	447857				2262.5	2262.5
50	C1-NMzt0_head2_40x-1.tif:0296-0661	23.253	83.862	16	244	1950.03	1950.04	294860				410.113	410.113
51	C1-NMzt0_head2_40x-1.tif:0333-0843	36.506	94.128	15	233	3436.24	3436.24	519587				1018.63	1018.63
52	C1-NMzt0_head2_40x-1.tif:0314-0681	28.96	83.101	12	272	2406.62	2406.6	363900				488.729	488.729
53	C1-NMzt0_head2_40x-1.tif:0335-0495	12.387	152.601	31	412	1890.25	1890.27	285821				1069.94	1069.94
54	C1-NMzt0_head2_40x-1.tif:0338-0092	32.313	227.108	27	1696	7338.57	7338.54	1109650				5198.61	5198.61
55	C1-NMzt0_head2_40x-1.tif:0344-0325	15.019	300.961	89	740	4520.16	4520.13	683483				3525.5	3525.5
56	C1-NMzt0_head2_40x-1.tif:0349-0212	16.891	242.185	40	984	4090.66	4090.75	618540				2972.14	2972.14
57	C1-NMzt0_head2_40x-1.tif:0345-0437	38.034	150.248	27	612	5714.5	5714.53	864077				3195.73	3195.73
58	C1-NMzt0_head2_40x-1.tif:0353-0155	18.709	283.077	72	948	5296.19	5296.09	800826				4057.08	4057.08
59	C1-NMzt0_head2_40x-1.tif:0350-0593	16.811	89.446	16	305	1503.71	1503.68	227373				390.368	390.368
60	C1-NMzt0_head2_40x-1.tif:0350-0029	21.017	359.444	82	1004	7554.58	7554.43	1142312				6162.58	6162.58
61	C1-NMzt0_head2_40x-1.tif:0360-0742	34.086	82.074	16	266	2797.53	2797.57	423009				540.229	540.229
62	C1-NMzt0_head2_40x-1.tif:0360-0914	30.455	85.26	16	266	2596.59	2596.59	392624				579.711	579.711
63	C1-NMzt0_head2_40x-1.tif:0370-0396	25.005	188.486	29	643	4713.14	4713.09	712664				3057.14	3057.14
64	C1-NMzt0_head2_40x-1.tif:0383-0281	13.24	154.217	29	486	2041.85	2041.83	308743				1165.01	1165.01
65	C1-NMzt0_head2_40x-1.tif:0396-0172	15.092	296.628	77	1140	4476.66	4476.71	676906				3477.24	3477.24
66	C1-NMzt0_head2_40x-1.tif:0397-0510	19.675	98.932	15	374	1946.48	1946.49	294323				643.51	643.51
67	C1-NMzt0_head2_40x-1.tif:0398-0668	21.613	107.581	18	296	2325.1	2325.15	351574				893.827	893.827
68	C1-NMzt0_head2_40x-1.tif:0404-0081	25.521	445.747	107	1485	11376	11375.9	1720136				9685.78	9685.78
69	C1-NMzt0_head2_40x-1.tif:0419-0204	20.356	241.542	58	758	4916.85	4916.83	743467				3568.75	3568.75
70	C1-NMzt0_head2_40x-1.tif:0400-0776	36.175	71.636	13	233	2591.47	2591.43	391850				195.743	195.743
71	C1-NMzt0_head2_40x-1.tif:0411-0347	38.45	259.693	68	886	9985.32	9985.2	1509858				7438.84	7438.84
72	C1-NMzt0_head2_40x-1.tif:0422-0431	13.954	253.716	61	658	3540.43	3540.35	535341				2616.25	2616.25
73	C1-NMzt0_head2_40x-1.tif:0423-0834	27.221	89.213	15	282	2428.44	2428.47	367199				625.756	625.756
74	C1-NMzt0_head2_40x-1.tif:0440-0929	28.352	126.32	27	342	3581.38	3581.42	541532				1703.81	1703.81
75	C1-NMzt0_head2_40x-1.tif:0459-0273	32.406	353.134	53	1643	11443.6	11443.7	1730358				9297.57	9297.57
76	C1-NMzt0_head2_40x-1.tif:0441-0466	25.455	149.737	34	673	3811.55	3811.56	576336				2125.8	2125.8
77	C1-NMzt0_head2_40x-1.tif:0468-0534	28.444	142.758	31	385	4060.66	4060.61	614003				2176.9	2176.9
78	C1-NMzt0_head2_40x-1.tif:0495-0876	31.943	92.104	17	288	2942.05	2942.08	444861				826.653	826.653
79	C1-NMzt0_head2_40x-1.tif:0505-0302	34.105	368.224	87	1281	12558.4	12558.3	1898933				10299.7	10299.7
80	C1-NMzt0_head2_40x-1.tif:0508-0620	40.838	124.431	15	393	5081.49	5081.51	768361				2377.02	2377.02
81	C1-NMzt0_head2_40x-1.tif:0514-0136	29.125	735.964	146	2739	21435.3	21435	3241187				19506.1	19506.1
82	C1-NMzt0_head2_40x-1.tif:0514-0440	63.323	259.433	47	893	16428.2	16428.1	2484073				12234.5	12234.5
83	C1-NMzt0_head2_40x-1.tif:0522-0542	12.453	160.787	35	446	2002.28	2002.28	302761				1177.58	1177.58
84	C1-NMzt0_head2_40x-1.tif:0540-0360	22.658	390.926	88	1133	8857.43	8857.6	1339313				7357.08	7357.08
85	C1-NMzt0_head2_40x-1.tif:0549-0953	12.413	87.258	17	458	1083.17	1083.13	163784				261.083	261.083
86	C1-NMzt0_head2_40x-1.tif:0561-0176	14.179	447.878	41	1286	6350.54	6350.46	960251				5411.46	5411.46
87	C1-NMzt0_head2_40x-1.tif:0559-0291	10.224	538.594	189	1729	5506.76	5506.59	832666				4829.5	4829.5
88	C1-NMzt0_head2_40x-1.tif:0565-0033	6.137	1460.34	326	2869	8962.47	8962.11	1355196				8555.69	8555.69
89	C1-NMzt0_head2_40x-1.tif:0586-0768	43.966	146.143	33	455	6425.31	6425.32	971558				3513.67	3513.67
90	C1-NMzt0_head2_40x-1.tif:0567-0648	20.581	168.526	34	496	3468.43	3468.43	524454				2105.46	2105.46
91	C1-NMzt0_head2_40x-1.tif:0585-0574	29.397	102.399	15	279	3010.19	3010.22	455165				1063.41	1063.41
92	C1-NMzt0_head2_40x-1.tif:0585-0216	18.359	175.305	37	767	3218.4	3218.42	486647				2002.6	2002.6
93	C1-NMzt0_head2_40x-1.tif:0589-0709	26.037	173.988	38	562	4530.11	4530.13	684989				2805.83	2805.83
94	C1-NMzt0_head2_40x-1.tif:0590-0524	16.236	120.687	23	341	1959.47	1959.47	296287				884.245	884.245
95	C1-NMzt0_head2_40x-1.tif:0602-0285	5.998	280.99	95	780	1685.48	1685.38	254858				1288.16	1288.16
96	C1-NMzt0_head2_40x-1.tif:0609-0077	2.718	268.825	53	1093	730.696	730.666	110487				550.667	550.667
97	C1-NMzt0_head2_40x-1.tif:0613-0860	32.531	177.303	43	471	5767.91	5767.84	872153				3613.48	3613.48
98	C1-NMzt0_head2_40x-1.tif:0618-0939	17.208	193.98	29	553	3338.02	3338.01	504735				2198.41	2198.41
99	C1-NMzt0_head2_40x-1.tif:0631-0247	13.941	244.769	54	1228	3412.34	3412.32	515972				2489.08	2489.08
100	C1-NMzt0_head2_40x-1.tif:0639-0021	20.528	155.694	27	1048	3196.09	3196.09	483274				1836.62	1836.62
101	C1-NMzt0_head2_40x-1.tif:0641-0125	30.084	340.038	82	1073	10229.8	10229.7	1546832				8237.39	8237.39
102	C1-NMzt0_head2_40x-1.tif:0652-0681	33.874	169.9	33	471	5755.18	5755.19	870229				3511.89	3511.89
103	C1-NMzt0_head2_40x-1.tif:0655-0773	10.403	159.987	27	450	1664.33	1664.34	251659				975.406	975.406
104	C1-NMzt0_head2_40x-1.tif:0681-0290	45.917	481.134	50	3041	22092.2	22092.2	3340515				19051.4	19051.4
105	C1-NMzt0_head2_40x-1.tif:0670-0509	32.75	190.959	24	647	6253.84	6253.91	945629				4085.04	4085.04
106	C1-NMzt0_head2_40x-1.tif:0677-0822	32.293	252.343	54	889	8148.98	8148.91	1232189				6010.31	6010.31
107	C1-NMzt0_head2_40x-1.tif:0680-0038	9.722	167.972	33	756	1632.98	1633.02	246919				989.184	989.184
108	C1-NMzt0_head2_40x-1.tif:0687-0577	53.913	182.817	26	775	9856.11	9856.21	1490322				6285.82	6285.82
109	C1-NMzt0_head2_40x-1.tif:0690-0897	30.422	227.777	49	784	6929.37	6929.43	1047775				4914.73	4914.73
110	C1-NMzt0_head2_40x-1.tif:0691-0125	19.92	192.753	46	641	3839.56	3839.64	580571				2520.44	2520.44
111	C1-NMzt0_head2_40x-1.tif:0690-0375	19.675	287.659	76	1079	5659.67	5659.69	855787				4356.71	4356.71
112	C1-NMzt0_head2_40x-1.tif:0728-0065	18.756	139.863	21	757	2623.22	2623.27	396651				1381.15	1381.15
113	C1-NMzt0_head2_40x-1.tif:0730-0409	25.554	287.359	47	1049	7343.23	7343.17	1110354				5650.86	5650.86
114	C1-NMzt0_head2_40x-1.tif:0731-0671	53.959	125.962	27	358	6796.74	6796.78	1027721				3223.35	3223.35
115	C1-NMzt0_head2_40x-1.tif:0742-0754	25.369	163.632	37	454	4151.18	4151.18	627691				2471.12	2471.12
116	C1-NMzt0_head2_40x-1.tif:0750-0474	22.823	400.438	140	1015	9139.16	9139.2	1381912				7627.74	7627.74
117	C1-NMzt0_head2_40x-1.tif:0757-0104	13.326	131.583	24	524	1753.48	1753.48	265140				870.961	870.961
118	C1-NMzt0_head2_40x-1.tif:0756-0821	18.974	206.631	30	629	3920.58	3920.62	592823				2664.06	2664.06
119	C1-NMzt0_head2_40x-1.tif:0760-0167	10.727	159.743	30	450	1713.56	1713.56	259103				1003.17	1003.17
120	C1-NMzt0_head2_40x-1.tif:0758-0359	14.331	507.153	151	1587	7268.15	7268.01	1099001				6318.94	6318.94
121	C1-NMzt0_head2_40x-1.tif:0767-0531	5.383	274.068	113	649	1475.39	1475.31	223091				1118.82	1118.82
122	C1-NMzt0_head2_40x-1.tif:0632-0426	92.661	222.33	35	890	20601.3	20601.3	3115072				14464.8	14464.8
123	C1-NMzt0_head2_40x-1.tif:0687-0646	20.713	143.78	38	428	2978.15	2978.12	450320				1606.4	1606.4
124	C1-NMzt0_head2_40x-1.tif:0345-0554	8.915	83.758	18	223	746.694	746.703	112906				156.307	156.307
125	C1-NMzt0_head2_40x-1.tif:0315-0210	7.863	227.595	43	864	1789.66	1789.58	270611				1268.85	1268.85	392671	nuclei
126	C1-NMzt0_head2_40x-1.tif:0390-0486	5014.02	220.325	12	3436	1.10471e+06	1.10472e+06	167041472				772661	772661	772661	total
														379991	cytoplasmic
														n/c
														1.03337

## Sheet: NMzt0(3)
ROI	Label	Area	Mean	Min	Max	IntDen	Area*Mean	RawIntDen				CTCF	set <0 to 0
1	C1-NMzt0_head3_40x-2.tif:0022-0888	13.015	115.843	31	316	1507.73	1507.7	227980				376.896	376.896
2	C1-NMzt0_head3_40x-2.tif:0023-0196	12.076	147.155	26	585	1777.06	1777.04	268705				727.828	727.828
3	C1-NMzt0_head3_40x-2.tif:0027-0377	22.631	212.146	59	594	4801.1	4801.08	725964				2834.8	2834.8
4	C1-NMzt0_head3_40x-2.tif:0028-0687	21.837	60.513	14	208	1321.46	1321.42	199815				-575.872	0
5	C1-NMzt0_head3_40x-2.tif:0028-0942	15.793	89.647	17	271	1415.79	1415.8	214078				43.6297	43.6297
6	C1-NMzt0_head3_40x-2.tif:0022-0006	1.739	85.228	22	252	148.24	148.211	22415				-2.88048	0
7	C1-NMzt0_head3_40x-2.tif:0028-0462	23.497	171.175	40	524	4022.18	4022.1	608186				1980.58	1980.58
8	C1-NMzt0_head3_40x-2.tif:0031-0601	26.513	62.149	13	221	1647.77	1647.76	249155				-655.81	0
9	C1-NMzt0_head3_40x-2.tif:0036-0796	34.033	57.082	14	201	1942.64	1942.67	293743				-1014.27	0
10	C1-NMzt0_head3_40x-2.tif:0034-0055	6.415	255.451	55	1006	1638.72	1638.72	247787				1081.35	1081.35
11	C1-NMzt0_head3_40x-2.tif:0037-0136	19.212	322.795	85	839	6201.53	6201.54	937720				4532.31	4532.31
12	C1-NMzt0_head3_40x-2.tif:0034-0532	28.292	152.326	33	400	4309.63	4309.61	651650				1851.47	1851.47
13	C1-NMzt0_head3_40x-2.tif:0046-0723	24.827	65.628	13	222	1629.34	1629.35	246369				-527.733	0
14	C1-NMzt0_head3_40x-2.tif:0085-0409	44.469	253.809	38	781	11286.5	11286.6	1706612				7422.97	7422.97
15	C1-NMzt0_head3_40x-2.tif:0086-0932	35.547	111.337	20	361	3957.7	3957.7	598436				869.217	869.217
16	C1-NMzt0_head3_40x-2.tif:0092-0862	27.69	66.634	14	223	1845.13	1845.1	278998				-560.734	0
17	C1-NMzt0_head3_40x-2.tif:0111-0057	29.813	231.763	28	1339	6909.62	6909.55	1044789				4319.27	4319.27
18	C1-NMzt0_head3_40x-2.tif:0124-0815	27.009	56.074	13	263	1514.51	1514.5	229005				-832.158	0
19	C1-NMzt0_head3_40x-2.tif:0128-0251	27.479	335.479	72	1231	9218.53	9218.63	1393914				6831.13	6831.13
20	C1-NMzt0_head3_40x-2.tif:0134-0011	4.689	103.3	24	312	484.366	484.374	73240				76.9727	76.9727
21	C1-NMzt0_head3_40x-2.tif:0141-0136	49.184	148.627	20	818	7310.06	7310.07	1105339				3036.75	3036.75
22	C1-NMzt0_head3_40x-2.tif:0161-0714	20.164	81.605	14	449	1645.51	1645.48	248814				-106.454	0
23	C1-NMzt0_head3_40x-2.tif:0162-0216	11.633	612.945	272	1469	7130.38	7130.39	1078170				6119.66	6119.66
24	C1-NMzt0_head3_40x-2.tif:0167-0347	38.874	283.414	70	961	11017.3	11017.4	1665907				7639.89	7639.89
25	C1-NMzt0_head3_40x-2.tif:0181-0462	21.56	199.045	47	636	4291.36	4291.41	648888				2418.18	2418.18
26	C1-NMzt0_head3_40x-2.tif:0178-0784	27.439	141.1	20	447	3871.64	3871.64	585422				1487.62	1487.62
27	C1-NMzt0_head3_40x-2.tif:0184-0892	31.07	109.057	15	361	3388.38	3388.4	512349				688.903	688.903
28	C1-NMzt0_head3_40x-2.tif:0186-0954	11.904	187.499	57	463	2232.02	2231.99	337499				1197.72	1197.72
29	C1-NMzt0_head3_40x-2.tif:0210-0431	32.293	126.414	24	424	4082.33	4082.29	617280				1276.53	1276.53
30	C1-NMzt0_head3_40x-2.tif:0208-0368	21.771	162.994	31	477	3548.59	3548.54	536575				1656.98	1656.98
31	C1-NMzt0_head3_40x-2.tif:0219-0237	32.121	363.687	90	1365	11682.1	11682	1766427				8891.18	8891.18
32	C1-NMzt0_head3_40x-2.tif:0225-0310	11.144	400.865	113	1141	4467.08	4467.24	675457				3499	3499
33	C1-NMzt0_head3_40x-2.tif:0232-0740	27.756	187.148	49	572	5194.56	5194.48	785459				2782.92	2782.92
34	C1-NMzt0_head3_40x-2.tif:0247-0622	8.908	125.457	18	507	1117.61	1117.57	168991				343.605	343.605
35	C1-NMzt0_head3_40x-2.tif:0247-0116	14.1	751.929	229	2070	10602	10602.2	1603112				9377.13	9377.13
36	C1-NMzt0_head3_40x-2.tif:0254-0872	32.836	99.899	18	397	3280.25	3280.28	496000				427.347	427.347
37	C1-NMzt0_head3_40x-2.tif:0256-0544	54.204	197.007	34	540	10678.5	10678.6	1614669				5969.09	5969.09
38	C1-NMzt0_head3_40x-2.tif:0263-0268	28.246	344.897	107	1131	9741.92	9741.96	1473055				7287.82	7287.82
39	C1-NMzt0_head3_40x-2.tif:0274-0957	11.402	133.782	29	406	1525.32	1525.38	230640				534.726	534.726
40	C1-NMzt0_head3_40x-2.tif:0285-0717	32.783	135.169	22	627	4431.2	4431.25	670033				1582.91	1582.91
41	C1-NMzt0_head3_40x-2.tif:0284-0326	27.796	399.256	78	1419	11097.8	11097.7	1678075				8682.68	8682.68
42	C1-NMzt0_head3_40x-2.tif:0286-0208	22.023	319.124	107	1275	7027.96	7028.07	1062683				5114.61	5114.61
43	C1-NMzt0_head3_40x-2.tif:0302-0823	22.003	149.068	28	514	3279.91	3279.94	495948				1368.23	1368.23
44	C1-NMzt0_head3_40x-2.tif:0301-0389	36.493	186.466	34	589	6804.68	6804.7	1028921				3634.03	3634.03
45	C1-NMzt0_head3_40x-2.tif:0298-0662	19.814	118.141	27	381	2340.81	2340.85	353949				619.318	619.318
46	C1-NMzt0_head3_40x-2.tif:0295-0583	39.456	128.02	23	477	5051.12	5051.16	763769				1623.05	1623.05
47	C1-NMzt0_head3_40x-2.tif:0307-0910	28.153	93.875	20	336	2642.89	2642.86	399625				196.806	196.806
48	C1-NMzt0_head3_40x-2.tif:0355-0720	20.554	135.135	32	525	2777.63	2777.56	419999				991.743	991.743
49	C1-NMzt0_head3_40x-2.tif:0360-0776	16.732	133.127	17	414	2227.47	2227.48	336811				773.731	773.731
50	C1-NMzt0_head3_40x-2.tif:0365-0507	30.184	151.942	34	514	4586.17	4586.22	693465				1963.7	1963.7
51	C1-NMzt0_head3_40x-2.tif:0377-0835	23.517	113.483	15	465	2668.81	2668.78	403545				625.519	625.519
52	C1-NMzt0_head3_40x-2.tif:0389-0435	24.979	277.54	75	814	6932.63	6932.67	1048268				4762.39	4762.39
53	C1-NMzt0_head3_40x-2.tif:0412-0888	30.885	124.624	24	319	3848.97	3849.01	581994				1165.59	1165.59
54	C1-NMzt0_head3_40x-2.tif:0417-0781	20.316	110.917	17	297	2253.43	2253.39	340736				488.246	488.246
55	C1-NMzt0_head3_40x-2.tif:0445-0668	41.843	82.32	14	288	3444.52	3444.52	520839				-190.988	0
56	C1-NMzt0_head3_40x-2.tif:0436-0276	14.417	292.087	92	769	4211.09	4211.02	636750				2958.41	2958.41
57	C1-NMzt0_head3_40x-2.tif:0442-0475	35.898	130.619	19	820	4688.92	4688.96	709001				1569.98	1569.98
58	C1-NMzt0_head3_40x-2.tif:0457-0333	27.128	453.085	56	1666	12291.4	12291.3	1858555				9934.29	9934.29
59	C1-NMzt0_head3_40x-2.tif:0470-0736	30.713	97.439	17	351	2992.63	2992.64	452509				324.163	324.163
60	C1-NMzt0_head3_40x-2.tif:0480-0570	48.88	168.634	23	1043	8242.77	8242.83	1246372				3995.92	3995.92
61	C1-NMzt0_head3_40x-2.tif:0479-0394	30.64	270.717	70	897	8294.74	8294.77	1254230				5632.63	5632.63
62	C1-NMzt0_head3_40x-2.tif:0477-0231	24.516	229.683	19	1085	5630.89	5630.91	851435				3500.85	3500.85
63	C1-NMzt0_head3_40x-2.tif:0489-0903	32.399	133.304	19	398	4318.94	4318.92	653057				1503.95	1503.95
64	C1-NMzt0_head3_40x-2.tif:0487-0625	37.749	148.794	22	760	5616.86	5616.82	849314				2337.03	2337.03
65	C1-NMzt0_head3_40x-2.tif:0498-0509	10.555	220.736	51	539	2329.87	2329.87	352294				1412.8	1412.8
66	C1-NMzt0_head3_40x-2.tif:0497-0777	38.636	153.102	28	645	5915.16	5915.25	894419				2558.38	2558.38
67	C1-NMzt0_head3_40x-2.tif:0518-0923	11.441	267.976	86	900	3065.97	3065.91	463598				2071.87	2071.87
68	C1-NMzt0_head3_40x-2.tif:0528-0444	25.481	127.491	20	611	3248.66	3248.6	491223				1034.7	1034.7
69	C1-NMzt0_head3_40x-2.tif:0545-0861	30.858	143.203	27	456	4418.98	4418.96	668185				1737.88	1737.88
70	C1-NMzt0_head3_40x-2.tif:0551-0690	24.463	114.104	24	361	2791.32	2791.33	422070				665.873	665.873
71	C1-NMzt0_head3_40x-2.tif:0564-0573	12.486	329.14	71	770	4109.68	4109.64	621416				3024.8	3024.8
72	C1-NMzt0_head3_40x-2.tif:0564-0345	37.306	436.145	76	1909	16270.9	16270.8	2460292				13029.5	13029.5
73	C1-NMzt0_head3_40x-2.tif:0573-0633	28.973	206.551	56	603	5984.49	5984.4	904902				3467.1	3467.1
74	C1-NMzt0_head3_40x-2.tif:0572-0189	24.258	262.843	42	1259	6376.04	6376.05	964107				4268.4	4268.4
75	C1-NMzt0_head3_40x-2.tif:0573-0259	30.323	351.103	82	967	10646.3	10646.5	1609807				8011.9	8011.9
76	C1-NMzt0_head3_40x-2.tif:0577-0402	12.499	374.868	68	1199	4685.6	4685.48	708500				3599.51	3599.51
77	C1-NMzt0_head3_40x-2.tif:0576-0801	25.872	261.607	57	936	6768.22	6768.3	1023408				4520.42	4520.42
78	C1-NMzt0_head3_40x-2.tif:0579-0730	25.872	143.74	28	730	3718.8	3718.84	562311				1470.97	1470.97
79	C1-NMzt0_head3_40x-2.tif:0588-0080	31.4	174.111	27	1285	5467.18	5467.09	826681				2738.92	2738.92
80	C1-NMzt0_head3_40x-2.tif:0601-0516	45.176	331.784	58	1485	14988.8	14988.7	2266419				11063.6	11063.6
81	C1-NMzt0_head3_40x-2.tif:0620-0437	26.242	340.993	81	943	8948.34	8948.34	1353059				6668.32	6668.32
82	C1-NMzt0_head3_40x-2.tif:0632-0831	24.086	202.341	45	983	4873.6	4873.59	736927				2780.89	2780.89
83	C1-NMzt0_head3_40x-2.tif:0648-0014	7.539	169.783	29	730	1280.05	1279.99	193553				624.973	624.973
84	C1-NMzt0_head3_40x-2.tif:0644-0104	18.815	162.377	26	599	3055.15	3055.12	461962				1420.39	1420.39
85	C1-NMzt0_head3_40x-2.tif:0645-0318	24.152	469.469	115	1549	11338.7	11338.6	1714501				9240.18	9240.18
86	C1-NMzt0_head3_40x-2.tif:0651-0142	3.657	182.311	65	436	666.751	666.711	100818				348.975	348.975
87	C1-NMzt0_head3_40x-2.tif:0654-0214	39.032	706.895	134	2854	27591.8	27591.5	4172093				24200.3	24200.3
88	C1-NMzt0_head3_40x-2.tif:0652-0726	24.628	150.013	27	465	3694.58	3694.52	558649				1554.73	1554.73
89	C1-NMzt0_head3_40x-2.tif:0658-0401	22.744	511.973	119	1405	11644.1	11644.3	1760675				9668.22	9668.22
90	C1-NMzt0_head3_40x-2.tif:0660-0873	20.64	253.856	63	639	5239.71	5239.59	792285				3446.29	3446.29
91	C1-NMzt0_head3_40x-2.tif:0687-0573	40.375	229.164	41	1323	9252.48	9252.5	1399047				5744.54	5744.54
92	C1-NMzt0_head3_40x-2.tif:0678-0658	60.466	167.804	30	648	10146.5	10146.4	1534235				4892.88	4892.88
93	C1-NMzt0_head3_40x-2.tif:0688-0953	5.76	164.051	42	400	944.977	944.934	142888				444.48	444.48
94	C1-NMzt0_head3_40x-2.tif:0703-0020	15.277	182.82	28	1197	2792.94	2792.94	422315				1465.61	1465.61
95	C1-NMzt0_head3_40x-2.tif:0723-0110	17.817	140.683	25	744	2506.49	2506.55	379001				958.53	958.53
96	C1-NMzt0_head3_40x-2.tif:0736-0506	32.168	519.125	145	1489	16699	16699.2	2525026				13904.3	13904.3
97	C1-NMzt0_head3_40x-2.tif:0733-0175	9.742	169.957	50	414	1655.64	1655.72	250346				809.293	809.293
98	C1-NMzt0_head3_40x-2.tif:0745-0640	17.254	297.561	69	1029	5134.23	5134.12	776336				3635.01	3635.01
99	C1-NMzt0_head3_40x-2.tif:0744-0058	25.21	114.01	15	576	2874.23	2874.19	434606				683.836	683.836
100	C1-NMzt0_head3_40x-2.tif:0754-0575	20.845	419.941	106	971	8753.88	8753.67	1323655				6942.56	6942.56
101	C1-NMzt0_head3_40x-2.tif:0759-0128	12.989	160.95	35	610	2090.53	2090.58	316105				962.038	962.038
102	C1-NMzt0_head3_40x-2.tif:0762-0948	5.813	481.86	130	1680	2801.14	2801.05	423555				2295.99	2295.99
103	C1-NMzt0_head3_40x-2.tif:0764-0204	9.96	236.926	63	830	2359.73	2359.78	356810				1494.41	1494.41
104	C1-NMzt0_head3_40x-2.tif:0766-0332	9.127	177.461	44	517	1619.6	1619.69	244896				826.693	826.693
105	C1-NMzt0_head3_40x-2.tif:0764-0724	10.991	253.29	83	1129	2784.03	2783.91	420968				1828.96	1828.96
106	C1-NMzt0_head3_40x-2.tif:0771-0803	4.438	150.049	32	514	665.858	665.917	100683				280.324	280.324
107	C1-NMzt0_head3_40x-2.tif:0771-0877	5.039	220.306	66	669	1110.21	1110.12	167873				672.311	672.311
108	C1-NMzt0_head3_40x-2.tif:0242-0162	27.737	704.813	233	2065	19549.2	19549.4	2955987				17139.5	17139.5
109	C1-NMzt0_head3_40x-2.tif:0768-0662	3.922	185.16	52	715	726.153	726.198	109800				385.437	385.437
110	C1-NMzt0_head3_40x-2.tif:0720-0720	28.934	208.479	27	595	6032.06	6032.13	912095				3518.22	3518.22
111	C1-NMzt0_head3_40x-2.tif:0620-0782	17.327	278.413	40	944	4824.1	4824.06	729441				3318.62	3318.62
112	C1-NMzt0_head3_40x-2.tif:0414-0829	7.791	102.911	26	353	801.737	801.78	121229				124.863	124.863	359892	nuclei
113	C1-NMzt0_head3_40x-2.tif:0390-0486	5014.02	251.601	13	3590	1.26153e+06	1.26153e+06	190753688				825893	825893	825893	total
														466002	cytoplasmic
														n/c
														0.772297

## Sheet: NMzt0(4)
ROI	Label	Area	Mean	Min	Max	IntDen	Area*Mean	RawIntDen				CTCF	set <0 to 0
1	C1-NMzt0_head4_40x-1.tif:0011-0694	7.176	58.595	16	191	420.454	420.478	63576				-195.45	0
2	C1-NMzt0_head4_40x-1.tif:0015-0031	8.373	88.252	22	275	738.897	738.934	111727				20.266	20.266
3	C1-NMzt0_head4_40x-1.tif:0032-0594	26.169	65.755	12	242	1720.76	1720.74	260192				-525.385	0
4	C1-NMzt0_head4_40x-1.tif:0042-0511	28.868	91.979	17	300	2655.21	2655.25	401488				177.463	177.463
5	C1-NMzt0_head4_40x-1.tif:0064-0666	26.837	96.14	19	279	2580.14	2580.11	390137				276.647	276.647
6	C1-NMzt0_head4_40x-1.tif:0080-0959	9.206	120.416	21	321	1108.53	1108.55	167619				318.384	318.384
7	C1-NMzt0_head4_40x-1.tif:0113-0512	18.848	160.145	43	562	3018.44	3018.41	456412				1400.66	1400.66
8	C1-NMzt0_head4_40x-1.tif:0113-0566	21.494	136.258	33	498	2928.67	2928.73	442838				1083.87	1083.87
9	C1-NMzt0_head4_40x-1.tif:0147-0633	56.022	111.589	18	433	6251.45	6251.44	945269				1442.98	1442.98
10	C1-NMzt0_head4_40x-1.tif:0137-0744	30.375	83.477	14	271	2535.64	2535.61	383409				-71.521	0
11	C1-NMzt0_head4_40x-1.tif:0139-0817	12.314	69.917	17	198	860.974	860.958	130186				-195.972	0
12	C1-NMzt0_head4_40x-1.tif:0177-0525	13.452	170.309	46	535	2290.94	2291	346408				1136.39	1136.39
13	C1-NMzt0_head4_40x-1.tif:0187-0804	25.825	86.56	15	336	2235.45	2235.41	338018				18.8109	18.8109
14	C1-NMzt0_head4_40x-1.tif:0195-0720	23.544	95.096	14	381	2238.93	2238.94	338543				218.121	218.121
15	C1-NMzt0_head4_40x-1.tif:0193-0881	17.261	124.106	19	332	2142.2	2142.19	323917				660.654	660.654
16	C1-NMzt0_head4_40x-1.tif:0207-0063	17.281	243.143	41	1280	4201.72	4201.75	635333				2718.5	2718.5
17	C1-NMzt0_head4_40x-1.tif:0229-0841	14.847	115.955	17	302	1721.6	1721.58	260320				447.242	447.242
18	C1-NMzt0_head4_40x-1.tif:0232-0692	20.409	103.748	18	353	2117.4	2117.39	320167				365.656	365.656
19	C1-NMzt0_head4_40x-1.tif:0247-0562	29.833	154.649	43	387	4613.66	4613.64	697622				2053.03	2053.03
20	C1-NMzt0_head4_40x-1.tif:0257-0808	16.653	126.987	15	367	2114.66	2114.71	319753				685.361	685.361
21	C1-NMzt0_head4_40x-1.tif:0257-0055	14.034	241.049	46	1086	3382.81	3382.88	511507				2178.32	2178.32
22	C1-NMzt0_head4_40x-1.tif:0260-0359	30.349	381.808	93	1193	11587.5	11587.5	1752116				8982.59	8982.59
23	C1-NMzt0_head4_40x-1.tif:0266-0308	23.729	208.691	42	1158	4952.01	4952.03	748782				2915.33	2915.33
24	C1-NMzt0_head4_40x-1.tif:0262-0612	17.089	168	30	420	2870.95	2870.95	434111				1404.18	1404.18
25	C1-NMzt0_head4_40x-1.tif:0277-0736	29.172	175.49	42	541	5119.34	5119.39	774085				2615.51	2615.51
26	C1-NMzt0_head4_40x-1.tif:0294-0964	2.52	179.045	70	311	451.141	451.193	68216				234.898	234.898
27	C1-NMzt0_head4_40x-1.tif:0316-0609	16.064	221.751	50	808	3562.21	3562.21	538634				2183.41	2183.41
28	C1-NMzt0_head4_40x-1.tif:0308-0665	24.205	151.82	23	622	3674.82	3674.8	555662				1597.25	1597.25
29	C1-NMzt0_head4_40x-1.tif:0311-0526	15.918	165.338	46	474	2631.93	2631.85	397969				1265.58	1265.58
30	C1-NMzt0_head4_40x-1.tif:0337-0256	17.896	328.843	96	930	5884.93	5884.97	889848				4348.93	4348.93
31	C1-NMzt0_head4_40x-1.tif:0343-0935	23.028	179.518	49	504	4133.91	4133.94	625080				2157.41	2157.41
32	C1-NMzt0_head4_40x-1.tif:0355-0450	20.654	152.125	19	555	3141.93	3141.99	475085				1369.22	1369.22
33	C1-NMzt0_head4_40x-1.tif:0356-0511	30.184	109.862	18	358	3316.03	3316.07	501410				725.334	725.334
34	C1-NMzt0_head4_40x-1.tif:0356-0298	23.927	199.274	63	517	4768.09	4768.03	720972				2714.34	2714.34
35	C1-NMzt0_head4_40x-1.tif:0386-0387	11.62	253.732	72	789	2948.31	2948.37	445807				1951	1951
36	C1-NMzt0_head4_40x-1.tif:0398-0826	25.038	138.328	28	442	3463.52	3463.46	523711				1314.4	1314.4
37	C1-NMzt0_head4_40x-1.tif:0424-0233	23.643	158.616	30	745	3750.16	3750.16	567053				1720.84	1720.84
38	C1-NMzt0_head4_40x-1.tif:0466-0687	13.577	194.263	53	537	2637.57	2637.51	398822				1472.17	1472.17
39	C1-NMzt0_head4_40x-1.tif:0468-0499	33.49	313.777	45	927	10508.5	10508.4	1588967				7633.89	7633.89
40	C1-NMzt0_head4_40x-1.tif:0480-0404	29.826	255.385	39	939	7617.24	7617.11	1151787				5057.1	5057.1
41	C1-NMzt0_head4_40x-1.tif:0487-0150	29.714	316.526	71	1119	9405.29	9405.25	1422153				6854.85	6854.85
42	C1-NMzt0_head4_40x-1.tif:0490-0216	21.943	433.635	132	1352	9515.39	9515.25	1438801				7631.85	7631.85
43	C1-NMzt0_head4_40x-1.tif:0484-0271	25.005	327.8	80	921	8196.73	8196.64	1239410				6050.42	6050.42
44	C1-NMzt0_head4_40x-1.tif:0501-0671	25.528	122.112	30	458	3117.24	3117.28	471351				926.166	926.166
45	C1-NMzt0_head4_40x-1.tif:0508-0336	33.484	534.992	111	1493	17913.5	17913.7	2708667				15039.7	15039.7
46	C1-NMzt0_head4_40x-1.tif:0533-0649	9.993	128.073	33	323	1279.82	1279.83	193519				422.118	422.118
47	C1-NMzt0_head4_40x-1.tif:0553-0026	22.367	162.635	28	967	3637.6	3637.66	550033				1717.86	1717.86
48	C1-NMzt0_head4_40x-1.tif:0566-0093	21.613	325.553	62	1524	7036.06	7036.18	1063908				5181.1	5181.1
49	C1-NMzt0_head4_40x-1.tif:0575-0545	26.87	191.945	32	663	5157.61	5157.56	779871				2851.27	2851.27
50	C1-NMzt0_head4_40x-1.tif:0581-0189	24.027	310.851	66	1127	7468.68	7468.82	1129323				5406.54	5406.54
51	C1-NMzt0_head4_40x-1.tif:0579-0266	26.923	388.805	144	1266	10467.9	10467.8	1582825				8156.95	8156.95
52	C1-NMzt0_head4_40x-1.tif:0612-0492	17.228	202.288	28	735	3485	3485.02	526960				2006.31	2006.31
53	C1-NMzt0_head4_40x-1.tif:0617-0102	21.712	131.38	15	777	2852.51	2852.52	431322				988.947	988.947
54	C1-NMzt0_head4_40x-1.tif:0618-0032	21.573	109.722	18	415	2367.03	2367.03	357913				515.388	515.388
55	C1-NMzt0_head4_40x-1.tif:0640-0191	17.678	199.645	19	982	3529.25	3529.32	533650				2011.99	2011.99
56	C1-NMzt0_head4_40x-1.tif:0648-0397	20.859	221.739	57	669	4625.19	4625.25	699365				2834.89	2834.89
57	C1-NMzt0_head4_40x-1.tif:0670-0021	6.971	146.036	35	503	1017.95	1018.02	153922				419.685	419.685
58	C1-NMzt0_head4_40x-1.tif:0662-0279	33.074	365.869	85	1230	12100.6	12100.8	1829712				9261.96	9261.96
59	C1-NMzt0_head4_40x-1.tif:0679-0069	25.111	137.251	26	453	3446.52	3446.51	521141				1291.19	1291.19
60	C1-NMzt0_head4_40x-1.tif:0671-0530	6.488	191.437	58	676	1242	1242.04	187800				685.168	685.168
61	C1-NMzt0_head4_40x-1.tif:0694-0172	8.875	148.837	49	372	1320.96	1320.93	199739				559.173	559.173
62	C1-NMzt0_head4_40x-1.tif:0690-0134	17.658	141.494	31	437	2498.48	2498.5	377790				982.887	982.887
63	C1-NMzt0_head4_40x-1.tif:0704-0207	14.926	190.4	41	835	2842	2841.91	429733				1560.79	1560.79
64	C1-NMzt0_head4_40x-1.tif:0707-0391	24.529	223.664	48	1094	5486.29	5486.25	829570				3380.89	3380.89
65	C1-NMzt0_head4_40x-1.tif:0710-0254	13.531	167.555	37	632	2267.19	2267.19	342817				1105.8	1105.8
66	C1-NMzt0_head4_40x-1.tif:0717-0108	9.027	188.92	37	488	1705.44	1705.38	257876				930.579	930.579
67	C1-NMzt0_head4_40x-1.tif:0726-0710	38.834	170.132	36	1381	6606.89	6606.91	999014				3273.72	3273.72
68	C1-NMzt0_head4_40x-1.tif:0726-0538	11.527	285.707	80	913	3293.4	3293.34	497988				2303.96	2303.96
69	C1-NMzt0_head4_40x-1.tif:0736-0785	24.8	141.831	28	441	3517.46	3517.41	531868				1388.79	1388.79
70	C1-NMzt0_head4_40x-1.tif:0736-0277	7.804	277.181	58	878	2163.08	2163.12	327074				1493.29	1493.29
71	C1-NMzt0_head4_40x-1.tif:0740-0438	29.053	212.309	59	650	6168.15	6168.21	932672				3674.55	3674.55
72	C1-NMzt0_head4_40x-1.tif:0735-0587	37.802	198.321	38	669	7496.97	7496.93	1133601				4252.32	4252.32
73	C1-NMzt0_head4_40x-1.tif:0742-0942	22.651	217.294	60	606	4921.92	4921.93	744233				2977.75	2977.75
74	C1-NMzt0_head4_40x-1.tif:0750-0379	8.829	276.663	69	754	2442.63	2442.66	369345				1684.85	1684.85
75	C1-NMzt0_head4_40x-1.tif:0748-0678	15.032	410.751	101	1204	6174.52	6174.41	933636				4884.19	4884.19
76	C1-NMzt0_head4_40x-1.tif:0749-0827	14.325	204.992	43	532	2936.43	2936.51	444012				1706.97	1706.97
77	C1-NMzt0_head4_40x-1.tif:0749-0876	17.049	204.493	46	538	3486.48	3486.4	527183				2023.06	2023.06
78	C1-NMzt0_head4_40x-1.tif:0713-0323	8.968	201.194	48	530	1804.27	1804.31	272819				1034.57	1034.57
79	C1-NMzt0_head4_40x-1.tif:0610-0442	7.48	238.778	68	673	1786.01	1786.06	270058				1144.04	1144.04
80	C1-NMzt0_head4_40x-1.tif:0536-0254	3.915	589.154	140	1739	2306.62	2306.54	348779				1970.51	1970.51
81	C1-NMzt0_head4_40x-1.tif:0480-0058	15.475	148.54	25	565	2298.72	2298.66	347584				970.412	970.412
82	C1-NMzt0_head4_40x-1.tif:0308-0172	26.083	124.561	19	458	3248.97	3248.92	491269				1010.18	1010.18
83	C1-NMzt0_head4_40x-1.tif:0301-0219	6.666	196.354	29	742	1308.96	1308.9	197925				736.742	736.742
84	C1-NMzt0_head4_40x-1.tif:0385-0157	27.036	157.327	24	704	4253.43	4253.49	643152				1932.95	1932.95	194103	nuclei
85	C1-NMzt0_head4_40x-1.tif:0390-0486	5014.02	218.401	12	2094	1.09507e+06	1.09507e+06	165582961				664706	664706	664706	total
														470603	cytoplasmic
														n/c
														0.412456

## Sheet: NMzt24(1)
ROI	Label	Area	Mean	Min	Max	IntDen	Area*Mean	RawIntDen				CTCF	set <0 to 0
1	C1-NMzt24_40x-1.tif:0008-0607	6.66	84.132	11	207	560.295	560.319	84721				-551.379	0
2	C1-NMzt24_40x-1.tif:0029-0268	11.673	125.557	10	419	1465.59	1465.63	221608				-482.849	0
3	C1-NMzt24_40x-1.tif:0037-0017	14.338	335.856	43	1424	4815.46	4815.5	728136				2422.18	2422.18
4	C1-NMzt24_40x-1.tif:0064-0596	15.667	328.468	65	1089	5146.16	5146.11	778140				2530.95	2530.95
5	C1-NMzt24_40x-1.tif:0069-0660	12.01	149.993	22	564	1801.41	1801.42	272388				-203.312	0
6	C1-NMzt24_40x-1.tif:0093-0340	24.582	1251.3	128	3975	30759.6	30759.5	4651091				26656.2	26656.2
7	C1-NMzt24_40x-1.tif:0131-0438	29.516	777.377	168	2563	22944.8	22945.1	3469435				18018.2	18018.2
8	C1-NMzt24_40x-1.tif:0120-0634	30.918	435.792	47	1150	13473.7	13473.8	2037326				8312.94	8312.94
9	C1-NMzt24_40x-1.tif:0127-0571	32.148	492.726	96	1576	15840.1	15840.2	2395141				10474	10474
10	C1-NMzt24_40x-1.tif:0136-0011	6.891	177.803	28	599	1225.27	1225.24	185271				74.9837	74.9837
11	C1-NMzt24_40x-1.tif:0136-0519	33.761	738.344	173	1655	24927.6	24927.2	3769245				19291.8	19291.8
12	C1-NMzt24_40x-1.tif:0140-0793	27.538	285.439	34	840	7860.48	7860.42	1188566				3263.73	3263.73
13	C1-NMzt24_40x-1.tif:0152-0734	23.524	437.101	92	946	10282.3	10282.4	1554769				6355.7	6355.7
14	C1-NMzt24_40x-1.tif:0156-0861	19.08	321.036	57	886	6125.26	6125.37	926188				2940.5	2940.5
15	C1-NMzt24_40x-1.tif:0176-0310	31.837	927.584	64	3040	29531.5	29531.5	4465388				24217.2	24217.2
16	C1-NMzt24_40x-1.tif:0177-0917	21.163	429.23	54	1071	9083.76	9083.79	1373536				5551.23	5551.23
17	C1-NMzt24_40x-1.tif:0186-0669	31.83	179.255	12	770	5705.75	5705.69	862754				392.572	392.572
18	C1-NMzt24_40x-1.tif:0183-0384	26.493	1080.32	99	2830	28621.2	28620.8	4327750				24198.6	24198.6
19	C1-NMzt24_40x-1.tif:0192-0823	9.067	239.264	66	518	2169.41	2169.41	328031				655.929	655.929
20	C1-NMzt24_40x-1.tif:0196-0102	21.447	102.184	11	383	2191.58	2191.54	331384				-1388.43	0
21	C1-NMzt24_40x-1.tif:0199-0868	7.486	465.818	208	822	3487.29	3487.11	527306				2237.54	2237.54
22	C1-NMzt24_40x-1.tif:0205-0530	17.109	678.165	202	1490	11602.7	11602.7	1754414				8746.86	8746.86
23	C1-NMzt24_40x-1.tif:0204-0592	17.44	203.644	41	601	3551.46	3551.55	537008				640.439	640.439
24	C1-NMzt24_40x-1.tif:0212-0737	21.851	829.07	217	1673	18115.8	18116	2739247				14468.6	14468.6
25	C1-NMzt24_40x-1.tif:0224-0165	17.764	910.307	158	3601	16170.4	16170.7	2445084				13205.5	13205.5
26	C1-NMzt24_40x-1.tif:0222-0953	13.253	133.801	18	727	1773.31	1773.26	268138				-438.947	0
27	C1-NMzt24_40x-1.tif:0236-0439	25.442	551.834	91	1314	14039.7	14039.8	2122907				9792.94	9792.94
28	C1-NMzt24_40x-1.tif:0228-0503	27.79	509.987	145	1083	14172.3	14172.5	2142967				9533.79	9533.79
29	C1-NMzt24_40x-1.tif:0238-0916	16.329	151.993	26	611	2481.82	2481.89	375271				-243.769	0
30	C1-NMzt24_40x-1.tif:0250-0863	26.606	180.87	38	548	4812.19	4812.23	727641				371.111	371.111
31	C1-NMzt24_40x-1.tif:0252-0218	26.282	962.705	163	3180	25301.5	25301.8	3825788				20914.8	20914.8
32	C1-NMzt24_40x-1.tif:0260-0709	26.183	275.152	68	674	7204.16	7204.3	1089325				2833.8	2833.8
33	C1-NMzt24_40x-1.tif:0266-0598	25.574	252.239	74	638	6450.79	6450.76	975410				2181.91	2181.91
34	C1-NMzt24_40x-1.tif:0283-0814	21.957	622.709	118	1418	13672.5	13672.8	2067394				10007.7	10007.7
35	C1-NMzt24_40x-1.tif:0280-0332	40.183	679.338	96	2723	27297.9	27297.8	4127658				20590.4	20590.4
36	C1-NMzt24_40x-1.tif:0290-0253	22.988	474.156	115	1274	10900	10899.9	1648166				7062.7	7062.7
37	C1-NMzt24_40x-1.tif:0290-0946	15.555	796.486	215	1669	12389.1	12389.3	1873334				9792.87	9792.87
38	C1-NMzt24_40x-1.tif:0303-0626	28.543	358.072	132	701	10220.6	10220.4	1545440				5456.01	5456.01
39	C1-NMzt24_40x-1.tif:0309-0725	38.655	239.973	55	984	9276.25	9276.16	1402641				2823.8	2823.8
40	C1-NMzt24_40x-1.tif:0308-0496	24.999	697.337	216	1700	17432.5	17432.7	2635933				13259.9	13259.9
41	C1-NMzt24_40x-1.tif:0317-0196	31.268	1258.99	222	3830	39366.3	39366	5952487				34146.7	34146.7
42	C1-NMzt24_40x-1.tif:0320-0557	18.094	637.856	177	1442	11541.6	11541.4	1745175				8521.09	8521.09
43	C1-NMzt24_40x-1.tif:0337-0863	28.133	421.285	88	860	11852.2	11852	1792145				7156.01	7156.01
44	C1-NMzt24_40x-1.tif:0348-0953	11.144	609.114	213	1221	6787.72	6787.97	1026357				4927.79	4927.79
45	C1-NMzt24_40x-1.tif:0362-0087	5.965	115.688	28	341	690.116	690.079	104351				-305.608	0
46	C1-NMzt24_40x-1.tif:0371-0613	37.24	423.692	105	887	15778.4	15778.3	2385811				9562.13	9562.13
47	C1-NMzt24_40x-1.tif:0371-0777	17.843	378.977	86	823	6762.09	6762.09	1022481				3783.7	3783.7
48	C1-NMzt24_40x-1.tif:0378-0707	20.191	336.48	104	785	6793.77	6793.87	1027272				3423.55	3423.55
49	C1-NMzt24_40x-1.tif:0384-0251	14.047	116.581	7	415	1637.6	1637.61	247618				-707.134	0
50	C1-NMzt24_40x-1.tif:0388-0176	42.504	626.601	30	2007	26633.3	26633	4027166				19538.2	19538.2
51	C1-NMzt24_40x-1.tif:0402-0386	20.389	169.201	34	445	3449.87	3449.84	521647				46.4747	46.4747
52	C1-NMzt24_40x-1.tif:0423-0113	16.825	507.659	73	1178	8541.12	8541.36	1291484				5732.91	5732.91
53	C1-NMzt24_40x-1.tif:0449-0258	15.918	98.005	11	351	1560.08	1560.04	235897				-1097.01	0
54	C1-NMzt24_40x-1.tif:0461-0924	17.473	723.534	181	1408	12642	12642.3	1911577				9725.69	9725.69
55	C1-NMzt24_40x-1.tif:0478-0844	40.467	637.414	207	1422	25794.5	25794.2	3900338				19039.4	19039.4
56	C1-NMzt24_40x-1.tif:0496-0353	19.728	1293.79	264	2826	25523.7	25523.9	3859384				22230.9	22230.9
57	C1-NMzt24_40x-1.tif:0517-0033	10.912	972.14	166	2963	10608.1	10608	1604031				8786.54	8786.54
58	C1-NMzt24_40x-1.tif:0523-0179	13.617	107.614	8	500	1465.39	1465.38	221578				-807.592	0
59	C1-NMzt24_40x-1.tif:0541-0431	7.453	153.54	31	563	1144.38	1144.33	173040				-99.7331	0
60	C1-NMzt24_40x-1.tif:0548-0566	22.122	776.207	137	1663	17171.1	17171.3	2596412				13478.6	13478.6
61	C1-NMzt24_40x-1.tif:0565-0481	16.527	123.234	10	640	2036.68	2036.69	307962				-722.025	0
62	C1-NMzt24_40x-1.tif:0581-0583	12.4	180.796	18	557	2241.89	2241.87	338992				172.043	172.043
63	C1-NMzt24_40x-1.tif:0587-0031	27.776	133.782	11	1048	3715.97	3715.93	561884				-920.486	0
64	C1-NMzt24_40x-1.tif:0628-0106	13.63	156.797	25	1284	2137.18	2137.14	323158				-137.998	0
65	C1-NMzt24_40x-1.tif:0644-0463	14.602	199.278	38	623	2909.94	2909.86	440006				472.468	472.468
66	C1-NMzt24_40x-1.tif:0677-0140	10.615	141.444	19	445	1501.36	1501.43	227018				-270.445	0
67	C1-NMzt24_40x-1.tif:0701-0069	18.663	160.406	19	528	2993.66	2993.66	452665				-121.601	0
68	C1-NMzt24_40x-1.tif:0737-0082	12.354	93.186	18	302	1151.21	1151.22	174072				-910.93	0
69	C1-NMzt24_40x-1.tif:0234-0007	6.719	71.928	10	208	483.302	483.284	73079				-638.262	0
70	C1-NMzt24_40x-1.tif:0747-0897	22.32	1904.84	274	4095	42516.5	42516	6428826				38790.3	38790.3
71	C1-NMzt24_40x-1.tif:0731-0955	7.857	287.912	67	857	2262.05	2262.12	342039				950.622	950.622
72	C1-NMzt24_40x-1.tif:0686-0885	26.52	1149.66	260	3386	30488.6	30488.9	4610121				26062.1	26062.1
73	C1-NMzt24_40x-1.tif:0680-0932	7.83	271.666	63	771	2127.22	2127.14	321652				820.149	820.149
74	C1-NMzt24_40x-1.tif:0605-0816	14.556	712.269	174	1749	10367.9	10367.8	1567704				7938.08	7938.08
75	C1-NMzt24_40x-1.tif:0560-0847	14.404	496.826	149	1141	7156.29	7156.28	1082087				4751.94	4751.94
76	C1-NMzt24_40x-1.tif:0431-0727	38.464	364.045	55	1154	14002.5	14002.6	2117286				7582.15	7582.15
77	C1-NMzt24_40x-1.tif:0500-0672	23.405	154.174	24	958	3608.42	3608.44	545621				-298.358	0
78	C1-NMzt24_40x-1.tif:0502-0769	14.259	326.776	124	742	4659.35	4659.5	704530				2279.36	2279.36
79	C1-NMzt24_40x-1.tif:0370-0520	14.093	183.077	22	767	2580.14	2580.1	390137				227.678	227.678
80	C1-NMzt24_40x-1.tif:0426-0498	8.207	194.261	43	590	1594.35	1594.3	241078				224.374	224.374
81	C1-NMzt24_40x-1.tif:0525-0489	4.828	584.074	144	1157	2819.79	2819.91	426374				2014.01	2014.01
82	C1-NMzt24_40x-1.tif:0491-0452	9.173	766.251	168	1591	7028.67	7028.82	1062790				5497.65	5497.65
83	C1-NMzt24_40x-1.tif:0445-0942	31.315	374.863	46	1104	11738.6	11738.8	1774974				6511.68	6511.68
84	C1-NMzt24_40x-1.tif:0309-0908	8.101	383.802	147	949	3109.35	3109.18	470158				1756.95	1756.95
85	C1-NMzt24_40x-1.tif:0613-0654	5.701	306.321	32	1331	1746.27	1746.34	264049				794.716	794.716
86	C1-NMzt24_40x-1.tif:0652-0646	7.724	191.385	33	759	1478.35	1478.26	223538				188.955	188.955
87	C1-NMzt24_40x-1.tif:0018-0746	19.959	60.265	4	298	1202.84	1202.83	181879				-2128.76	0	586412	nuclei
88	C1-NMzt24_40x-1.tif:0390-0486	5014.02	339.224	4	4095	1.70088e+06	1.70088e+06	257185693				863929	863929	863929	total
														277516	cytoplasmic
														n/c
														2.11307

## Sheet: NMzt24(2)
ROI	Label	Area	Mean	Min	Max	IntDen	Area*Mean	RawIntDen				CTCF	set <0 to 0
1	C1-NMzt24_head2_40x-2.tif:0020-0508	19.496	382.634	20	2041	7459.96	7459.83	1128004				6164.42	6164.42
2	C1-NMzt24_head2_40x-2.tif:0019-0755	10.919	51.207	13	248	559.118	559.129	84543				-166.384	0
3	C1-NMzt24_head2_40x-2.tif:0026-0199	13.749	127.465	21	430	1752.56	1752.52	265000				838.964	838.964
4	C1-NMzt24_head2_40x-2.tif:0028-0088	25.686	498.781	33	1670	12811.9	12811.7	1937267				11105	11105
5	C1-NMzt24_head2_40x-2.tif:0040-0873	34.099	53.718	12	234	1831.73	1831.73	276972				-433.978	0
6	C1-NMzt24_head2_40x-2.tif:0037-0295	29.324	264.285	54	1108	7749.85	7749.89	1171838				5801.46	5801.46
7	C1-NMzt24_head2_40x-2.tif:0061-0130	23.087	465.353	50	1578	10743.8	10743.6	1624548				9209.59	9209.59
8	C1-NMzt24_head2_40x-2.tif:0074-0638	45.434	49.829	12	163	2263.95	2263.93	342327				-754.931	0
9	C1-NMzt24_head2_40x-2.tif:0084-0039	23.418	97.25	22	628	2277.42	2277.4	344364				721.391	721.391
10	C1-NMzt24_head2_40x-2.tif:0101-0710	41.784	41.473	12	153	1732.88	1732.91	262025				-1043.43	0
11	C1-NMzt24_head2_40x-2.tif:0114-0276	32.102	209.741	30	676	6733.01	6733.11	1018084				4600.09	4600.09
12	C1-NMzt24_head2_40x-2.tif:0111-0349	29.344	120.249	25	784	3528.55	3528.59	533544				1578.82	1578.82
13	C1-NMzt24_head2_40x-2.tif:0120-0466	49.773	110.145	13	940	5482.22	5482.25	828954				2175.08	2175.08
14	C1-NMzt24_head2_40x-2.tif:0124-0179	12.976	95.741	23	463	1242.28	1242.34	187843				380.145	380.145
15	C1-NMzt24_head2_40x-2.tif:0146-0090	25.634	70.507	13	248	1807.35	1807.38	273285				104.125	104.125
16	C1-NMzt24_head2_40x-2.tif:0183-0751	21.262	110.302	20	271	2345.26	2345.24	354621				932.488	932.488
17	C1-NMzt24_head2_40x-2.tif:0182-0317	27.823	225.594	56	495	6276.61	6276.7	949073				4428	4428
18	C1-NMzt24_head2_40x-2.tif:0192-0876	48.794	50.553	12	314	2466.66	2466.68	372978				-775.434	0
19	C1-NMzt24_head2_40x-2.tif:0193-0520	27.267	121.894	17	395	3323.68	3323.68	502567				1511.93	1511.93
20	C1-NMzt24_head2_40x-2.tif:0201-0567	23.286	166.972	28	504	3888.09	3888.11	587910				2340.87	2340.87
21	C1-NMzt24_head2_40x-2.tif:0196-0390	37.703	176.849	25	984	6667.74	6667.74	1008215				4162.56	4162.56
22	C1-NMzt24_head2_40x-2.tif:0215-0238	27.016	264.005	53	684	7132.31	7132.36	1078462				5337.28	5337.28
23	C1-NMzt24_head2_40x-2.tif:0231-0191	14.252	87.858	19	239	1252.14	1252.15	189333				305.178	305.178
24	C1-NMzt24_head2_40x-2.tif:0242-0427	17.711	147.125	26	413	2605.68	2605.73	394000				1428.92	1428.92
25	C1-NMzt24_head2_40x-2.tif:0250-0324	32.135	252.17	52	710	8103.36	8103.48	1225292				5968.27	5968.27
26	C1-NMzt24_head2_40x-2.tif:0258-0095	27.274	131.739	21	453	3593	3593.05	543290				1780.83	1780.83
27	C1-NMzt24_head2_40x-2.tif:0253-0162	24.093	70.524	16	229	1699.12	1699.13	256920				98.2753	98.2753
28	C1-NMzt24_head2_40x-2.tif:0265-0681	25.931	394.579	91	1195	10231.9	10231.8	1547146				8508.84	8508.84
29	C1-NMzt24_head2_40x-2.tif:0271-0257	27.657	274.906	49	594	7603.15	7603.08	1149656				5765.41	5765.41
30	C1-NMzt24_head2_40x-2.tif:0290-0513	15.389	113.588	28	367	1748.06	1748.01	264320				725.484	725.484
31	C1-NMzt24_head2_40x-2.tif:0310-0370	29.251	178.145	42	412	5210.94	5210.92	787935				3267.34	3267.34
32	C1-NMzt24_head2_40x-2.tif:0307-0061	23.2	303.102	67	672	7031.92	7031.97	1063281				5490.44	5490.44
33	C1-NMzt24_head2_40x-2.tif:0312-0594	22.572	122.886	28	372	2773.73	2773.78	419410				1273.99	1273.99
34	C1-NMzt24_head2_40x-2.tif:0316-0319	14.728	128.045	33	406	1885.86	1885.85	285157				907.245	907.245
35	C1-NMzt24_head2_40x-2.tif:0331-0266	21.785	109.838	27	421	2392.77	2392.82	361805				945.317	945.317
36	C1-NMzt24_head2_40x-2.tif:0335-0647	25.23	124.251	34	364	3134.88	3134.85	474019				1458.45	1458.45
37	C1-NMzt24_head2_40x-2.tif:0357-0345	15.303	118.132	29	350	1807.82	1807.77	273357				790.966	790.966
38	C1-NMzt24_head2_40x-2.tif:0369-0468	45.381	278.66	22	1288	12646	12645.9	1912168				9630.53	9630.53
39	C1-NMzt24_head2_40x-2.tif:0380-0232	16.745	449.295	104	867	7523.52	7523.44	1137616				6410.82	6410.82
40	C1-NMzt24_head2_40x-2.tif:0383-0045	15.052	89.43	19	283	1346.11	1346.1	203542				345.97	345.97
41	C1-NMzt24_head2_40x-2.tif:0395-0308	37.372	154.898	22	590	5788.9	5788.85	875327				3305.67	3305.67
42	C1-NMzt24_head2_40x-2.tif:0413-0182	21.454	224.896	40	534	4824.91	4824.92	729564				3399.41	3399.41
43	C1-NMzt24_head2_40x-2.tif:0413-0415	19.9	333.54	83	884	6637.37	6637.45	1003622				5315.19	5315.19
44	C1-NMzt24_head2_40x-2.tif:0405-0658	25.098	79.393	16	252	1992.6	1992.61	301296				324.969	324.969
45	C1-NMzt24_head2_40x-2.tif:0446-0100	16.209	206.616	40	508	3349.14	3349.04	506416				2272.03	2272.03
46	C1-NMzt24_head2_40x-2.tif:0449-0227	22.327	113.197	28	329	2527.34	2527.35	382154				1043.83	1043.83
47	C1-NMzt24_head2_40x-2.tif:0459-0890	31.916	75.899	15	321	2422.43	2422.39	366290				301.734	301.734
48	C1-NMzt24_head2_40x-2.tif:0485-0176	21.851	74.992	17	244	1638.63	1638.65	247774				186.76	186.76
49	C1-NMzt24_head2_40x-2.tif:0509-0551	16.309	510.945	28	1443	8332.84	8333	1259991				7249.35	7249.35
50	C1-NMzt24_head2_40x-2.tif:0512-0618	34.072	110.914	15	624	3779.09	3779.06	571428				1515.15	1515.15
51	C1-NMzt24_head2_40x-2.tif:0515-0229	23.028	72.648	16	349	1672.92	1672.94	252959				142.843	142.843
52	C1-NMzt24_head2_40x-2.tif:0540-0685	22.453	124.299	17	592	2790.83	2790.89	421995				1299	1299
53	C1-NMzt24_head2_40x-2.tif:0542-0887	15.039	372.797	50	1232	5606.45	5606.49	847740				4607.23	4607.23
54	C1-NMzt24_head2_40x-2.tif:0540-0795	37.849	89.336	14	477	3381.23	3381.28	511268				866.401	866.401
55	C1-NMzt24_head2_40x-2.tif:0571-0940	37.657	94.022	14	603	3540.55	3540.59	535359				1038.47	1038.47
56	C1-NMzt24_head2_40x-2.tif:0575-0422	10.019	124.017	32	479	1242.56	1242.53	187885				576.814	576.814
57	C1-NMzt24_head2_40x-2.tif:0584-0695	7.797	234.242	84	657	1826.43	1826.38	276171				1308.31	1308.31
58	C1-NMzt24_head2_40x-2.tif:0593-0211	16.071	76.706	17	306	1232.71	1232.74	186395				164.905	164.905
59	C1-NMzt24_head2_40x-2.tif:0592-0064	41.678	107.947	15	411	4498.98	4499.02	680281				1729.72	1729.72
60	C1-NMzt24_head2_40x-2.tif:0586-0335	13.796	86.869	15	494	1198.41	1198.44	181209				281.77	281.77
61	C1-NMzt24_head2_40x-2.tif:0599-0143	34.231	91.626	21	316	3136.44	3136.45	474255				861.971	861.971
62	C1-NMzt24_head2_40x-2.tif:0606-0269	19.906	95.236	22	343	1895.8	1895.77	286660				573.114	573.114
63	C1-NMzt24_head2_40x-2.tif:0620-0386	14.364	115.058	19	438	1652.74	1652.69	249907				698.277	698.277
64	C1-NMzt24_head2_40x-2.tif:0629-0187	21.216	87.829	14	322	1863.36	1863.38	281754				453.683	453.683
65	C1-NMzt24_head2_40x-2.tif:0657-0317	31.486	88.005	15	294	2770.98	2770.93	418994				678.838	678.838
66	C1-NMzt24_head2_40x-2.tif:0647-0691	30.541	144.772	28	731	4421.45	4421.48	668558				2392.18	2392.18
67	C1-NMzt24_head2_40x-2.tif:0679-0379	20.76	107.772	23	333	2237.28	2237.35	338295				857.949	857.949
68	C1-NMzt24_head2_40x-2.tif:0668-0937	30.785	111.923	21	507	3445.59	3445.55	521001				1400.04	1400.04
69	C1-NMzt24_head2_40x-2.tif:0676-0157	15.522	95.458	20	245	1481.68	1481.7	224041				450.34	450.34
70	C1-NMzt24_head2_40x-2.tif:0670-0463	25.276	117.745	22	592	2976.17	2976.12	450020				1296.66	1296.66
71	C1-NMzt24_head2_40x-2.tif:0671-0880	39.085	138.658	25	456	5419.5	5419.45	819471				2822.45	2822.45
72	C1-NMzt24_head2_40x-2.tif:0692-0101	26.804	98.714	17	379	2645.94	2645.93	400087				864.938	864.938
73	C1-NMzt24_head2_40x-2.tif:0698-0506	32.28	124.226	24	585	4010.03	4010.02	606348				1865.17	1865.17
74	C1-NMzt24_head2_40x-2.tif:0715-0684	34.37	86.073	13	354	2958.32	2958.33	447321				674.614	674.614
75	C1-NMzt24_head2_40x-2.tif:0742-0546	16.785	93.528	17	288	1569.85	1569.87	237373				454.588	454.588
76	C1-NMzt24_head2_40x-2.tif:0739-0788	39.052	100.026	17	423	3906.23	3906.22	590653				1311.41	1311.41
77	C1-NMzt24_head2_40x-2.tif:0754-0904	6.726	79.995	16	403	538.034	538.046	81355				91.1373	91.1373
78	C1-NMzt24_head2_40x-2.tif:0762-0646	9.292	89.786	18	232	834.282	834.292	126150				216.885	216.885
79	C1-NMzt24_head2_40x-2.tif:0207-0609	15.872	516.168	103	1443	8192.72	8192.62	1238803				7138	7138
80	C1-NMzt24_head2_40x-2.tif:0376-0139	41.42	384.789	82	950	15937.9	15938	2409936				13185.8	13185.8
81	C1-NMzt24_head2_40x-2.tif:0288-0200	3.532	85.24	20	194	301.029	301.068	45518				66.3839	66.3839
82	C1-NMzt24_head2_40x-2.tif:0197-0262	12.711	220.428	33	571	2801.85	2801.86	423662				1957.28	1957.28
83	C1-NMzt24_head2_40x-2.tif:0259-0624	19.417	415.849	85	1465	8074.53	8074.54	1220933				6784.38	6784.38
84	C1-NMzt24_head2_40x-2.tif:0517-0062	41.711	189.279	15	804	7894.97	7895.02	1193781				5123.53	5123.53	205644	nuclei
85	C1-NMzt24_head2_40x-2.tif:0390-0486	5014.02	138.771	12	2041	695803	695801	105210949				362644	362644	362644	total
														157001	cytoplasmic
														n/c
														1.30983

## Sheet: NMzt24(3)
ROI	Label	Area	Mean	Min	Max	IntDen	Area*Mean	RawIntDen				CTCF	set <0 to 0
1	C1-NMzt24_head3_40x-1.tif:0018-0216	12.255	454.1	50	1753	5564.84	5565	841447				4851.63	4851.63
2	C1-NMzt24_head3_40x-1.tif:0027-0841	23.107	41.25	12	216	953.178	953.164	144128				-391.895	0
3	C1-NMzt24_head3_40x-1.tif:0030-0388	21.315	103.799	17	1189	2212.47	2212.48	334543				971.73	971.73
4	C1-NMzt24_head3_40x-1.tif:0040-0685	22.188	489.155	57	1668	10853.4	10853.4	1641115				9561.81	9561.81
5	C1-NMzt24_head3_40x-1.tif:0029-0621	15.277	812.194	81	2420	12407.9	12407.9	1876167				11518.6	11518.6
6	C1-NMzt24_head3_40x-1.tif:0034-0008	5.324	78.509	15	274	417.968	417.982	63200				108.072	108.072
7	C1-NMzt24_head3_40x-1.tif:0039-0492	44.125	468.407	31	2097	20668.3	20668.5	3125210				18099.9	18099.9
8	C1-NMzt24_head3_40x-1.tif:0039-0148	31.797	133.522	26	606	4245.63	4245.6	641973				2394.7	2394.7
9	C1-NMzt24_head3_40x-1.tif:0040-0736	6.904	133.602	20	1113	922.446	922.388	139481				520.506	520.506
10	C1-NMzt24_head3_40x-1.tif:0072-0224	24.655	797.937	89	3011	19673	19673.1	2974708				18238	18238
11	C1-NMzt24_head3_40x-1.tif:0073-0425	17.863	106.089	15	678	1895.05	1895.07	286546				855.263	855.263
12	C1-NMzt24_head3_40x-1.tif:0077-0641	20.594	178.662	32	887	3679.39	3679.37	556352				2480.59	2480.59
13	C1-NMzt24_head3_40x-1.tif:0087-0495	4.53	159.349	29	491	721.881	721.851	109154				458.16	458.16
14	C1-NMzt24_head3_40x-1.tif:0091-0791	21.163	440.966	48	1473	9332.13	9332.16	1411091				8100.27	8100.27
15	C1-NMzt24_head3_40x-1.tif:0116-0162	31.05	127.426	20	793	3956.58	3956.58	598266				2149.16	2149.16
16	C1-NMzt24_head3_40x-1.tif:0134-0738	24.86	592.499	137	1749	14729.4	14729.5	2227205				13282.4	13282.4
17	C1-NMzt24_head3_40x-1.tif:0155-0691	28.815	842.901	79	2743	24287.9	24288.2	3672518				22610.9	22610.9
18	C1-NMzt24_head3_40x-1.tif:0165-0525	21.454	140.24	22	608	3008.71	3008.71	454940				1759.87	1759.87
19	C1-NMzt24_head3_40x-1.tif:0167-0808	31.949	190.232	26	627	6077.79	6077.72	919010				4217.97	4217.97
20	C1-NMzt24_head3_40x-1.tif:0175-0619	30.534	123.56	25	988	3772.8	3772.78	570477				1995.4	1995.4
21	C1-NMzt24_head3_40x-1.tif:0191-0128	19.999	45.298	12	147	905.912	905.915	136981				-258.227	0
22	C1-NMzt24_head3_40x-1.tif:0191-0575	12.083	87.841	16	383	1061.36	1061.38	160486				358.031	358.031
23	C1-NMzt24_head3_40x-1.tif:0210-0350	23.815	89.387	13	540	2128.74	2128.75	321883				742.48	742.48
24	C1-NMzt24_head3_40x-1.tif:0228-0233	15.33	117.779	20	747	1805.54	1805.55	273011				913.193	913.193
25	C1-NMzt24_head3_40x-1.tif:0222-0774	24.086	584.855	84	1803	14086.8	14086.8	2130041				12684.8	12684.8
26	C1-NMzt24_head3_40x-1.tif:0223-0526	31.321	104.644	17	772	3277.58	3277.55	495596				1454.36	1454.36
27	C1-NMzt24_head3_40x-1.tif:0248-0170	19.582	145.659	16	1026	2852.34	2852.29	431296				1712.43	1712.43
28	C1-NMzt24_head3_40x-1.tif:0252-0052	8.968	79.636	13	847	714.163	714.176	107987				192.148	192.148
29	C1-NMzt24_head3_40x-1.tif:0287-0289	25.806	133.14	16	623	3435.75	3435.81	519512				1933.64	1933.64
30	C1-NMzt24_head3_40x-1.tif:0300-0756	29.549	219.197	46	1097	6477	6477.05	979373				4757	4757
31	C1-NMzt24_head3_40x-1.tif:0303-0364	18.736	518.047	103	2003	9706.02	9706.13	1467627				8615.51	8615.51
32	C1-NMzt24_head3_40x-1.tif:0324-0838	41.195	429.767	52	1762	17704.2	17704.3	2677019				15306.3	15306.3
33	C1-NMzt24_head3_40x-1.tif:0347-0364	15.892	938.307	81	3325	14911.6	14911.6	2254751				13986.5	13986.5
34	C1-NMzt24_head3_40x-1.tif:0344-0438	12.103	153.156	25	1625	1853.58	1853.65	280276				1149.13	1149.13
35	C1-NMzt24_head3_40x-1.tif:0349-0948	11.461	68.785	14	329	788.345	788.345	119204				121.2	121.2
36	C1-NMzt24_head3_40x-1.tif:0384-0253	45.216	675.323	46	1910	30535.3	30535.4	4617180				27903.4	27903.4
37	C1-NMzt24_head3_40x-1.tif:0406-0502	34.469	129.912	17	546	4477.94	4477.94	677100				2471.5	2471.5
38	C1-NMzt24_head3_40x-1.tif:0412-0723	25.72	203.07	31	690	5222.88	5222.96	789741				3725.8	3725.8
39	C1-NMzt24_head3_40x-1.tif:0433-0851	15.422	182.866	40	978	2820.25	2820.16	426444				1922.44	1922.44
40	C1-NMzt24_head3_40x-1.tif:0444-0799	28.411	898.252	95	2269	25520.4	25520.2	3858889				23866.4	23866.4
41	C1-NMzt24_head3_40x-1.tif:0467-0671	26.877	169.272	40	435	4549.52	4549.52	687923				2985.01	2985.01
42	C1-NMzt24_head3_40x-1.tif:0491-0380	21.699	707.15	71	2889	15344.2	15344.4	2320160				14081.3	14081.3
43	C1-NMzt24_head3_40x-1.tif:0490-0184	20.488	109.366	17	726	2240.73	2240.69	338816				1048.08	1048.08
44	C1-NMzt24_head3_40x-1.tif:0507-0765	12.473	95.732	20	341	1194.05	1194.07	180550				468.012	468.012
45	C1-NMzt24_head3_40x-1.tif:0507-0311	20.336	680.53	64	2409	13839.4	13839.3	2092630				12655.5	12655.5
46	C1-NMzt24_head3_40x-1.tif:0513-0689	20.171	567.603	53	2315	11449.1	11449.1	1731190				10275	10275
47	C1-NMzt24_head3_40x-1.tif:0538-0338	15.661	1236.83	120	2908	19369.5	19370	2928817				18458.4	18458.4
48	C1-NMzt24_head3_40x-1.tif:0540-0531	26.685	123.298	27	484	3290.23	3290.21	497509				1736.87	1736.87
49	C1-NMzt24_head3_40x-1.tif:0591-0266	21.381	288.184	41	1012	6161.71	6161.66	931699				4917.07	4917.07
50	C1-NMzt24_head3_40x-1.tif:0607-0336	28.55	125.707	24	485	3588.95	3588.93	542677				1927.04	1927.04
51	C1-NMzt24_head3_40x-1.tif:0612-0180	15.727	59.855	12	207	941.32	941.34	142335				25.8709	25.8709
52	C1-NMzt24_head3_40x-1.tif:0671-0098	13.339	43.69	12	201	582.787	582.781	88122				-193.682	0
53	C1-NMzt24_head3_40x-1.tif:0706-0162	10.621	99.577	16	321	1057.62	1057.61	159921				439.359	439.359
54	C1-NMzt24_head3_40x-1.tif:0719-0043	11.071	47.965	12	489	531.017	531.021	80294				-113.422	0
55	C1-NMzt24_head3_40x-1.tif:0717-0198	26.011	66.6	12	705	1732.3	1732.33	261938				218.232	218.232
56	C1-NMzt24_head3_40x-1.tif:0742-0250	18.273	90.064	13	479	1645.73	1645.74	248847				582.068	582.068
57	C1-NMzt24_head3_40x-1.tif:0160-0241	4.867	95.429	28	222	464.5	464.453	70236				181.145	181.145
58	C1-NMzt24_head3_40x-1.tif:0174-0271	7.255	79.118	18	295	573.991	574.001	86792				151.688	151.688
59	C1-NMzt24_head3_40x-1.tif:0740-0439	53.264	361.512	17	1098	19255.7	19255.6	2911615				16155.1	16155.1
60	C1-NMzt24_head3_40x-1.tif:0673-0599	20.383	715.294	47	1571	14579.5	14579.8	2204535				13393.3	13393.3
61	C1-NMzt24_head3_40x-1.tif:0765-0559	7.87	113.487	30	277	893.135	893.143	135049				435.03	435.03
62	C1-NMzt24_head3_40x-1.tif:0743-0621	13.769	209.199	61	569	2880.49	2880.46	435552				2078.97	2078.97
63	C1-NMzt24_head3_40x-1.tif:0744-0727	12.334	221.236	53	591	2728.73	2728.72	412606				2010.76	2010.76
64	C1-NMzt24_head3_40x-1.tif:0764-0777	8.207	91.011	20	342	746.952	746.927	112945				269.198	269.198	352484	nuclei
65	C1-NMzt24_head3_40x-1.tif:0390-0486	5014.02	191.466	12	3325	960015	960015	145161837				668149	668149	668149	total
														315665	cytoplasmic
														n/c
														1.11664

## Sheet: NMzt24(4)
ROI	Label	Area	Mean	Min	Max	IntDen	Area*Mean	RawIntDen				CTCF	set <0 to 0
1	C1-NMzt24_head4_40x-2.tif:0010-0658	2.784	406.425	134	1048	1131.59	1131.49	171105				924.066	924.066
2	C1-NMzt24_head4_40x-2.tif:0014-0881	7.605	73.768	15	202	561.036	561.006	84833				-5.60336	0
3	C1-NMzt24_head4_40x-2.tif:0018-0711	12.294	369.755	91	942	4545.89	4545.77	687374				3629.81	3629.81
4	C1-NMzt24_head4_40x-2.tif:0032-0031	18.961	409.384	83	1913	7762.19	7762.33	1173704				6349.64	6349.64
5	C1-NMzt24_head4_40x-2.tif:0030-0414	5.449	69.347	15	230	377.904	377.872	57142				-28.1049	0
6	C1-NMzt24_head4_40x-2.tif:0051-0085	24.82	107.111	14	958	2658.51	2658.5	401987				809.286	809.286
7	C1-NMzt24_head4_40x-2.tif:0051-0258	22.591	77.429	16	560	1749.24	1749.2	264499				66.0606	66.0606
8	C1-NMzt24_head4_40x-2.tif:0053-0600	12.777	70.058	13	1125	895.145	895.131	135353				-56.8168	0
9	C1-NMzt24_head4_40x-2.tif:0081-0145	40.778	60.916	12	670	2484.05	2484.03	375608				-554.124	0
10	C1-NMzt24_head4_40x-2.tif:0067-0801	31.625	137.233	19	541	4340.05	4339.99	656250				1983.78	1983.78
11	C1-NMzt24_head4_40x-2.tif:0074-0531	25.217	82.103	12	1053	2070.38	2070.39	313058				191.604	191.604
12	C1-NMzt24_head4_40x-2.tif:0074-0742	21.56	351.271	43	904	7573.3	7573.4	1145142				5967.08	5967.08
13	C1-NMzt24_head4_40x-2.tif:0074-0347	27.479	384.664	31	1187	10570.1	10570.2	1598278				8522.86	8522.86
14	C1-NMzt24_head4_40x-2.tif:0083-0023	13.432	452.927	71	1236	6083.64	6083.72	919894				5082.97	5082.97
15	C1-NMzt24_head4_40x-2.tif:0128-0884	17.731	114.097	20	1167	2023.01	2023.05	305895				702.009	702.009
16	C1-NMzt24_head4_40x-2.tif:0129-0291	26.447	593.795	52	2103	15704.1	15704.1	2374587				13733.7	13733.7
17	C1-NMzt24_head4_40x-2.tif:0147-0797	34.238	232.049	37	1598	7944.8	7944.89	1201316				5394	5394
18	C1-NMzt24_head4_40x-2.tif:0148-0494	29.178	72.255	13	481	2108.28	2108.26	318788				-65.6447	0
19	C1-NMzt24_head4_40x-2.tif:0149-0331	12.949	614.546	99	1525	7957.8	7957.76	1203282				6992.99	6992.99
20	C1-NMzt24_head4_40x-2.tif:0159-0733	23.253	137.911	20	541	3206.81	3206.84	484895				1474.38	1474.38
21	C1-NMzt24_head4_40x-2.tif:0201-0821	19.933	508.47	74	1513	10135.2	10135.3	1532529				8650.23	8650.23
22	C1-NMzt24_head4_40x-2.tif:0208-0874	25.098	408.153	74	1138	10243.8	10243.8	1548941				8373.9	8373.9
23	C1-NMzt24_head4_40x-2.tif:0207-0190	33.385	88.089	15	442	2940.8	2940.85	444672				453.509	453.509
24	C1-NMzt24_head4_40x-2.tif:0214-0760	24.132	93.321	15	352	2252.05	2252.02	340527				454.073	454.073
25	C1-NMzt24_head4_40x-2.tif:0208-0379	25.462	101.253	14	950	2578.06	2578.1	389823				681.063	681.063
26	C1-NMzt24_head4_40x-2.tif:0224-0317	33.345	168.187	24	867	5608.17	5608.2	847999				3123.83	3123.83
27	C1-NMzt24_head4_40x-2.tif:0224-0567	44.31	188.378	12	968	8346.99	8347.03	1262130				5045.72	5045.72
28	C1-NMzt24_head4_40x-2.tif:0260-0715	39.35	537.646	43	2032	21156.2	21156.4	3198991				18224.6	18224.6
29	C1-NMzt24_head4_40x-2.tif:0243-0015	11.825	70.69	17	317	835.896	835.909	126394				-45.11	0
30	C1-NMzt24_head4_40x-2.tif:0257-0897	17.023	272.557	78	746	4639.72	4639.74	701562				3371.44	3371.44
31	C1-NMzt24_head4_40x-2.tif:0275-0810	21.877	606.435	61	1659	13267.1	13267	2006087				11637	11637
32	C1-NMzt24_head4_40x-2.tif:0274-0465	27.975	87.037	18	460	2434.83	2434.86	368165				350.588	350.588
33	C1-NMzt24_head4_40x-2.tif:0287-0313	25.878	502.233	137	1494	12996.9	12996.8	1965236				11068.8	11068.8
34	C1-NMzt24_head4_40x-2.tif:0285-0671	29.846	563.805	113	1358	16827.5	16827.3	2544452				14603.7	14603.7
35	C1-NMzt24_head4_40x-2.tif:0296-0384	31.229	459.736	41	1215	14356.9	14357.1	2170873				12030.4	12030.4
36	C1-NMzt24_head4_40x-2.tif:0292-0840	17.737	455.517	124	1231	8079.59	8079.51	1221697				6758.01	6758.01
37	C1-NMzt24_head4_40x-2.tif:0304-0211	33.418	413.476	81	1425	13817.4	13817.5	2089294				11327.7	11327.7
38	C1-NMzt24_head4_40x-2.tif:0309-0768	21.54	670.797	116	1811	14448.9	14449	2184787				12844.1	12844.1
39	C1-NMzt24_head4_40x-2.tif:0322-0258	8.505	591.438	268	1350	5030.09	5030.18	760589				4396.52	4396.52
40	C1-NMzt24_head4_40x-2.tif:0368-0324	58.264	407.552	17	1607	23745.7	23745.6	3590534				19404.7	19404.7
41	C1-NMzt24_head4_40x-2.tif:0363-0793	24.079	468.812	64	1122	11288.7	11288.5	1706944				9494.52	9494.52
42	C1-NMzt24_head4_40x-2.tif:0370-0861	30.316	401.746	51	1336	12179.3	12179.3	1841604				9920.64	9920.64
43	C1-NMzt24_head4_40x-2.tif:0371-0231	27.221	149.009	12	809	4056.14	4056.17	613321				2028.08	2028.08
44	C1-NMzt24_head4_40x-2.tif:0396-0077	26.394	119.839	25	536	3163.05	3163.03	478278				1196.55	1196.55
45	C1-NMzt24_head4_40x-2.tif:0401-0014	6.408	77.842	15	225	498.843	498.812	75429				21.3848	21.3848
46	C1-NMzt24_head4_40x-2.tif:0398-0432	9.603	114.851	22	333	1102.87	1102.91	166763				387.445	387.445
47	C1-NMzt24_head4_40x-2.tif:0431-0809	27.108	303.278	78	1533	8221.37	8221.26	1243136				6201.58	6201.58
48	C1-NMzt24_head4_40x-2.tif:0453-0017	8.895	92.912	20	442	826.458	826.452	124967				163.732	163.732
49	C1-NMzt24_head4_40x-2.tif:0461-0722	17.916	168.352	44	469	3016.15	3016.19	456066				1681.37	1681.37
50	C1-NMzt24_head4_40x-2.tif:0478-0220	31.387	71.607	14	374	2247.55	2247.53	339848				-90.9532	0
51	C1-NMzt24_head4_40x-2.tif:0485-0837	28.153	803.811	165	1662	22629.9	22629.7	3421825				20532.2	20532.2
52	C1-NMzt24_head4_40x-2.tif:0493-0778	27.75	358.912	111	1125	9959.77	9959.81	1505995				7892.3	7892.3
53	C1-NMzt24_head4_40x-2.tif:0510-0728	11.276	476.194	104	1023	5369.5	5369.56	811910				4529.45	4529.45
54	C1-NMzt24_head4_40x-2.tif:0514-0333	26.434	97.77	20	275	2584.44	2584.45	390787				614.992	614.992
55	C1-NMzt24_head4_40x-2.tif:0516-0119	19.853	111.052	28	328	2204.76	2204.72	333377				725.572	725.572
56	C1-NMzt24_head4_40x-2.tif:0561-0793	27.28	671.136	264	1379	18308.8	18308.6	2768438				16276.1	16276.1
57	C1-NMzt24_head4_40x-2.tif:0570-0076	20.085	587.117	142	1219	11792.2	11792.2	1783074				10295.8	10295.8
58	C1-NMzt24_head4_40x-2.tif:0719-0181	19.172	60.278	13	174	1155.66	1155.65	174745				-272.756	0
59	C1-NMzt24_head4_40x-2.tif:0751-0048	11.527	95.885	20	337	1105.29	1105.27	167128				246.45	246.45
60	C1-NMzt24_head4_40x-2.tif:0760-0146	6.117	68.043	21	176	416.248	416.219	62940				-39.5268	0
61	C1-NMzt24_head4_40x-2.tif:0141-0047	28.418	267.718	15	1556	7607.97	7608.01	1150385				5490.73	5490.73
62	C1-NMzt24_head4_40x-2.tif:0705-0103	11.296	56.023	13	215	632.824	632.836	95688				-208.77	0
63	C1-NMzt24_head4_40x-2.tif:0639-0063	71.63	142.8	13	1024	10228.8	10228.8	1546671				4891.99	4891.99
64	C1-NMzt24_head4_40x-2.tif:0601-0211	18.306	56.579	13	194	1035.73	1035.74	156610				-328.15	0
65	C1-NMzt24_head4_40x-2.tif:0591-0425	17.321	83.95	19	228	1454.07	1454.1	219866				163.6	163.6
66	C1-NMzt24_head4_40x-2.tif:0590-0531	13.591	94.777	18	300	1288.07	1288.11	194766				275.519	275.519
67	C1-NMzt24_head4_40x-2.tif:0653-0631	12.804	496.753	81	1058	6360.21	6360.43	961713				5406.47	5406.47
68	C1-NMzt24_head4_40x-2.tif:0581-0645	16.666	137.523	16	400	2291.94	2291.96	346559				1050.26	1050.26
69	C1-NMzt24_head4_40x-2.tif:0589-0341	8.088	86.969	16	237	703.422	703.405	106363				100.81	100.81
70	C1-NMzt24_head4_40x-2.tif:0691-0450	53.86	128.205	13	488	6905.06	6905.12	1044100				2892.29	2892.29
71	C1-NMzt24_head4_40x-2.tif:0735-0293	8.101	63.251	16	299	512.42	512.396	77482				-91.167	0
72	C1-NMzt24_head4_40x-2.tif:0721-0326	18.954	63.549	13	178	1204.51	1204.51	182131				-207.656	0
73	C1-NMzt24_head4_40x-2.tif:0725-0543	33.021	89.612	18	316	2959.05	2959.08	447432				498.855	498.855
74	C1-NMzt24_head4_40x-2.tif:0680-0741	17.916	62.291	14	191	1115.99	1116.01	168747				-218.822	0
75	C1-NMzt24_head4_40x-2.tif:0721-0686	26.969	99.685	17	274	2688.47	2688.4	406517				679.085	679.085
76	C1-NMzt24_head4_40x-2.tif:0684-0937	17.195	47.182	12	158	811.294	811.294	122674				-469.816	0
77	C1-NMzt24_head4_40x-2.tif:0702-0871	17.612	87.646	16	260	1543.57	1543.62	233400				231.443	231.443	328513	nuclei
78	C1-NMzt24_head4_40x-2.tif:0390-0486	5014.02	168.23	12	2803	843511	843509	127545498				469940	469940	469940	total
														141427	cytoplasmic
														n/c
														2.32284

## Sheet: FM7zt24(1)
ROI	Label	Area	Mean	Min	Max	IntDen	Area*Mean	RawIntDen				CTCF	set <0 to 0
1	C1-NEW_FM7zt24_40x-1.tif:0016-0960	3.214	84.033	18	213	270.092	270.082	40840				146.442	146.442
2	C1-NEW_FM7zt24_40x-1.tif:0029-0416	17.585	21.396	12	66	376.257	376.249	56893				-300.233	0
3	C1-NEW_FM7zt24_40x-1.tif:0051-0083	20.475	257.261	35	1379	5267.46	5267.42	796481				4479.76	4479.76
4	C1-NEW_FM7zt24_40x-1.tif:0053-0572	22.413	23.473	11	54	526.09	526.1	79549				-336.111	0
5	C1-NEW_FM7zt24_40x-1.tif:0052-0046	13.068	140.647	36	645	1837.99	1837.97	277918				1335.26	1335.26
6	C1-NEW_FM7zt24_40x-1.tif:0059-0828	31.4	25.372	11	107	796.698	796.681	120467				-411.254	0
7	C1-NEW_FM7zt24_40x-1.tif:0063-0659	18.994	54.799	12	200	1040.85	1040.85	157384				310.167	310.167
8	C1-NEW_FM7zt24_40x-1.tif:0093-0727	45.084	64.018	12	206	2886.15	2886.19	436409				1151.84	1151.84
9	C1-NEW_FM7zt24_40x-1.tif:0094-0302	19.51	53.305	14	217	1039.95	1039.98	157249				289.445	289.445
10	C1-NEW_FM7zt24_40x-1.tif:0098-0151	13.485	253.604	18	855	3419.79	3419.85	517099				2901.09	2901.09
11	C1-NEW_FM7zt24_40x-1.tif:0104-0625	14.92	94.192	14	230	1405.34	1405.34	212498				831.383	831.383
12	C1-NEW_FM7zt24_40x-1.tif:0113-0098	25.858	94.411	18	649	2441.32	2441.28	369147				1446.54	1446.54
13	C1-NEW_FM7zt24_40x-1.tif:0127-0040	27.294	186.554	21	737	5091.73	5091.8	769910				4041.83	4041.83
14	C1-NEW_FM7zt24_40x-1.tif:0117-0342	16.13	332.431	74	861	5362.14	5362.11	810798				4741.6	4741.6
15	C1-NEW_FM7zt24_40x-1.tif:0136-0686	23.385	46.985	14	173	1098.75	1098.74	166140				199.141	199.141
16	C1-NEW_FM7zt24_40x-1.tif:0140-0269	7.374	60.916	18	279	449.19	449.195	67921				165.522	165.522
17	C1-NEW_FM7zt24_40x-1.tif:0146-0578	25.012	28.882	12	76	722.383	722.397	109230				-239.796	0
18	C1-NEW_FM7zt24_40x-1.tif:0157-0401	20.369	399.108	50	1223	8129.56	8129.43	1229253				7345.85	7345.85
19	C1-NEW_FM7zt24_40x-1.tif:0160-0500	33.219	71.684	15	275	2381.3	2381.27	360071				1103.36	1103.36
20	C1-NEW_FM7zt24_40x-1.tif:0176-0121	35.19	49.145	13	245	1729.4	1729.41	261499				375.68	375.68
21	C1-NEW_FM7zt24_40x-1.tif:0178-0700	17.023	100.942	25	403	1718.32	1718.34	259824				1063.47	1063.47
22	C1-NEW_FM7zt24_40x-1.tif:0179-0450	12.843	298.632	30	1089	3835.4	3835.33	579943				3341.27	3341.27
23	C1-NEW_FM7zt24_40x-1.tif:0193-0365	22.228	382.504	68	1097	8502.18	8502.3	1285597				7647.2	7647.2
24	C1-NEW_FM7zt24_40x-1.tif:0207-0267	22.558	64.252	17	444	1449.42	1449.4	219164				581.607	581.607
25	C1-NEW_FM7zt24_40x-1.tif:0215-0434	14.397	425.288	60	1522	6123.04	6122.87	925852				5569.03	5569.03
26	C1-NEW_FM7zt24_40x-1.tif:0211-0541	41.499	108.744	16	525	4512.77	4512.77	682367				2916.33	2916.33
27	C1-NEW_FM7zt24_40x-1.tif:0214-0192	47.59	102.874	17	577	4895.79	4895.77	740282				3065.02	3065.02
28	C1-NEW_FM7zt24_40x-1.tif:0209-0762	32.148	124.924	24	585	4016.02	4016.06	607254				2779.35	2779.35
29	C1-NEW_FM7zt24_40x-1.tif:0227-0880	37.141	57.297	13	246	2128.05	2128.07	321778				699.281	699.281
30	C1-NEW_FM7zt24_40x-1.tif:0231-0024	19.708	40.14	12	124	791.083	791.079	119618				32.9271	32.9271
31	C1-NEW_FM7zt24_40x-1.tif:0228-0699	17.519	134.336	31	386	2353.42	2353.43	355856				1679.49	1679.49
32	C1-NEW_FM7zt24_40x-1.tif:0242-0102	24.847	360.945	35	1579	8968.24	8968.4	1356069				8012.55	8012.55
33	C1-NEW_FM7zt24_40x-1.tif:0252-0375	9.854	351.346	73	925	3462.16	3462.16	523505				3083.09	3083.09
34	C1-NEW_FM7zt24_40x-1.tif:0253-0640	15.462	82.107	15	287	1269.55	1269.54	191966				674.727	674.727
35	C1-NEW_FM7zt24_40x-1.tif:0266-0331	22.909	301.792	73	1052	6913.71	6913.75	1045407				6032.46	6032.46
36	C1-NEW_FM7zt24_40x-1.tif:0272-0164	13.121	387.432	151	856	5083.5	5083.5	768665				4578.74	4578.74
37	C1-NEW_FM7zt24_40x-1.tif:0283-0771	19.238	115.787	23	279	2227.56	2227.51	336824				1487.44	1487.44
38	C1-NEW_FM7zt24_40x-1.tif:0278-0251	33.305	349.116	42	1509	11627.4	11627.3	1758150				10346.1	10346.1
39	C1-NEW_FM7zt24_40x-1.tif:0287-0449	24.833	94.593	21	350	2349.05	2349.03	355195				1393.72	1393.72
40	C1-NEW_FM7zt24_40x-1.tif:0286-0511	25.905	157.257	35	563	4073.7	4073.74	615976				3077.2	3077.2
41	C1-NEW_FM7zt24_40x-1.tif:0289-0672	27.611	133.073	16	419	3674.27	3674.28	555578				2612.1	2612.1
42	C1-NEW_FM7zt24_40x-1.tif:0289-0125	27.267	307.451	34	1280	8383.29	8383.27	1267620				7334.33	7334.33
43	C1-NEW_FM7zt24_40x-1.tif:0299-0717	19.695	126.776	28	464	2496.82	2496.85	377539				1739.2	1739.2
44	C1-NEW_FM7zt24_40x-1.tif:0307-0392	23.154	344.662	64	948	7980.15	7980.3	1206661				7089.59	7089.59
45	C1-NEW_FM7zt24_40x-1.tif:0306-0051	24.509	54.816	13	177	1343.5	1343.49	203148				400.642	400.642
46	C1-NEW_FM7zt24_40x-1.tif:0325-0265	17.598	359.029	90	883	6318.3	6318.19	955377				5641.21	5641.21
47	C1-NEW_FM7zt24_40x-1.tif:0336-0925	17.711	44.309	13	146	784.741	784.757	118659				103.428	103.428
48	C1-NEW_FM7zt24_40x-1.tif:0339-0602	26.778	129.031	22	419	3455.14	3455.19	522445				2425.06	2425.06
49	C1-NEW_FM7zt24_40x-1.tif:0337-0214	9.457	219.202	87	455	2073.03	2072.99	313459				1709.19	1709.19
50	C1-NEW_FM7zt24_40x-1.tif:0356-0160	19.443	312.654	52	1200	6079.07	6078.93	919203				5330.97	5330.97
51	C1-NEW_FM7zt24_40x-1.tif:0359-0110	16.712	62.539	15	238	1045.15	1045.15	158035				402.254	402.254
52	C1-NEW_FM7zt24_40x-1.tif:0359-0462	29.939	176.276	45	443	5277.5	5277.53	798000				4125.8	4125.8
53	C1-NEW_FM7zt24_40x-1.tif:0370-0065	19.82	65.712	18	299	1302.44	1302.41	196939				539.951	539.951
54	C1-NEW_FM7zt24_40x-1.tif:0366-0393	27.221	189.614	50	541	5161.44	5161.48	780451				4114.31	4114.31
55	C1-NEW_FM7zt24_40x-1.tif:0380-0554	35.137	45.209	13	189	1588.51	1588.51	240195				236.815	236.815
56	C1-NEW_FM7zt24_40x-1.tif:0382-0950	21.646	123.942	20	521	2682.82	2682.85	405663				1850.14	1850.14
57	C1-NEW_FM7zt24_40x-1.tif:0392-0257	24.304	176.133	55	539	4280.78	4280.74	647288				3345.78	3345.78
58	C1-NEW_FM7zt24_40x-1.tif:0398-0034	13.577	198.141	33	596	2690.22	2690.16	406783				2167.86	2167.86
59	C1-NEW_FM7zt24_40x-1.tif:0407-0820	14.417	96.558	35	337	1392.1	1392.08	210497				837.466	837.466
60	C1-NEW_FM7zt24_40x-1.tif:0408-0190	33.246	351.729	42	1109	11693.5	11693.6	1768144				10414.6	10414.6
61	C1-NEW_FM7zt24_40x-1.tif:0408-0648	50.454	88.409	13	331	4460.57	4460.59	674474				2519.66	2519.66
62	C1-NEW_FM7zt24_40x-1.tif:0408-0534	11.898	47.584	13	241	566.135	566.154	85604				108.447	108.447
63	C1-NEW_FM7zt24_40x-1.tif:0436-0419	9.041	199.525	63	490	1803.82	1803.91	272751				1456.11	1456.11
64	C1-NEW_FM7zt24_40x-1.tif:0439-0148	30.349	98.735	21	393	2996.5	2996.51	453095				1829.01	1829.01
65	C1-NEW_FM7zt24_40x-1.tif:0447-0284	38.364	178.066	21	575	6831.38	6831.32	1032959				5355.49	5355.49
66	C1-NEW_FM7zt24_40x-1.tif:0476-0481	28.749	155.761	28	583	4477.89	4477.97	677092				3372.02	3372.02
67	C1-NEW_FM7zt24_40x-1.tif:0483-0070	23.306	54.57	13	496	1271.79	1271.81	192304				375.244	375.244
68	C1-NEW_FM7zt24_40x-1.tif:0484-0579	24.582	111.242	18	331	2734.56	2734.55	413487				1788.9	1788.9
69	C1-NEW_FM7zt24_40x-1.tif:0486-0363	35.488	240.161	26	1042	8522.72	8522.83	1288702				7157.64	7157.64
70	C1-NEW_FM7zt24_40x-1.tif:0506-0213	45.732	143.905	24	628	6581.03	6581.06	995104				4821.79	4821.79
71	C1-NEW_FM7zt24_40x-1.tif:0519-0430	34.489	146.658	29	437	5058.09	5058.09	764823				3731.32	3731.32
72	C1-NEW_FM7zt24_40x-1.tif:0534-0490	13.776	328.097	79	722	4519.78	4519.86	683426				3989.91	3989.91
73	C1-NEW_FM7zt24_40x-1.tif:0542-0770	23.101	176.598	29	490	4079.52	4079.59	616856				3190.91	3190.91
74	C1-NEW_FM7zt24_40x-1.tif:0539-0282	34.224	149.731	19	501	5124.47	5124.39	774860				3807.82	3807.82
75	C1-NEW_FM7zt24_40x-1.tif:0535-0150	19.635	81.666	25	223	1603.53	1603.51	242466				848.168	848.168
76	C1-NEW_FM7zt24_40x-1.tif:0549-0958	9.444	69.965	22	215	660.746	660.749	99910				297.446	297.446
77	C1-NEW_FM7zt24_40x-1.tif:0557-0724	37.167	120.696	20	336	4485.94	4485.91	678309				3056.12	3056.12
78	C1-NEW_FM7zt24_40x-1.tif:0569-0667	15.495	131.162	35	248	2032.39	2032.36	307313				1436.27	1436.27
79	C1-NEW_FM7zt24_40x-1.tif:0574-0557	30.931	256.12	30	662	7922.02	7922.05	1197872				6732.16	6732.16
80	C1-NEW_FM7zt24_40x-1.tif:0577-0806	15.244	118.311	20	318	1803.52	1803.53	272706				1217.11	1217.11
81	C1-NEW_FM7zt24_40x-1.tif:0600-0102	33.57	72.835	12	444	2445.06	2445.07	369712				1153.66	1153.66
82	C1-NEW_FM7zt24_40x-1.tif:0584-0620	31.93	164.669	39	433	5257.81	5257.88	795022				4029.56	4029.56
83	C1-NEW_FM7zt24_40x-1.tif:0595-0186	30.124	375.41	33	1252	11308.9	11308.9	1709991				10150	10150
84	C1-NEW_FM7zt24_40x-1.tif:0629-0721	35.203	131.045	19	360	4613.2	4613.18	697552				3258.94	3258.94
85	C1-NEW_FM7zt24_40x-1.tif:0637-0250	16.329	57.313	13	237	935.831	935.864	141505				307.7	307.7
86	C1-NEW_FM7zt24_40x-1.tif:0637-0542	22.016	288.086	50	741	6342.51	6342.5	959038				5495.56	5495.56
87	C1-NEW_FM7zt24_40x-1.tif:0651-0653	24.919	158.508	43	479	3949.93	3949.86	597260				2991.25	2991.25
88	C1-NEW_FM7zt24_40x-1.tif:0657-0281	16.758	71.449	14	544	1197.37	1197.34	181052				552.675	552.675
89	C1-NEW_FM7zt24_40x-1.tif:0659-0347	31.605	98.819	14	414	3123.22	3123.17	472255				1907.35	1907.35
90	C1-NEW_FM7zt24_40x-1.tif:0664-0597	21.189	92.389	34	250	1957.66	1957.63	296014				1142.51	1142.51
91	C1-NEW_FM7zt24_40x-1.tif:0670-0896	33.59	38.993	12	312	1309.75	1309.77	198044				17.5928	17.5928
92	C1-NEW_FM7zt24_40x-1.tif:0677-0742	20.918	193.372	24	505	4044.99	4044.96	611635				3240.26	3240.26
93	C1-NEW_FM7zt24_40x-1.tif:0680-0511	10.37	160.598	50	529	1665.37	1665.4	251817				1266.48	1266.48
94	C1-NEW_FM7zt24_40x-1.tif:0702-0575	22.029	254.88	62	708	5614.82	5614.75	849005				4767.31	4767.31
95	C1-NEW_FM7zt24_40x-1.tif:0703-0024	10.31	34.765	12	128	358.44	358.427	54199				-38.1908	0
96	C1-NEW_FM7zt24_40x-1.tif:0712-0426	26.831	60.369	14	186	1619.74	1619.76	244917				587.592	587.592
97	C1-NEW_FM7zt24_40x-1.tif:0709-0703	27.194	257.319	45	806	6997.61	6997.53	1058094				5951.4	5951.4
98	C1-NEW_FM7zt24_40x-1.tif:0731-0815	38.278	187.657	37	623	7183.22	7183.13	1086160				5710.61	5710.61
99	C1-NEW_FM7zt24_40x-1.tif:0736-0346	28.596	91.314	15	390	2611.25	2611.22	394841				1511.15	1511.15
100	C1-NEW_FM7zt24_40x-1.tif:0742-0594	26.54	89.824	17	385	2383.88	2383.93	360462				1362.96	1362.96
101	C1-NEW_FM7zt24_40x-1.tif:0738-0469	28.074	177.391	21	677	4980.06	4980.07	753024				3900.09	3900.09
102	C1-NEW_FM7zt24_40x-1.tif:0747-0528	16.798	253.908	67	553	4265.17	4265.15	644927				3618.94	3618.94
103	C1-NEW_FM7zt24_40x-1.tif:0754-0699	18.028	84.927	18	270	1531.08	1531.06	231511				837.54	837.54
104	C1-NEW_FM7zt24_40x-1.tif:0755-0216	10.158	31.294	12	78	317.894	317.884	48068				-72.8862	0
105	C1-NEW_FM7zt24_40x-1.tif:0755-0640	12.301	131.225	35	372	1614.19	1614.2	244079				1140.99	1140.99
106	C1-NEW_FM7zt24_40x-1.tif:0762-0047	10.171	23.076	11	79	234.717	234.706	35491				-156.565	0
107	C1-NEW_FM7zt24_40x-1.tif:0764-0424	6.805	75.257	19	279	512.136	512.124	77439				250.341	250.341
108	C1-NEW_FM7zt24_40x-1.tif:0768-0770	3.995	161.536	59	354	645.257	645.336	97568				491.652	491.652
109	C1-NEW_FM7zt24_40x-1.tif:0411-0099	13.167	109.361	31	386	1439.98	1439.96	217737				933.432	933.432
110	C1-NEW_FM7zt24_40x-1.tif:0412-0329	6.435	233.119	60	596	1500.09	1500.12	226825				1252.57	1252.57
111	C1-NEW_FM7zt24_40x-1.tif:0340-0318	16.957	209.613	73	700	3554.36	3554.41	537448				2902.08	2902.08
112	C1-NEW_FM7zt24_40x-1.tif:0219-0344	6.594	183.264	49	497	1208.36	1208.44	182714				954.777	954.777
113	C1-NEW_FM7zt24_40x-1.tif:0518-0543	2.394	117.456	62	216	281.196	281.19	42519				189.094	189.094
114	C1-NEW_FM7zt24_40x-1.tif:0457-0509	10.667	209.906	48	495	2239.16	2239.07	338579				1828.72	1828.72
115	C1-NEW_FM7zt24_40x-1.tif:0421-0530	15.495	157.921	14	459	2447.02	2446.99	370008				1850.9	1850.9
116	C1-NEW_FM7zt24_40x-1.tif:0699-0634	2.163	139.557	72	239	301.803	301.862	45635				218.653	218.653
117	C1-NEW_FM7zt24_40x-1.tif:0720-0647	4.709	185.794	72	386	874.855	874.904	132285				693.752	693.752
118	C1-NEW_FM7zt24_40x-1.tif:0776-0440	1.058	134.531	44	317	142.354	142.334	21525				101.633	101.633
119	C1-NEW_FM7zt24_40x-1.tif:0736-0389	7.625	114.487	25	338	872.99	872.963	132003				579.635	579.635
120	C1-NEW_FM7zt24_40x-1.tif:0681-0469	4.2	145.586	54	326	611.39	611.461	92447				449.89	449.89
121	C1-NEW_FM7zt24_40x-1.tif:0635-0448	34.337	156.652	26	493	5378.95	5378.96	813339				4058.04	4058.04
122	C1-NEW_FM7zt24_40x-1.tif:0153-0813	1.918	107.148	40	210	205.499	205.51	31073				131.726	131.726
123	C1-NEW_FM7zt24_40x-1.tif:0108-0789	2.758	75.899	21	167	209.315	209.329	31650				103.231	103.231	300330	nuclei
124	C1-NEW_FM7zt24_40x-1.tif:0390-0486	5014.02	115.031	11	1579	576771	576768	87212274				383883	383883	383883	total
														83552.1	cytoplasmic
														n/c
														3.59453

## Sheet: FM7zt24(2)
ROI	Label	Area	Mean	Min	Max	IntDen	Area*Mean	RawIntDen				CTCF	set <0 to 0
1	C1-NEW_FM7zt24_head2_40x-1.tif:0022-0603	17.215	59.639	15	283	1026.67	1026.69	155240				189.821	189.821
2	C1-NEW_FM7zt24_head2_40x-1.tif:0025-0960	4.385	61.291	22	390	268.743	268.761	40636				55.5952	55.5952
3	C1-NEW_FM7zt24_head2_40x-1.tif:0025-0067	17.929	959.788	100	3478	17208	17208	2601984				16336.5	16336.5
4	C1-NEW_FM7zt24_head2_40x-1.tif:0031-0827	8.829	42.528	13	187	375.477	375.48	56775				-53.7201	0
5	C1-NEW_FM7zt24_head2_40x-1.tif:0039-0454	24.668	32.661	12	298	805.679	805.682	121825				-393.492	0
6	C1-NEW_FM7zt24_head2_40x-1.tif:0050-0880	36.447	572.153	33	2669	20853	20853.3	3153134				19081.5	19081.5
7	C1-NEW_FM7zt24_head2_40x-1.tif:0058-0510	17.572	41.742	12	293	733.487	733.49	110909				-120.728	0
8	C1-NEW_FM7zt24_head2_40x-1.tif:0058-0728	43.43	689.205	95	2046	29932.4	29932.2	4526010				27820.9	27820.9
9	C1-NEW_FM7zt24_head2_40x-1.tif:0082-0470	15.713	54.787	14	214	860.901	860.868	130175				97.0199	97.0199
10	C1-NEW_FM7zt24_head2_40x-1.tif:0098-0035	26.672	157.761	28	2096	4207.8	4207.8	636252				2911.21	2911.21
11	C1-NEW_FM7zt24_head2_40x-1.tif:0095-0417	18.577	236.959	43	1304	4402	4401.99	665617				3498.91	3498.91
12	C1-NEW_FM7zt24_head2_40x-1.tif:0100-0569	29.172	76.352	14	852	2227.32	2227.34	336788				809.217	809.217
13	C1-NEW_FM7zt24_head2_40x-1.tif:0136-0374	59.045	306.28	30	1782	18084.2	18084.3	2734471				15214	15214
14	C1-NEW_FM7zt24_head2_40x-1.tif:0132-0497	35.071	83.543	21	755	2929.95	2929.94	443031				1225.05	1225.05
15	C1-NEW_FM7zt24_head2_40x-1.tif:0135-0873	28.471	294.672	23	1521	8389.52	8389.61	1268562				7005.56	7005.56
16	C1-NEW_FM7zt24_head2_40x-1.tif:0144-0661	20.978	37.631	13	162	789.417	789.423	119366				-230.37	0
17	C1-NEW_FM7zt24_head2_40x-1.tif:0144-0933	27.413	621.145	48	2792	17027.2	17027.4	2574645				15694.8	15694.8
18	C1-NEW_FM7zt24_head2_40x-1.tif:0146-0091	11.633	105.587	21	655	1228.3	1228.29	185728				662.784	662.784
19	C1-NEW_FM7zt24_head2_40x-1.tif:0150-0332	27.671	439.745	56	2528	12168	12168.2	1839894				10823	10823
20	C1-NEW_FM7zt24_head2_40x-1.tif:0172-0170	54.27	536.572	57	3586	29119.6	29119.8	4403111				26481.6	26481.6
21	C1-NEW_FM7zt24_head2_40x-1.tif:0177-0586	38.239	175.09	21	1066	6695.22	6695.27	1012370				4836.37	4836.37
22	C1-NEW_FM7zt24_head2_40x-1.tif:0186-0737	54.567	41.443	12	176	2261.42	2261.42	341944				-391.218	0
23	C1-NEW_FM7zt24_head2_40x-1.tif:0200-0055	19.298	108.334	16	669	2090.62	2090.63	316118				1152.51	1152.51
24	C1-NEW_FM7zt24_head2_40x-1.tif:0205-0525	25.865	188.563	24	1005	4877.19	4877.18	737469				3619.82	3619.82
25	C1-NEW_FM7zt24_head2_40x-1.tif:0212-0439	29.178	57.154	16	371	1667.67	1667.64	252165				249.224	249.224
26	C1-NEW_FM7zt24_head2_40x-1.tif:0226-0224	30.045	481.891	50	2237	14478.3	14478.4	2189231				13017.9	13017.9
27	C1-NEW_FM7zt24_head2_40x-1.tif:0227-0640	26.149	61.641	15	277	1611.87	1611.85	243728				340.682	340.682
28	C1-NEW_FM7zt24_head2_40x-1.tif:0230-0320	31.156	557.751	64	2568	17377.2	17377.3	2627564				15862.7	15862.7
29	C1-NEW_FM7zt24_head2_40x-1.tif:0244-0745	12.691	34.491	13	148	437.729	437.725	66188				-179.216	0
30	C1-NEW_FM7zt24_head2_40x-1.tif:0254-0529	20.819	49.369	14	347	1027.81	1027.81	155413				15.7496	15.7496
31	C1-NEW_FM7zt24_head2_40x-1.tif:0255-0937	29.079	164.521	28	865	4784.12	4784.11	723397				3370.5	3370.5
32	C1-NEW_FM7zt24_head2_40x-1.tif:0260-0371	28.59	741.06	68	3330	21186.7	21186.9	3203601				19797.1	19797.1
33	C1-NEW_FM7zt24_head2_40x-1.tif:0278-0620	30.005	130.848	19	580	3926.09	3926.09	593656				2467.48	2467.48
34	C1-NEW_FM7zt24_head2_40x-1.tif:0276-0432	26.13	294.296	35	1298	7689.85	7689.95	1162765				6419.71	6419.71
35	C1-NEW_FM7zt24_head2_40x-1.tif:0285-0880	28.259	224.506	20	1434	6344.33	6344.32	959313				4970.57	4970.57
36	C1-NEW_FM7zt24_head2_40x-1.tif:0284-0238	27.975	353.713	45	1757	9895.01	9895.12	1496204				8535.19	8535.19
37	C1-NEW_FM7zt24_head2_40x-1.tif:0282-0709	20.125	76.327	14	249	1536.05	1536.08	232263				557.754	557.754
38	C1-NEW_FM7zt24_head2_40x-1.tif:0282-0773	21.474	43.239	13	336	928.497	928.514	140396				-115.391	0
39	C1-NEW_FM7zt24_head2_40x-1.tif:0306-0325	13.683	157.929	22	754	2160.97	2160.94	326755				1495.78	1495.78
40	C1-NEW_FM7zt24_head2_40x-1.tif:0311-0596	13.333	230.088	35	1026	3067.68	3067.76	463858				2419.61	2419.61
41	C1-NEW_FM7zt24_head2_40x-1.tif:0323-0657	16.355	48.079	17	151	786.328	786.332	118899				-8.72539	0
42	C1-NEW_FM7zt24_head2_40x-1.tif:0327-0056	16.467	69.653	17	375	1147.01	1146.98	173437				346.474	346.474
43	C1-NEW_FM7zt24_head2_40x-1.tif:0333-0814	22.347	50.364	14	564	1125.47	1125.48	170180				39.1408	39.1408
44	C1-NEW_FM7zt24_head2_40x-1.tif:0343-0395	31.963	480.892	57	1986	15370.6	15370.8	2324149				13816.9	13816.9
45	C1-NEW_FM7zt24_head2_40x-1.tif:0347-0496	11.382	115.959	35	362	1319.81	1319.85	199565				766.538	766.538
46	C1-NEW_FM7zt24_head2_40x-1.tif:0349-0088	19.285	273.939	34	1533	5282.84	5282.91	798807				4345.42	4345.42
47	C1-NEW_FM7zt24_head2_40x-1.tif:0352-0132	21.282	462.525	39	2712	9843.45	9843.46	1488407				8808.89	8808.89
48	C1-NEW_FM7zt24_head2_40x-1.tif:0352-0752	22.38	47.31	13	130	1058.79	1058.8	160098				-29.1499	0
49	C1-NEW_FM7zt24_head2_40x-1.tif:0349-0898	35.58	200.981	22	1041	7150.92	7150.9	1081276				5421.27	5421.27
50	C1-NEW_FM7zt24_head2_40x-1.tif:0368-0439	12.982	101.214	29	376	1313.98	1313.96	198684				682.873	682.873
51	C1-NEW_FM7zt24_head2_40x-1.tif:0363-0602	19.556	181.377	24	805	3546.99	3547.01	536333				2596.34	2596.34
52	C1-NEW_FM7zt24_head2_40x-1.tif:0367-0185	22.201	695.763	81	3278	15446.8	15446.6	2335678				14367.4	14367.4
53	C1-NEW_FM7zt24_head2_40x-1.tif:0361-0683	26.672	102.574	22	448	2735.85	2735.85	413682				1439.26	1439.26
54	C1-NEW_FM7zt24_head2_40x-1.tif:0371-0304	31.969	358.137	38	1206	11449.4	11449.3	1731236				9895.19	9895.19
55	C1-NEW_FM7zt24_head2_40x-1.tif:0393-0054	26.017	672.754	36	2833	17503.2	17503	2646616				16238.3	16238.3
56	C1-NEW_FM7zt24_head2_40x-1.tif:0406-0517	30.541	185.184	29	973	5655.65	5655.7	855179				4171.03	4171.03
57	C1-NEW_FM7zt24_head2_40x-1.tif:0415-0440	24.073	227.516	37	955	5476.96	5476.99	828159				4306.74	4306.74
58	C1-NEW_FM7zt24_head2_40x-1.tif:0415-0605	29.152	273.809	42	1264	7982.06	7982.08	1206951				6564.93	6564.93
59	C1-NEW_FM7zt24_head2_40x-1.tif:0418-0955	8.445	179.014	47	950	1511.83	1511.77	228601				1101.24	1101.24
60	C1-NEW_FM7zt24_head2_40x-1.tif:0417-0661	8.882	323.176	49	1407	2870.39	2870.45	434025				2438.67	2438.67
61	C1-NEW_FM7zt24_head2_40x-1.tif:0426-0118	29.211	589.029	56	3216	17206.4	17206.1	2601740				15786.1	15786.1
62	C1-NEW_FM7zt24_head2_40x-1.tif:0437-0225	31.685	261.955	43	1566	8300	8300.04	1255026				6759.76	6759.76
63	C1-NEW_FM7zt24_head2_40x-1.tif:0440-0860	23.848	123.032	33	1130	2934.07	2934.07	443655				1774.76	1774.76
64	C1-NEW_FM7zt24_head2_40x-1.tif:0438-0369	48.966	543.495	56	2574	26612.6	26612.8	4024036				24232.4	24232.4
65	C1-NEW_FM7zt24_head2_40x-1.tif:0453-0633	12.79	385.25	70	1908	4927.48	4927.35	745073				4305.59	4305.59
66	C1-NEW_FM7zt24_head2_40x-1.tif:0459-0905	34.423	245.372	45	1176	8446.39	8446.44	1277161				6773.05	6773.05
67	C1-NEW_FM7zt24_head2_40x-1.tif:0469-0293	41.691	419.06	68	1746	17471	17471	2641757				15444.3	15444.3
68	C1-NEW_FM7zt24_head2_40x-1.tif:0469-0467	22.453	66.449	22	380	1491.96	1491.98	225596				400.483	400.483
69	C1-NEW_FM7zt24_head2_40x-1.tif:0471-0715	17.697	324.08	68	1301	5735.41	5735.24	867239				4874.95	4874.95
70	C1-NEW_FM7zt24_head2_40x-1.tif:0476-0152	33.451	436.151	77	2807	14589.5	14589.7	2206050				12963.6	12963.6
71	C1-NEW_FM7zt24_head2_40x-1.tif:0486-0017	8.783	145.316	17	555	1276.26	1276.31	192980				849.347	849.347
72	C1-NEW_FM7zt24_head2_40x-1.tif:0482-0072	40.765	404.65	29	2999	16495.6	16495.6	2494262				14513.9	14513.9
73	C1-NEW_FM7zt24_head2_40x-1.tif:0492-0579	30.256	294.934	59	1856	8923.64	8923.52	1349325				7452.7	7452.7
74	C1-NEW_FM7zt24_head2_40x-1.tif:0496-0428	18.749	194.237	54	663	3641.76	3641.75	550662				2730.31	2730.31
75	C1-NEW_FM7zt24_head2_40x-1.tif:0500-0517	36.116	376.625	28	1979	13602.1	13602.2	2056750				11846.5	11846.5
76	C1-NEW_FM7zt24_head2_40x-1.tif:0516-0658	37.604	558.901	62	2200	21016.8	21016.9	3177912				19188.9	19188.9
77	C1-NEW_FM7zt24_head2_40x-1.tif:0521-0863	26.381	57.012	17	335	1504.02	1504.03	227419				221.587	221.587
78	C1-NEW_FM7zt24_head2_40x-1.tif:0537-0110	18.332	441.373	62	2313	8091.42	8091.25	1223486				7200.09	7200.09
79	C1-NEW_FM7zt24_head2_40x-1.tif:0536-0950	14.761	169.139	34	682	2496.69	2496.66	377519				1779.09	1779.09
80	C1-NEW_FM7zt24_head2_40x-1.tif:0543-0723	32.849	580.301	81	2110	19062.2	19062.3	2882354				17465.4	17465.4
81	C1-NEW_FM7zt24_head2_40x-1.tif:0543-0236	56.485	243.643	41	2602	13762.2	13762.2	2080953				11016.3	11016.3
82	C1-NEW_FM7zt24_head2_40x-1.tif:0560-0326	45.051	492.86	59	2712	22203.6	22203.8	3357359				20013.8	20013.8
83	C1-NEW_FM7zt24_head2_40x-1.tif:0548-0029	14.602	689.091	154	4095	10062.4	10062.1	1521512				9352.27	9352.27
84	C1-NEW_FM7zt24_head2_40x-1.tif:0554-0062	10.502	614.979	110	2490	6458.57	6458.51	976587				5947.98	5947.98
85	C1-NEW_FM7zt24_head2_40x-1.tif:0561-0774	33.801	552.807	62	3873	18685.5	18685.4	2825398				17042.3	17042.3
86	C1-NEW_FM7zt24_head2_40x-1.tif:0562-0129	21.434	729.48	42	3057	15635.7	15635.7	2364246				14593.7	14593.7
87	C1-NEW_FM7zt24_head2_40x-1.tif:0582-0431	32.366	69.627	15	327	2253.54	2253.55	340753				680.155	680.155
88	C1-NEW_FM7zt24_head2_40x-1.tif:0584-0369	31.374	584.289	73	2208	18331.5	18331.5	2771868				16806.3	16806.3
89	C1-NEW_FM7zt24_head2_40x-1.tif:0597-0878	28.16	73.546	16	391	2071.04	2071.06	313157				702.127	702.127
90	C1-NEW_FM7zt24_head2_40x-1.tif:0597-0629	40.467	361.57	47	2393	14631.8	14631.7	2212447				12664.5	12664.5
91	C1-NEW_FM7zt24_head2_40x-1.tif:0593-0521	65.632	412.342	45	1727	27062.6	27062.8	4092079				23872.3	23872.3
92	C1-NEW_FM7zt24_head2_40x-1.tif:0613-0806	14.378	105.959	24	639	1523.43	1523.48	230354				824.528	824.528
93	C1-NEW_FM7zt24_head2_40x-1.tif:0628-0712	22.095	497.727	52	3104	10997.5	10997.3	1662907				9923.18	9923.18
94	C1-NEW_FM7zt24_head2_40x-1.tif:0632-0961	5.317	398.184	51	1648	2117.22	2117.14	320140				1858.67	1858.67
95	C1-NEW_FM7zt24_head2_40x-1.tif:0642-0870	20.991	447.782	57	1863	9399.39	9399.39	1421261				8378.97	8378.97
96	C1-NEW_FM7zt24_head2_40x-1.tif:0652-0357	30.759	754.736	60	3306	23214.9	23214.9	3510278				21719.7	21719.7
97	C1-NEW_FM7zt24_head2_40x-1.tif:0665-0591	29.37	362.159	47	1732	10636.7	10636.6	1608348				9208.86	9208.86
98	C1-NEW_FM7zt24_head2_40x-1.tif:0669-0432	37.954	558.634	61	3404	21202.6	21202.4	3206003				19357.4	19357.4
99	C1-NEW_FM7zt24_head2_40x-1.tif:0681-0644	27.413	392.09	39	2016	10748.2	10748.4	1625213				9415.75	9415.75
100	C1-NEW_FM7zt24_head2_40x-1.tif:0683-0157	23.081	364.987	40	1971	8424.2	8424.26	1273805				7302.24	7302.24
101	C1-NEW_FM7zt24_head2_40x-1.tif:0709-0233	9.623	159.933	43	1429	1538.95	1539.04	232702				1071.24	1071.24
102	C1-NEW_FM7zt24_head2_40x-1.tif:0711-0297	19.642	143.081	23	845	2810.38	2810.4	424952				1855.55	1855.55
103	C1-NEW_FM7zt24_head2_40x-1.tif:0716-0536	43	338.21	51	2015	14543.2	14543	2199042				12452.7	12452.7
104	C1-NEW_FM7zt24_head2_40x-1.tif:0711-0682	33.094	403.231	28	2092	13344.3	13344.5	2017766				11735.7	11735.7
105	C1-NEW_FM7zt24_head2_40x-1.tif:0732-0342	15.687	592.681	70	2220	9297.4	9297.39	1405840				8534.8	8534.8
106	C1-NEW_FM7zt24_head2_40x-1.tif:0739-0457	32.115	291.572	26	1945	9363.77	9363.83	1415875				7802.64	7802.64
107	C1-NEW_FM7zt24_head2_40x-1.tif:0737-0604	21.679	183.071	28	834	3968.76	3968.8	600108				2914.93	2914.93
108	C1-NEW_FM7zt24_head2_40x-1.tif:0740-0852	28.094	76.481	15	1356	2148.65	2148.66	324893				782.938	782.938
109	C1-NEW_FM7zt24_head2_40x-1.tif:0763-0079	9.629	60.408	14	278	581.676	581.669	87954				113.579	113.579
110	C1-NEW_FM7zt24_head2_40x-1.tif:0116-0085	5.463	91.657	29	637	500.695	500.722	75709				235.152	235.152
111	C1-NEW_FM7zt24_head2_40x-1.tif:0055-0089	4.213	205.871	67	832	867.283	867.335	131140				662.53	662.53
112	C1-NEW_FM7zt24_head2_40x-1.tif:0096-0070	7.586	424.67	100	1447	3221.37	3221.55	487097				2852.77	2852.77
113	C1-NEW_FM7zt24_head2_40x-1.tif:0137-0256	42.306	287.707	49	2725	12171.7	12171.7	1840462				10115.1	10115.1
114	C1-NEW_FM7zt24_head2_40x-1.tif:0193-0281	12.374	573.119	58	2385	7091.6	7091.77	1072306				6490.24	6490.24
115	C1-NEW_FM7zt24_head2_40x-1.tif:0268-0293	13.617	400.288	41	1283	5450.73	5450.72	824194				4788.77	4788.77
116	C1-NEW_FM7zt24_head2_40x-1.tif:0397-0242	11.289	794.898	208	2868	8973.68	8973.6	1356891				8424.82	8424.82
117	C1-NEW_FM7zt24_head2_40x-1.tif:0325-0509	49.045	174.025	30	913	8535.07	8535.06	1290569				6150.86	6150.86
118	C1-NEW_FM7zt24_head2_40x-1.tif:0166-0455	6.6	79.927	20	533	527.532	527.518	79767				206.676	206.676
119	C1-NEW_FM7zt24_head2_40x-1.tif:0533-0461	3.67	193.966	35	1047	711.94	711.855	107651				533.447	533.447
120	C1-NEW_FM7zt24_head2_40x-1.tif:0510-0381	11.415	514.468	86	2118	5872.52	5872.65	887972				5317.74	5317.74
121	C1-NEW_FM7zt24_head2_40x-1.tif:0644-0475	3.128	255.121	109	628	798.054	798.018	120672				645.959	645.959
122	C1-NEW_FM7zt24_head2_40x-1.tif:0673-0498	7.023	224.394	85	587	1576.02	1575.92	238306				1234.51	1234.51
123	C1-NEW_FM7zt24_head2_40x-1.tif:0724-0378	13.26	221.576	27	784	2938.07	2938.1	444259				2293.5	2293.5
124	C1-NEW_FM7zt24_head2_40x-1.tif:0761-0560	12.294	296.177	27	897	3641.3	3641.2	550593				3043.56	3043.56
125	C1-NEW_FM7zt24_head2_40x-1.tif:0441-0509	5.635	101.488	40	207	571.849	571.885	86468				297.953	297.953
126	C1-NEW_FM7zt24_head2_40x-1.tif:0488-0757	2.235	256.379	52	556	573.092	573.007	86656				464.358	464.358
127	C1-NEW_FM7zt24_head2_40x-1.tif:0440-0718	8.75	257.119	66	798	2249.67	2249.79	340168				1824.43	1824.43
128	C1-NEW_FM7zt24_head2_40x-1.tif:0553-0610	2.956	233.725	83	649	690.936	690.891	104475				547.193	547.193	835020	nuclei
129	C1-NEW_FM7zt24_head2_40x-1.tif:0390-0486	5014.02	245.094	12	4095	1.22891e+06	1.22891e+06	185820253				985163	985163	985163	total
														150143	cytoplasmic
														n/c
														5.5615

[truncated: 10 more sheets: FM7zt24(3), FM7zt24(4), FM7zt24(5), FM7zt24(6), FM7zt24(7), FM7zt24(8), NMzt24(5), NMzt24(6), NMzt24(7), NMzt24(8)]
