# Supplementary material for: A Cryptochrome adopts distinct moon- and sunlight states and functions as sun- versus moonlight interpreter in monthly oscillator entrainment
Source: Nat Commun. 2022 Sep 5;13:5220. doi: 10.1038/s41467-022-32562-z (PMC9445029; doi:10.1038/s41467-022-32562-z)
Supplement: Supplementary file 6 — Source Data [file 41467_2022_32562_MOESM6_ESM.zip › Source_Data_PoehnKrishnanetal/Poehn_Krishnan_2022_Fig.6h/README.txt]

Excel files (one for each of four experiments):
"Quantification": raw data from Fiji/ImageJ; calculation of CTCF; ratio
"CTCFnormalization": CTCF values obtained in "Quantification" normalized to the highest value
"Decipher": names of samples enciphered for a blinded analysis

GraphPad file:
"Graphs_exp1-4": all ratios in one plot; all nuclear CTCF normalized in one plot; all cytoplasmic CTCF normalized in one plot; statistical analyses 
