# Supplementary material for: A Cryptochrome adopts distinct moon- and sunlight states and functions as sun- versus moonlight interpreter in monthly oscillator entrainment
Source: Nat Commun. 2022 Sep 5;13:5220. doi: 10.1038/s41467-022-32562-z (PMC9445029; doi:10.1038/s41467-022-32562-z)
Supplement: Supplementary file 6 — Source Data [file 41467_2022_32562_MOESM6_ESM.zip › Source_Data_PoehnKrishnanetal/Poehn_Krishnan_2022_Fig.6h/CTCFnormalization_exp3.xlsx]

## Sheet: Sheet1
results					normalized to the highest
nuclear					nuclear
FM7 zt0 -10min	NM zt0 -10min	NM zt0 +10min	mutant		FM7 zt0 -10min	NM zt0 -10min	NM zt0 +10min	mutant
324341	312117	327181	24870.6		0.43391	0.417557	0.43771	0.0332724
145715	405002	290646			0.19494	0.541819	0.388832
246893	463793	268178			0.330298	0.620471	0.358774
203597	254794	442006			0.272376	0.340869	0.591324
372128	378930	375231			0.49784	0.50694	0.501992
446408	336205	492608			0.597213	0.449782	0.659021
525111					0.702504
747485					1
cytoplasmic					cytoplasmic
FM7 zt0 -10min	NM zt0 -10min	NM zt0 +10min	mutant		FM7 zt0 -10min	NM zt0 -10min	NM zt0 +10min	mutant
90014.4	109776	222090	32862.4		0.120423	0.14686	0.297116	0.043964
70069.8	191166	205907			0.0937408	0.255746	0.275466
85909.8	150023	167951			0.114932	0.200704	0.224688
60554.4	95847.8	297694			0.0810109	0.128227	0.398261
143946	126268	248633			0.192574	0.168924	0.332625
185969	117771	288785			0.248792	0.157557	0.386342
166561					0.222828
259426					0.347066
highest:
747485
