# Supplementary material for: A Cryptochrome adopts distinct moon- and sunlight states and functions as sun- versus moonlight interpreter in monthly oscillator entrainment
Source: Nat Commun. 2022 Sep 5;13:5220. doi: 10.1038/s41467-022-32562-z (PMC9445029; doi:10.1038/s41467-022-32562-z)
Supplement: Supplementary file 6 — Source Data [file 41467_2022_32562_MOESM6_ESM.zip › Source_Data_PoehnKrishnanetal/Poehn_Krishnan_2022_Fig.6h/CTCFnormalization_exp2.xlsx]

## Sheet: Sheet1
results			normalized to the highest
nuclear			nuclear
-10	+10		-10	+10
417847	292849		0.675963	0.47375
261566	198679		0.423143	0.321408
393296	369460		0.636245	0.597686
618151	262605		1	0.424823
cytoplasmic			cytoplasmic
-10	+10		-10	+10
158222	333816		0.255961	0.540024
33832.7	88372		0.0547321	0.142962
59279.7	295243		0.0958984	0.477623
175054	178111		0.28319	0.288136
highest:
618151
